# Supplementary material for: (S)-Alanine ethyl ester tetra­cyanidoborate, (C5H12NO)[B(CN)4]
Source: IUCrdata. 2021 Jun 4;6(Pt 6):x210562. doi: 10.1107/S2414314621005629 (PMC9462345; doi:10.1107/S2414314621005629)
Supplement: Supplementary file 1 [file x-06-x210562-sup1.cif]

##############################################################################
#                                                                            #
# This CIF contains the data for a data article accepted for                 #
# publication in IUCrData. It conforms to the requirements of                #
# Notes for Authors for IUCrData, and has been                               #
# peer reviewed under the auspices of IUCrData.                              #
#                                                                            #
# Full details of the Crystallographic Information File format               #
# are given in the paper "The Crystallographic Information File (CIF):       #
# a New Standard Archive File for Crystallography" by S. R. Hall, F. H.      #
# Allen and I. D. Brown [Acta Cryst. (1991), A47, 655-685].                  #
#                                                                            #
# The current version of the core CIF dictionary is obtainable from          #
# ftp://ftp.iucr.org/pub/cif_core.dic.                                       #
#                                                                            #
# Software is freely available for graphical display of the structure(s)     #
# in this CIF. For information consult the CIF software page                 #
# http://www.iucr.org/resources/cif/software.                                #
#                                                                            #
# This file may be used for bona fide research purposes within the           #
# scientific community so long as proper attribution is given to the data    # 
# article from which it was obtained.                                        #
#                                                                            #
##############################################################################
data_I
_database_code_depnum_ccdc_archive 'CCDC 2087276'
_audit_creation_method     'ciftab-2016 (M. K\"ockerling, 2016)'
_journal_date_recd_electronic     2021-05-27
_journal_date_accepted     2021-06-01
_journal_name_full     'IUCrData'
_journal_year     2021
_journal_volume     6
_journal_issue      6
_journal_page_first     0
_journal_page_last     0
_journal_paper_category     HO
_journal_paper_doi     10.1107/S2414314621005629
_journal_coeditor_code     HB4385
_publ_contact_author_name     'Peppel, Tim'
_publ_contact_author_address
;
Leibniz-Institut f\"ur Katalyse e.V. (LIKAT)
Heterogene Photokatalyse
Albert-Einstein-Str. 29a
D-18059 Rostock
Germany
;
_publ_contact_author_email     'tim.peppel@catalysis.de'
_publ_contact_author_fax     '+49 381 1281 5000'
_publ_contact_author_phone     '+49 381 1281 126'
_publ_section_title
;
(<i>S</i>)-Alanine ethyl ester tetracyanidoborate, (C~5~H~12~NO)[B(CN)~4~]
;
_publ_section_title_footnote     .
loop_
    _publ_author_name
    _publ_author_address
    'Peppel, Tim'
;
Leibniz-Institut f\"ur Katalyse e.V. (LIKAT)
Heterogene Photokatalyse
Albert-Einstein-Str. 29a
D-18059 Rostock
Germany
;
    'K\"ockerling, Martin'
;
Universit\"at Rostock
Institut f\"ur Chemie
Anorganische Festk\"orperchemie
Albert-Einstein-Str. 3a
D-18059 Rostock
Germany
;
_publ_section_synopsis
;
The asymmetric unit of the title molecular salt contains two cations and two
anions, which are linked by N---H...N hydrogen bonds in the extended
structure.
;
_chemical_name_systematic
;
1-Ethoxy-1-oxopropan-2-aminium tetracyanoborate
;
_chemical_name_common
;
(<i>S</i>)-Alanine ethyl ester tetracyanidoborate
;
_chemical_formula_moiety     'C5 H12 N O2 +, C4 N4 B -'
_chemical_formula_sum     'C9 H12 B N5 O2'
_chemical_formula_iupac     'C5 H12 N O2 +, C4 N4 B -'
_chemical_formula_weight     233.05
_chemical_absolute_configuration     syn
_space_group_crystal_system     monoclinic
_space_group_name_H-M_alt     'C 2'
_space_group_name_Hall     'C 2y'
loop_
    _space_group_symop_operation_xyz
    'x, y, z'
    '-x, y, -z'
    'x+1/2, y+1/2, z'
    '-x+1/2, y+1/2, -z'
_cell_length_a     17.0590(10)
_cell_length_b     8.7467(4)
_cell_length_c     18.8550(10)
_cell_angle_alpha     90
_cell_angle_beta     111.468(4)
_cell_angle_gamma     90
_cell_volume     2618.2(3)
_cell_formula_units_Z     8
_cell_measurement_reflns_used     2564
_cell_measurement_theta_min     4.282
_cell_measurement_theta_max     25.528
_cell_measurement_temperature     173(2)
_exptl_crystal_description     block
_exptl_crystal_colour     colourless
_exptl_crystal_size_max     0.270
_exptl_crystal_size_mid     0.180
_exptl_crystal_size_min     0.150
_exptl_crystal_density_diffrn     1.182
_exptl_crystal_density_method     'none'
_exptl_crystal_F_000     976
_exptl_absorpt_coefficient_mu     0.085
_exptl_absorpt_correction_type     multi-scan
_exptl_absorpt_process_details
;
(SADABS; Bruker, 2017)
;
_diffrn_ambient_temperature     173(2)
_diffrn_radiation_type     MoK\a
_diffrn_radiation_wavelength     0.71073
_diffrn_radiation_source     'microfocus sealed tube'
_diffrn_measurement_device_type     'Bruker APEXII CCD'
_diffrn_measurement_method     '\f and \w scans'
_diffrn_reflns_number     11976
_diffrn_reflns_av_R_equivalents     0.0379
_diffrn_reflns_av_unetI/netI     0.0641
_diffrn_reflns_theta_min     4.371
_diffrn_reflns_theta_max     31.040
_diffrn_reflns_theta_full     25.000
_diffrn_measured_fraction_theta_max     0.969
_diffrn_measured_fraction_theta_full     0.989
_diffrn_reflns_limit_h_min     -24
_diffrn_reflns_limit_h_max     24
_diffrn_reflns_limit_k_min     -10
_diffrn_reflns_limit_k_max     12
_diffrn_reflns_limit_l_min     -25
_diffrn_reflns_limit_l_max     26
_reflns_number_total     7354
_reflns_number_gt     5158
_reflns_threshold_expression     'I > 2\s(I)'
_refine_ls_structure_factor_coef     Fsqd
_refine_ls_matrix_type     full
_refine_ls_R_factor_all     0.0857
_refine_ls_R_factor_gt     0.0531
_refine_ls_wR_factor_gt     0.1155
_refine_ls_wR_factor_ref     0.1328
_refine_ls_goodness_of_fit_ref     1.003
_refine_ls_restrained_S_all     1.002
_refine_ls_number_reflns     7354
_refine_ls_number_parameters     307
_refine_ls_number_restraints     1
_refine_ls_hydrogen_treatment     constr
_refine_ls_weighting_scheme     calc
_refine_ls_weighting_details
                      'w=1/[\s^2^(Fo^2^)+(0.0649P)^2^] where P=(Fo^2^+2Fc^2^)/3'
_atom_sites_solution_hydrogens     geom
_atom_sites_solution_primary     direct
_atom_sites_solution_secondary     difmap
_refine_ls_shift/su_max     0.000
_refine_ls_shift/su_mean     0.000
_refine_diff_density_max     0.377
_refine_diff_density_min     -0.240
_refine_ls_extinction_method     none
_refine_ls_extinction_coef     .
_refine_ls_abs_structure_details
;
Flack <i>x</i> determined using 1751 quotients
[(<i>I</i>^+^)-(<i>I</i>^-^)]/[(<i>I</i>^+^)+(<i>I</i>^-^)]
(Parsons et al., 2013)
;
_refine_ls_abs_structure_Flack     0.2(8)
loop_
    _atom_type_symbol
    _atom_type_description
    _atom_type_scat_dispersion_real
    _atom_type_scat_dispersion_imag
    _atom_type_scat_source
    'C' 'C' 0.0034 0.0017
                         'International Tables Vol C Tables 4.2.6.8 and 6.1.1.4'
    'H' 'H' 0.0000 0.0000
                         'International Tables Vol C Tables 4.2.6.8 and 6.1.1.4'
    'B' 'B' 0.0014 0.0007
                         'International Tables Vol C Tables 4.2.6.8 and 6.1.1.4'
    'N' 'N' 0.0066 0.0034
                         'International Tables Vol C Tables 4.2.6.8 and 6.1.1.4'
    'O' 'O' 0.0114 0.0062
                         'International Tables Vol C Tables 4.2.6.8 and 6.1.1.4'
_computing_data_collection
;
APEX2 (Bruker, 2017)
;
_computing_cell_refinement
;
SAINT (Bruker, 2017)
;
_computing_data_reduction
;
SAINT (Bruker, 2017)
;
_computing_structure_solution
;
SHELXS (Sheldrick, 2015b)
;
_computing_structure_refinement
;
SHELXT (Sheldrick, 2015a)
;
_computing_molecular_graphics
;
DIAMOND (Brandenburg & Putz, 2019)
;
_computing_publication_material
;
publCIF (Westrip, 2010)
;
loop_
    _atom_site_type_symbol
    _atom_site_label
    _atom_site_fract_x
    _atom_site_fract_y
    _atom_site_fract_z
    _atom_site_U_iso_or_equiv
    _atom_site_adp_type
    _atom_site_calc_flag
    _atom_site_occupancy
    _atom_site_disorder_assembly
    _atom_site_disorder_group
    B B1 0.4401(2) 0.0236(3) 0.3575(2) 0.0267(6) Uani d 1 . .
    C C1 0.4986(2) 0.1670(3) 0.3916(2) 0.0327(6) Uani d 1 . .
    N N1 0.5418(2) 0.2686(3) 0.4167(2) 0.0494(7) Uani d 1 . .
    C C2 0.4971(2) -0.1273(3) 0.3745(2) 0.0281(5) Uani d 1 . .
    N N2 0.5371(2) -0.2346(3) 0.38550(10)
                                        0.0405(6) Uani d 1 . .
    C C3 0.3940(2) 0.0381(3) 0.2677(2) 0.0326(6) Uani d 1 . .
    N N3 0.3621(2) 0.0434(3) 0.2032(2) 0.0505(7) Uani d 1 . .
    C C4 0.3729(2) 0.0061(3) 0.3968(2) 0.0343(6) Uani d 1 . .
    N N4 0.3242(2) -0.0082(4) 0.4246(2) 0.0524(7) Uani d 1 . .
    B B2 0.4421(2) 0.4179(3) 0.8626(2) 0.0288(6) Uani d 1 . .
    C C5 0.4893(2) 0.5759(3) 0.8893(2) 0.0378(6) Uani d 1 . .
    N N5 0.5235(2) 0.6898(3) 0.9064(2) 0.0574(8) Uani d 1 . .
    C C6 0.5081(2) 0.2830(3) 0.8927(2) 0.0345(6) Uani d 1 . .
    N N6 0.5555(2) 0.1866(3) 0.9158(2) 0.0505(7) Uani d 1 . .
    C C7 0.4013(2) 0.4174(4) 0.7723(2) 0.0396(7) Uani d 1 . .
    N N7 0.3728(2) 0.4224(4) 0.7078(2) 0.0680(10)
                                                Uani d 1 . .
    C C8 0.3709(2) 0.3968(3) 0.8974(2) 0.0304(5) Uani d 1 . .
    N N8 0.3198(2) 0.3818(3) 0.9222(2) 0.0423(6) Uani d 1 . .
    C C9 0.1899(2) 0.2660(3) 0.0774(2) 0.0485(8) Uani d 1 . .
    H H9A 0.1933 0.2721 0.1304 0.073 Uiso calc 1 . .
    H H9B 0.2436 0.2290 0.0762 0.073 Uiso calc 1 . .
    H H9C 0.1447 0.1952 0.0491 0.073 Uiso calc 1 . .
    C C10 0.1714(2) 0.4213(3) 0.04170(10)
                                        0.0284(5) Uani d 1 . .
    H H10A 0.1168 0.4582 0.0436 0.034 Uiso calc 1 . .
    N N9 0.16510(10)
                   0.4193(2) -0.03920(10)
                                        0.0251(4) Uani d 1 . .
    H H9D 0.1236 0.3536 -0.0663 0.038 Uiso calc 1 . .
    H H9E 0.2150 0.3881 -0.0414 0.038 Uiso calc 1 . .
    H H9F 0.1529 0.5149 -0.0592 0.038 Uiso calc 1 . .
    C C11 0.2398(2) 0.5319(3) 0.08480(10)
                                        0.0290(5) Uani d 1 . .
    O O1 0.28580(10)
                   0.5932(2) 0.05890(10)
                                       0.0390(5) Uani d 1 . .
    O O2 0.24290(10)
                   0.5455(2) 0.15600(10)
                                       0.0417(5) Uani d 1 . .
    C C12 0.3156(2) 0.6236(4) 0.2100(2) 0.0534(9) Uani d 1 . .
    H H12A 0.3004 0.6699 0.2511 0.064 Uiso calc 1 . .
    H H12B 0.3340 0.7064 0.1838 0.064 Uiso calc 1 . .
    C C13 0.3855(2) 0.5119(6) 0.2431(2) 0.0690(10)
                                                 Uani d 1 . .
    H H13A 0.4347 0.5646 0.2791 0.103 Uiso calc 1 . .
    H H13B 0.4003 0.4663 0.2022 0.103 Uiso calc 1 . .
    H H13C 0.3674 0.4313 0.2699 0.103 Uiso calc 1 . .
    C C14 0.6152(2) 0.5843(4) 0.5570(2) 0.0447(7) Uani d 1 . .
    H H14A 0.6329 0.6107 0.6111 0.067 Uiso calc 1 . .
    H H14B 0.5816 0.4904 0.5470 0.067 Uiso calc 1 . .
    H H14C 0.5813 0.6678 0.5261 0.067 Uiso calc 1 . .
    C C15 0.6923(2) 0.5598(3) 0.53650(10)
                                        0.0262(5) Uani d 1 . .
    H H15A 0.7255 0.6569 0.5462 0.031 Uiso calc 1 . .
    N N10 0.66670(10)
                    0.5199(2) 0.45470(10)
                                        0.0228(4) Uani d 1 . .
    H H10B 0.7135 0.5058 0.4430 0.034 Uiso calc 1 . .
    H H10C 0.6352 0.5971 0.4258 0.034 Uiso calc 1 . .
    H H10D 0.6358 0.4323 0.4451 0.034 Uiso calc 1 . .
    C C16 0.7477(2) 0.4339(3) 0.58360(10)
                                        0.0246(5) Uani d 1 . .
    O O3 0.76100(10)
                   0.3169(2) 0.55810(10)
                                       0.0429(5) Uani d 1 . .
    O O4 0.7763(2) 0.4724(3) 0.65590(10)
                                       0.0500(6) Uani d 1 . .
    C C17 0.8324(2) 0.3692(4) 0.7118(2) 0.0477(8) Uani d 1 . .
    H H17A 0.8557 0.2922 0.6864 0.057 Uiso calc 1 . .
    H H17B 0.8015 0.3151 0.7397 0.057 Uiso calc 1 . .
    C C18 0.9012(2) 0.4620(6) 0.7653(2) 0.0650(10)
                                                 Uani d 1 . .
    H H18A 0.9405 0.3952 0.8037 0.097 Uiso calc 1 . .
    H H18B 0.8776 0.5372 0.7904 0.097 Uiso calc 1 . .
    H H18C 0.9313 0.5153 0.7371 0.097 Uiso calc 1 . .
loop_
    _atom_site_aniso_label
    _atom_site_aniso_U_11
    _atom_site_aniso_U_22
    _atom_site_aniso_U_33
    _atom_site_aniso_U_12
    _atom_site_aniso_U_13
    _atom_site_aniso_U_23
    B1 0.0240(10)
                0.0280(10)
                         0.028(2) -0.0010(10)
                                            0.0100(10)
                                                     0.0010(10)
    C1 0.0350(10)
                0.0330(10)
                         0.0300(10)
                                  -0.0010(10)
                                            0.0120(10)
                                                     0.0010(10)
    N1 0.057(2) 0.0420(10)
                         0.045(2) -0.0170(10)
                                            0.0140(10)
                                                     -0.0060(10)
    C2 0.0270(10)
                0.0310(10)
                         0.0290(10)
                                  -0.0010(10)
                                            0.0130(10)
                                                     0.0040(10)
    N2 0.0380(10)
                0.0410(10)
                         0.045(2) 0.0070(10)
                                           0.0180(10)
                                                    0.0090(10)
    C3 0.0320(10)
                0.0310(10)
                         0.033(2) -0.0010(10)
                                            0.0100(10)
                                                     0.0020(10)
    N3 0.051(2) 0.060(2) 0.0330(10)
                                  -0.0040(10)
                                            0.0060(10)
                                                     0.0030(10)
    C4 0.0290(10)
                0.0380(10)
                         0.037(2) 0.0010(10)
                                           0.0140(10)
                                                    0.0000(10)
    N4 0.0410(10)
                0.070(2) 0.055(2) 0.0020(10)
                                           0.0280(10)
                                                    -0.001(2)
    B2 0.0280(10)
                0.0280(10)
                         0.029(2) 0.0040(10)
                                           0.0090(10)
                                                    0.0010(10)
    C5 0.0270(10)
                0.0360(10)
                         0.048(2) 0.0020(10)
                                           0.0110(10)
                                                    0.0060(10)
    N5 0.0390(10)
                0.041(2) 0.081(2) -0.0060(10)
                                            0.0090(10)
                                                     0.003(2)
    C6 0.0370(10)
                0.0350(10)
                         0.029(2) 0.0060(10)
                                           0.0100(10)
                                                    -0.0020(10)
    N6 0.053(2) 0.046(2) 0.043(2) 0.0190(10)
                                           0.0070(10)
                                                    -0.0030(10)
    C7 0.040(2) 0.045(2) 0.035(2) 0.0100(10)
                                           0.0140(10)
                                                    0.0070(10)
    N7 0.070(2) 0.098(3) 0.034(2) 0.023(2) 0.0150(10)
                                                    0.012(2)
    C8 0.0290(10)
                0.0280(10)
                         0.0300(10)
                                  0.0020(10)
                                           0.0060(10)
                                                    -0.0020(10)
    N8 0.0360(10)
                0.0470(10)
                         0.046(2) 0.0010(10)
                                           0.0190(10)
                                                    0.0010(10)
    C9 0.077(2) 0.033(2) 0.034(2) -0.009(2) 0.018(2) 0.0020(10)
    C10 0.0280(10)
                 0.0320(10)
                          0.0260(10)
                                   -0.0020(10)
                                             0.0120(10)
                                                      0.0020(10)
    N9 0.0260(10)
                0.0231(9) 0.0250(10)
                                   -0.0002(8) 0.0083(8) -0.0007(8)
    C11 0.0350(10)
                 0.0280(10)
                          0.0240(10)
                                   -0.0010(10)
                                             0.0110(10)
                                                      0.0020(10)
    O1 0.0470(10)
                0.0410(10)
                         0.0330(10)
                                  -0.0185(9) 0.0192(9) -0.0055(8)
    O2 0.0540(10)
                0.0470(10)
                         0.0260(10)
                                  -0.0160(10)
                                            0.0161(8) -0.0048(8)
    C12 0.073(2) 0.056(2) 0.026(2) -0.030(2) 0.012(2) -0.0100(10)
    C13 0.054(2) 0.100(3) 0.046(2) -0.014(2) 0.010(2) -0.022(2)
    C14 0.049(2) 0.060(2) 0.0300(10)
                                   0.027(2) 0.0200(10)
                                                     0.0090(10)
    C15 0.0350(10)
                 0.0220(10)
                          0.0210(10)
                                   0.0040(10)
                                            0.0097(9) 0.0004(9)
    N10 0.0255(9) 0.0230(9) 0.0210(10)
                                     0.0000(8) 0.0092(7) 0.0005(7)
    C16 0.0250(10)
                 0.0270(10)
                          0.0220(10)
                                   0.0028(9) 0.0096(9) 0.0022(9)
    O3 0.0590(10)
                0.0320(10)
                         0.0320(10)
                                  0.0192(9) 0.0095(9) -0.0016(8)
    O4 0.0680(10)
                0.0490(10)
                         0.0230(10)
                                  0.0260(10)
                                           0.0046(9) 0.0007(9)
    C17 0.052(2) 0.062(2) 0.026(2) 0.027(2) 0.0100(10)
                                                     0.0130(10)
    C18 0.041(2) 0.104(3) 0.048(2) 0.015(2) 0.014(2) 0.014(2)
_geom_special_details
;
All esds (except the esd in the dihedral angle between two l.s. planes)
are estimated using the full covariance matrix. The cell esds are taken
into account individually in the estimation of esds in distances, angles
and torsion angles; correlations between esds in cell parameters are only
used when they are defined by crystal symmetry.  An approximate (isotropic)
treatment of cell esds is used for estimating esds involving l.s. planes.
;
loop_
    _geom_bond_atom_site_label_1
    _geom_bond_atom_site_label_2
    _geom_bond_site_symmetry_2
    _geom_bond_distance
    B1 C4 . 1.585(4)
    B1 C1 . 1.585(4)
    B1 C3 . 1.591(4)
    B1 C2 . 1.600(4)
    C1 N1 . 1.142(4)
    C2 N2 . 1.135(3)
    C3 N3 . 1.137(3)
    C4 N4 . 1.138(4)
    B2 C7 . 1.585(4)
    B2 C6 . 1.586(4)
    B2 C5 . 1.586(4)
    B2 C8 . 1.590(4)
    C5 N5 . 1.140(4)
    C6 N6 . 1.139(4)
    C7 N7 . 1.134(4)
    C8 N8 . 1.138(3)
    C9 C10 . 1.497(4)
    C9 H9A . 0.9800
    C9 H9B . 0.9800
    C9 H9C . 0.9800
    C10 N9 . 1.489(3)
    C10 C11 . 1.505(4)
    C10 H10A . 1.0000
    N9 H9D . 0.9100
    N9 H9E . 0.9100
    N9 H9F . 0.9100
    C11 O1 . 1.192(3)
    C11 O2 . 1.330(3)
    O2 C12 . 1.455(3)
    C12 C13 . 1.490(6)
    C12 H12A . 0.9900
    C12 H12B . 0.9900
    C13 H13A . 0.9800
    C13 H13B . 0.9800
    C13 H13C . 0.9800
    C14 C15 . 1.514(4)
    C14 H14A . 0.9800
    C14 H14B . 0.9800
    C14 H14C . 0.9800
    C15 N10 . 1.482(3)
    C15 C16 . 1.510(3)
    C15 H15A . 1.0000
    N10 H10B . 0.9100
    N10 H10C . 0.9100
    N10 H10D . 0.9100
    C16 O3 . 1.188(3)
    C16 O4 . 1.312(3)
    O4 C17 . 1.451(3)
    C17 C18 . 1.479(5)
    C17 H17A . 0.9900
    C17 H17B . 0.9900
    C18 H18A . 0.9800
    C18 H18B . 0.9800
    C18 H18C . 0.9800
loop_
    _geom_angle_atom_site_label_1
    _geom_angle_atom_site_label_2
    _geom_angle_atom_site_label_3
    _geom_angle_site_symmetry_1
    _geom_angle_site_symmetry_3
    _geom_angle
    C4 B1 C1 . . 110.0(2)
    C4 B1 C3 . . 110.2(2)
    C1 B1 C3 . . 111.2(2)
    C4 B1 C2 . . 108.5(2)
    C1 B1 C2 . . 109.0(2)
    C3 B1 C2 . . 107.8(2)
    N1 C1 B1 . . 178.8(3)
    N2 C2 B1 . . 179.0(3)
    N3 C3 B1 . . 177.5(3)
    N4 C4 B1 . . 179.1(3)
    C7 B2 C6 . . 111.0(2)
    C7 B2 C5 . . 108.4(2)
    C6 B2 C5 . . 108.9(2)
    C7 B2 C8 . . 110.0(2)
    C6 B2 C8 . . 108.3(2)
    C5 B2 C8 . . 110.2(2)
    N5 C5 B2 . . 177.8(3)
    N6 C6 B2 . . 178.7(3)
    N7 C7 B2 . . 177.6(4)
    N8 C8 B2 . . 179.8(3)
    C10 C9 H9A . . 109.5
    C10 C9 H9B . . 109.5
    H9A C9 H9B . . 109.5
    C10 C9 H9C . . 109.5
    H9A C9 H9C . . 109.5
    H9B C9 H9C . . 109.5
    N9 C10 C9 . . 112.0(2)
    N9 C10 C11 . . 108.2(2)
    C9 C10 C11 . . 110.3(2)
    N9 C10 H10A . . 108.8
    C9 C10 H10A . . 108.8
    C11 C10 H10A . . 108.8
    C10 N9 H9D . . 109.5
    C10 N9 H9E . . 109.5
    H9D N9 H9E . . 109.5
    C10 N9 H9F . . 109.5
    H9D N9 H9F . . 109.5
    H9E N9 H9F . . 109.5
    O1 C11 O2 . . 125.8(2)
    O1 C11 C10 . . 124.3(2)
    O2 C11 C10 . . 109.8(2)
    C11 O2 C12 . . 117.2(2)
    O2 C12 C13 . . 109.4(3)
    O2 C12 H12A . . 109.8
    C13 C12 H12A . . 109.8
    O2 C12 H12B . . 109.8
    C13 C12 H12B . . 109.8
    H12A C12 H12B . . 108.2
    C12 C13 H13A . . 109.5
    C12 C13 H13B . . 109.5
    H13A C13 H13B . . 109.5
    C12 C13 H13C . . 109.5
    H13A C13 H13C . . 109.5
    H13B C13 H13C . . 109.5
    C15 C14 H14A . . 109.5
    C15 C14 H14B . . 109.5
    H14A C14 H14B . . 109.5
    C15 C14 H14C . . 109.5
    H14A C14 H14C . . 109.5
    H14B C14 H14C . . 109.5
    N10 C15 C16 . . 108.8(2)
    N10 C15 C14 . . 110.3(2)
    C16 C15 C14 . . 111.6(2)
    N10 C15 H15A . . 108.7
    C16 C15 H15A . . 108.7
    C14 C15 H15A . . 108.7
    C15 N10 H10B . . 109.5
    C15 N10 H10C . . 109.5
    H10B N10 H10C . . 109.5
    C15 N10 H10D . . 109.5
    H10B N10 H10D . . 109.5
    H10C N10 H10D . . 109.5
    O3 C16 O4 . . 126.0(2)
    O3 C16 C15 . . 124.2(2)
    O4 C16 C15 . . 109.8(2)
    C16 O4 C17 . . 119.4(2)
    O4 C17 C18 . . 107.6(3)
    O4 C17 H17A . . 110.2
    C18 C17 H17A . . 110.2
    O4 C17 H17B . . 110.2
    C18 C17 H17B . . 110.2
    H17A C17 H17B . . 108.5
    C17 C18 H18A . . 109.5
    C17 C18 H18B . . 109.5
    H18A C18 H18B . . 109.5
    C17 C18 H18C . . 109.5
    H18A C18 H18C . . 109.5
    H18B C18 H18C . . 109.5
loop_
    _geom_torsion_atom_site_label_1
    _geom_torsion_atom_site_label_2
    _geom_torsion_atom_site_label_3
    _geom_torsion_atom_site_label_4
    _geom_torsion_site_symmetry_1
    _geom_torsion_site_symmetry_2
    _geom_torsion_site_symmetry_3
    _geom_torsion_site_symmetry_4
    _geom_torsion
    N9 C10 C11 O1 . . . . -7.2(3)
    C9 C10 C11 O1 . . . . 115.7(3)
    N9 C10 C11 O2 . . . . 175.3(2)
    C9 C10 C11 O2 . . . . -61.9(3)
    O1 C11 O2 C12 . . . . -9.5(4)
    C10 C11 O2 C12 . . . . 168.1(2)
    C11 O2 C12 C13 . . . . -86.1(3)
    N10 C15 C16 O3 . . . . -6.3(3)
    C14 C15 C16 O3 . . . . 115.6(3)
    N10 C15 C16 O4 . . . . 175.1(2)
    C14 C15 C16 O4 . . . . -63.0(3)
    O3 C16 O4 C17 . . . . 2.5(4)
    C15 C16 O4 C17 . . . . -178.9(3)
    C16 O4 C17 C18 . . . . 136.5(3)
loop_
    _geom_hbond_atom_site_label_D
    _geom_hbond_atom_site_label_H
    _geom_hbond_atom_site_label_A
    _geom_hbond_site_symmetry_A
    _geom_hbond_distance_DH
    _geom_hbond_distance_HA
    _geom_hbond_distance_DA
    _geom_hbond_angle_DHA
    _geom_hbond_publ_flag
    N9 H9F N6 3_454 0.91 2.16 2.920(3) 141 y
    N10 H10B N4 3 0.91 2.05 2.953(3) 174 y
    N10 H10D N1 . 0.91 2.07 2.961(3) 166 y
    N9 H9E N8 1_554 0.91 2.14 3.001(3) 158 y
    N10 H10C N2 1_565 0.91 2.15 3.015(3) 159 y
    N9 H9D N5 3_444 0.91 2.14 3.017(3) 161 y
    N9 H9F N3 4 0.91 2.64 3.147(3) 116 y
_shelx_space_group_comment
;
The symmetry employed for this shelxl refinement is uniquely defined
by the following loop  which should always be used as a source of
symmetry information in preference to the above space-group names.
They are only intended as comments.
;
_shelx_estimated_absorpt_T_min     0.977
_shelx_estimated_absorpt_T_max     0.987
_shelx_hkl_file
;
  -2   0   0   -0.02    0.02
   2   0   0    0.00    0.01
   2   0   0    0.01    0.02
  -4   0   0    1.23    0.10
  -4   0   0    1.34    0.07
   4   0   0    1.76    0.09
   4   0   0    1.85    0.10
  -6   0   0   17.54    0.44
   6   0   0   17.82    0.53
  -8   0   0   16.14    0.43
   8   0   0   16.45    0.52
 -10   0   0    0.14    0.06
  10   0   0    0.49    0.11
 -12   0   0    2.92    0.16
  12   0   0    2.81    0.21
 -14   0   0    5.61    0.23
  14   0   0    5.36    0.29
 -16   0   0    4.92    0.23
  16   0   0    5.02    0.31
 -18   0   0    3.14    0.20
  18   0   0    2.82    0.26
 -20   0   0   -0.14    0.11
  20   0   0   -0.02    0.15
  22   0   0    0.05    0.15
  21  -1   0    0.47    0.19
 -21   1   0    0.41    0.13
  19  -1   0    0.09    0.15
 -19   1   0    0.21    0.11
  17  -1   0    0.84    0.17
 -17   1   0    1.00    0.13
  15  -1   0    3.41    0.25
 -15   1   0    2.83    0.17
  13  -1   0    4.70    0.28
 -13   1   0    4.77    0.21
  11  -1   0    1.53    0.16
 -11   1   0    1.56    0.11
   9  -1   0    0.56    0.11
  -9   1   0    0.62    0.08
   7  -1   0    0.58    0.09
  -7   1   0    0.68    0.07
   5  -1   0   44.67    1.24
  -5   1   0   47.07    1.24
  -5   1   0   43.48    1.06
   1  -1   0   -0.23    0.02
   1  -1   0   -0.19    0.01
  -1   1   0   -0.22    0.01
  -1   1   0   -0.20    0.02
  -1  -1   0   -0.21    0.01
  -1  -1   0   -0.22    0.01
   1   1   0   -0.22    0.01
   1   1   0   -0.21    0.01
  -3  -1   0   -0.05    0.03
  -3  -1   0   -0.02    0.02
  -5  -1   0   47.02    1.10
  -5  -1   0   47.02    1.28
   5   1   0   47.13    1.28
  -7  -1   0    0.67    0.07
   7   1   0    0.73    0.09
  -9  -1   0    0.75    0.08
   9   1   0    0.83    0.11
 -11  -1   0    1.60    0.12
  11   1   0    1.87    0.16
 -13  -1   0    5.02    0.21
  13   1   0    4.75    0.27
 -15  -1   0    3.09    0.18
  15   1   0    2.99    0.23
 -17  -1   0    0.92    0.14
  17   1   0    1.00    0.17
 -19  -1   0    0.09    0.12
  19   1   0    0.13    0.14
  21   1   0    0.52    0.17
  22  -2   0    0.09    0.18
 -22   2   0    0.29    0.15
  20  -2   0   -0.04    0.15
 -20   2   0    0.07    0.13
  18  -2   0    0.86    0.18
 -18   2   0    0.68    0.13
  16  -2   0    0.36    0.16
 -16   2   0    0.53    0.11
  14  -2   0    1.88    0.19
 -14   2   0    1.97    0.15
  12  -2   0    5.07    0.28
 -12   2   0    5.01    0.21
  10  -2   0    2.33    0.18
 -10   2   0    2.35    0.13
   8  -2   0    6.95    0.28
  -8   2   0    6.35    0.21
   6  -2   0    9.53    0.33
  -6   2   0    9.73    0.27
  -6   2   0    9.60    0.32
   4  -2   0  116.27    3.13
  -4   2   0  117.09    2.71
  -4   2   0  118.65    2.93
  -4   2   0  120.39    3.13
   2  -2   0  125.05    3.55
  -2   2   0  141.93    3.10
  -2   2   0  135.49    3.57
  -2   2   0  135.02    3.32
   0  -2   0    0.07    0.04
   2   2   0  139.71    3.57
   2   2   0  144.55    3.54
  -4  -2   0  129.69    2.94
  -4  -2   0  128.89    3.38
   4   2   0  125.15    3.39
  -6  -2   0   10.08    0.27
   6   2   0   10.09    0.32
  -8  -2   0    7.23    0.22
   8   2   0    6.76    0.26
   8   2   0    7.63    0.22
 -10  -2   0    2.42    0.13
  10   2   0    2.59    0.16
 -12  -2   0    5.06    0.20
  12   2   0    4.65    0.24
 -14  -2   0    2.43    0.16
  14   2   0    2.34    0.19
 -16  -2   0    0.70    0.12
  16   2   0    0.27    0.13
  18   2   0    0.80    0.17
  20   2   0    0.24    0.14
  21  -3   0    0.39    0.19
 -21   3   0    0.19    0.14
  19  -3   0    2.21    0.26
 -19   3   0    2.19    0.20
  17  -3   0    0.23    0.15
 -17   3   0    0.27    0.11
  15  -3   0    0.26    0.13
 -15   3   0   -0.03    0.09
  13  -3   0    1.76    0.19
 -13   3   0    1.50    0.14
  11  -3   0    8.09    0.36
 -11   3   0    7.83    0.28
   9  -3   0    1.42    0.15
  -9   3   0    1.18    0.10
   7  -3   0    0.62    0.10
  -7   3   0    0.34    0.09
  -7   3   0    0.38    0.07
   5  -3   0   34.81    1.00
  -5   3   0   35.29    0.96
  -5   3   0   36.20    0.85
  -5   3   0   35.86    0.99
   3  -3   0   11.02    0.34
  -3   3   0   11.48    0.29
  -3   3   0   11.52    0.33
  -3   3   0   11.32    0.36
   1  -3   0    5.36    0.16
  -1   3   0    5.48    0.18
  -1   3   0    5.36    0.14
  -1   3   0    5.28    0.20
   1   3   0    5.33    0.18
   1   3   0    5.54    0.14
   1   3   0    5.30    0.18
   3   3   0   12.07    0.33
   3   3   0   12.26    0.36
  -5  -3   0   39.56    1.05
  -5  -3   0   38.00    0.89
   5   3   0   37.44    0.96
  -7  -3   0    0.61    0.06
   7   3   0    0.50    0.06
  -9  -3   0    1.32    0.09
   9   3   0    1.37    0.11
   9   3   0    1.30    0.07
 -11  -3   0    8.54    0.27
  11   3   0    8.37    0.32
  11   3   0    9.04    0.25
 -13  -3   0    1.96    0.13
  13   3   0    1.96    0.16
  15   3   0    0.02    0.10
  17   3   0    0.12    0.12
  20  -4   0    0.17    0.16
 -20   4   0   -0.09    0.11
  18  -4   0    0.10    0.14
 -18   4   0    0.32    0.13
  16  -4   0    0.18    0.14
 -16   4   0    0.21    0.11
  14  -4   0    0.90    0.18
 -14   4   0    1.23    0.13
  12  -4   0    0.75    0.14
 -12   4   0    0.89    0.11
  10  -4   0    1.99    0.18
 -10   4   0    2.13    0.13
   8  -4   0    1.89    0.16
  -8   4   0    1.64    0.11
   6  -4   0    7.21    0.28
  -6   4   0    7.51    0.30
  -6   4   0    7.21    0.23
   4  -4   0    6.10    0.23
  -4   4   0    5.73    0.24
  -4   4   0    6.19    0.19
  -4   4   0    5.95    0.18
  -4   4   0    5.74    0.22
   2  -4   0   10.24    0.31
  -2   4   0   10.08    0.32
  -2   4   0    9.92    0.33
  -2   4   0   10.45    0.26
   0   4   0   10.44    0.33
   0   4   0   10.26    0.25
   0   4   0   10.21    0.32
   2   4   0   10.13    0.32
   2   4   0   10.53    0.31
  -4  -4   0    6.20    0.19
   4   4   0    6.12    0.20
  -6  -4   0    8.29    0.27
   6   4   0    7.87    0.23
  -8  -4   0    2.04    0.09
 -10  -4   0    2.29    0.12
  10   4   0    2.37    0.11
  12   4   0    1.29    0.11
 -21   5   0    0.63    0.15
  19  -5   0    0.40    0.18
 -19   5   0    0.21    0.12
  17  -5   0    0.93    0.20
 -17   5   0    0.72    0.13
  15  -5   0    1.58    0.22
 -15   5   0    2.19    0.17
  13  -5   0    1.56    0.18
 -13   5   0    1.13    0.13
  11  -5   0    6.03    0.31
 -11   5   0    5.84    0.24
   9  -5   0    3.80    0.24
  -9   5   0    4.13    0.18
   7  -5   0    6.62    0.29
  -7   5   0    7.14    0.31
  -7   5   0    7.06    0.23
   5  -5   0    7.76    0.29
  -5   5   0    7.92    0.32
  -5   5   0    7.72    0.28
  -5   5   0    8.25    0.24
   3  -5   0   10.88    0.35
  -3   5   0   10.79    0.29
  -3   5   0   11.32    0.36
  -3   5   0   11.30    0.39
   1  -5   0    9.12    0.27
  -1   5   0    9.45    0.33
  -1   5   0    9.40    0.24
  -1   5   0    9.35    0.31
   1   5   0    9.33    0.31
   1   5   0    9.35    0.31
   3   5   0   11.22    0.37
   3   5   0   11.45    0.35
  -5  -5   0    8.81    0.27
   5   5   0    8.63    0.27
   7   5   0    7.31    0.22
 -20   6   0   -0.08    0.13
  18  -6   0    0.32    0.18
 -18   6   0    0.07    0.11
  16  -6   0    0.58    0.18
 -16   6   0    0.73    0.14
  14  -6   0    0.24    0.15
 -14   6   0    0.10    0.09
  12  -6   0    0.25    0.14
 -12   6   0    0.21    0.09
  10  -6   0   -0.02    0.11
 -10   6   0   -0.10    0.07
   8  -6   0    0.35    0.12
  -8   6   0    0.30    0.11
  -8   6   0    0.25    0.08
   6  -6   0    1.22    0.14
  -6   6   0    1.26    0.16
  -6   6   0    1.24    0.10
  -6   6   0    1.10    0.13
   4  -6   0    3.17    0.17
  -4   6   0    3.07    0.18
  -4   6   0    3.11    0.13
  -4   6   0    3.06    0.21
   2  -6   0    0.23    0.07
  -2   6   0    0.35    0.10
  -2   6   0    0.22    0.05
  -2   6   0    0.29    0.10
   0  -6   0   10.72    0.31
   0   6   0   10.87    0.27
   0   6   0   10.98    0.38
   0   6   0   10.66    0.36
   2   6   0    0.20    0.08
   2   6   0    0.14    0.09
   4   6   0    3.15    0.17
   4   6   0    3.18    0.19
  -6  -6   0    1.32    0.10
   6   6   0    1.41    0.10
   8   6   0    0.41    0.06
 -19   7   0    0.14    0.14
  17  -7   0    0.19    0.17
 -17   7   0    0.05    0.12
  15  -7   0    2.04    0.24
 -15   7   0    1.50    0.16
  13  -7   0    0.19    0.14
 -13   7   0    0.14    0.10
  11  -7   0   -0.15    0.12
 -11   7   0    0.21    0.11
 -11   7   0    0.13    0.09
   9  -7   0    4.37    0.26
  -9   7   0    4.29    0.20
  -9   7   0    4.66    0.24
   7  -7   0    0.33    0.11
  -7   7   0    0.25    0.11
  -7   7   0    0.29    0.08
   5  -7   0    0.33    0.10
  -5   7   0    0.25    0.13
  -5   7   0    0.29    0.07
  -5   7   0    0.31    0.11
   3  -7   0    3.55    0.18
  -3   7   0    3.49    0.21
  -3   7   0    3.60    0.23
  -3   7   0    3.97    0.14
   1  -7   0    6.18    0.22
  -1   7   0    6.59    0.29
  -1   7   0    6.11    0.27
  -1   7   0    6.39    0.19
   1   7   0    6.14    0.28
   1   7   0    6.33    0.27
   3   7   0    3.96    0.22
   3   7   0    3.65    0.20
   5   7   0    0.26    0.09
  16  -8   0    0.52    0.19
 -16   8   0    0.34    0.16
 -16   8   0    0.53    0.14
  14  -8   0    0.62    0.18
 -14   8   0    0.74    0.15
 -14   8   0    0.73    0.14
  12  -8   0    1.43    0.20
 -12   8   0    0.85    0.16
 -12   8   0    0.77    0.13
  10  -8   0    1.88    0.20
 -10   8   0    1.36    0.14
 -10   8   0    1.63    0.17
   8  -8   0    1.12    0.16
  -8   8   0    0.72    0.13
  -8   8   0    0.99    0.11
   6  -8   0    2.43    0.19
  -6   8   0    2.26    0.14
  -6   8   0    2.54    0.19
   4  -8   0    1.64    0.14
  -4   8   0    2.23    0.21
  -4   8   0    2.07    0.12
  -4   8   0    1.68    0.16
   2  -8   0    0.54    0.09
  -2   8   0    0.52    0.07
  -2   8   0    0.56    0.13
  -2   8   0    0.50    0.12
   0   8   0   13.86    0.49
   0   8   0   14.40    0.48
   2   8   0    0.62    0.12
   2   8   0    0.52    0.13
   4   8   0    1.83    0.17
   4   8   0    2.16    0.16
  15  -9   0    0.00    0.17
 -15   9   0    0.03    0.12
 -15   9   0   -0.02    0.13
  13  -9   0    0.30    0.17
 -13   9   0    0.44    0.16
 -13   9   0    0.31    0.12
  11  -9   0    0.12    0.14
 -11   9   0    0.01    0.13
 -11   9   0    0.21    0.10
   9  -9   0    0.17    0.14
  -9   9   0    0.42    0.10
  -9   9   0    0.29    0.13
   7  -9   0    0.30    0.12
  -7   9   0    0.11    0.12
  -7   9   0    0.20    0.09
  -5   9   0    0.20    0.12
  -5   9   0    0.04    0.07
  -3   9   0    0.23    0.12
  -3   9   0    0.05    0.07
  -1   9   0    0.46    0.13
  -1   9   0    0.38    0.13
   1   9   0    0.33    0.14
   1   9   0    0.36    0.12
   3   9   0    0.33    0.13
 -14  10   0    0.31    0.13
 -14  10   0    0.18    0.16
 -12  10   0    0.34    0.12
 -12  10   0    0.51    0.16
 -10  10   0    2.22    0.17
 -10  10   0    2.05    0.21
  -8  10   0   -0.11    0.09
  -8  10   0   -0.02    0.11
  -6  10   0    1.80    0.14
  -6  10   0    2.20    0.20
  -4  10   0    1.95    0.19
  -4  10   0    2.04    0.13
  -2  10   0    2.56    0.21
   0  10   0    0.14    0.12
   2  10   0    2.71    0.22
 -11  11   0    0.14    0.11
 -11  11   0    0.11    0.14
  -9  11   0    0.34    0.12
  -9  11   0    0.49    0.16
  -7  11   0   -0.09    0.09
  -7  11   0    0.04    0.15
  -5  11   0    0.08    0.13
  -5  11   0   -0.09    0.09
  -3  11   0    0.12    0.15
  -1  11   0    0.15    0.15
   1  11   0    0.29    0.15
  -6  12   0    0.05    0.15
  -4  12   0    0.10    0.16
  -2  12   0    0.07    0.15
   0  12   0    1.06    0.21
   0  12  -1    0.11    0.16
  -2  12  -1    0.15    0.16
  -4  12  -1    0.82    0.19
  -6  12  -1    0.22    0.16
   1  11  -1    0.61    0.16
  -1  11  -1    0.42    0.16
  -3  11  -1   -0.01    0.14
  -5  11  -1    0.38    0.10
  -5  11  -1    0.38    0.16
  -7  11  -1    0.69    0.17
  -7  11  -1    0.80    0.12
  -9  11  -1    0.37    0.16
  -9  11  -1    0.23    0.12
   2  10  -1    0.43    0.14
   2  10  -1    0.60    0.14
   0  10  -1    0.59    0.15
   0  10  -1    0.72    0.16
  -2  10  -1    0.37    0.15
  -2  10  -1    0.50    0.14
  -4  10  -1    0.37    0.12
  -4  10  -1    0.11    0.08
  -6  10  -1    0.82    0.11
  -6  10  -1    0.93    0.15
  -8  10  -1    0.22    0.10
  -8  10  -1    0.01    0.12
 -10  10  -1    0.12    0.14
 -10  10  -1    0.24    0.11
 -12  10  -1   -0.07    0.13
 -12  10  -1   -0.15    0.11
  12 -10   1   -0.01    0.15
   5   9  -1    4.89    0.25
   3   9  -1    5.76    0.28
   3   9  -1    5.10    0.28
   1   9  -1    0.55    0.14
   1   9  -1    0.85    0.15
  -1   9  -1    1.08    0.16
  -1   9  -1    1.23    0.17
  -3   9  -1    0.35    0.12
  -3   9  -1    0.21    0.13
  -3   9  -1    0.22    0.08
  -5   9  -1    1.73    0.17
  -5   9  -1    1.86    0.22
  -5   9  -1    1.61    0.12
  -7   9  -1    1.27    0.16
  -7   9  -1    1.13    0.12
   7  -9   1    1.46    0.17
  -9   9  -1    0.22    0.13
  -9   9  -1    0.26    0.11
   9  -9   1    0.31    0.14
 -11   9  -1    1.05    0.14
 -11   9  -1    0.84    0.16
  11  -9   1    1.22    0.20
 -13   9  -1    0.27    0.12
 -13   9  -1   -0.05    0.14
  13  -9   1    0.50    0.18
 -15   9  -1    0.76    0.18
 -15   9  -1    0.49    0.14
  15  -9   1    0.90    0.21
   6   8  -1    0.78    0.11
   4   8  -1    0.30    0.11
   2   8  -1    4.52    0.24
   2   8  -1    4.34    0.25
   0   8  -1    1.30    0.15
   0   8  -1    1.60    0.16
   0  -8   1    1.67    0.12
  -2   8  -1    6.17    0.20
  -2   8  -1    5.75    0.30
  -2   8  -1    5.69    0.27
   2  -8   1    6.48    0.26
  -4   8  -1    0.61    0.15
  -4   8  -1    0.48    0.08
  -4   8  -1    0.46    0.11
   4  -8   1    0.42    0.11
  -6   8  -1    2.29    0.22
  -6   8  -1    2.56    0.15
  -6   8  -1    2.41    0.19
   6  -8   1    2.75    0.20
  -8   8  -1   -0.06    0.08
  -8   8  -1   -0.07    0.11
   8  -8   1   -0.06    0.10
 -10   8  -1    0.40    0.11
 -10   8  -1    0.40    0.13
  10  -8   1    0.39    0.15
 -12   8  -1    0.09    0.12
 -12   8  -1    0.11    0.10
  12  -8   1    0.05    0.14
 -14   8  -1    0.24    0.12
 -14   8  -1    0.15    0.13
  14  -8   1    0.17    0.16
 -16   8  -1    0.50    0.14
 -16   8  -1    0.25    0.16
  16  -8   1    0.53    0.19
   7   7  -1    1.72    0.12
   5   7  -1    3.81    0.19
   3   7  -1   21.73    0.65
   3   7  -1   21.34    0.64
   1   7  -1    4.84    0.24
   1   7  -1    4.72    0.23
  -1  -7   1    4.77    0.17
  -1   7  -1    1.20    0.09
  -1   7  -1    1.23    0.14
  -1   7  -1    1.07    0.13
   1  -7   1    1.38    0.11
  -3   7  -1    1.53    0.18
  -3   7  -1    1.95    0.16
  -3   7  -1    2.03    0.11
   3  -7   1    1.81    0.14
  -5   7  -1    0.74    0.12
  -5   7  -1    0.54    0.13
  -5   7  -1    0.92    0.09
   5  -7   1    0.74    0.12
  -7   7  -1    4.68    0.28
  -7   7  -1    4.81    0.20
  -7   7  -1    4.23    0.22
   7  -7   1    4.54    0.25
  -9   7  -1    1.41    0.16
  -9   7  -1    1.74    0.14
   9  -7   1    1.99    0.19
 -11   7  -1    0.55    0.11
 -11   7  -1    0.43    0.13
  11  -7   1    0.64    0.15
 -13   7  -1    0.13    0.11
  13  -7   1    0.36    0.16
 -15   7  -1    1.43    0.16
  15  -7   1    1.37    0.22
 -17   7  -1    0.08    0.11
  17  -7   1   -0.06    0.17
   8   6  -1    4.20    0.17
   6   6  -1    7.34    0.25
   4   6  -1    3.69    0.18
   2   6  -1    4.74    0.22
   2   6  -1    4.51    0.22
   0   6  -1   16.31    0.51
   0   6  -1   17.44    0.42
   0   6  -1   17.07    0.53
   0  -6   1   16.40    0.48
  -2   6  -1   19.56    0.58
  -2   6  -1   19.69    0.49
  -2   6  -1   19.40    0.61
   2  -6   1   19.63    0.58
  -4   6  -1   15.15    0.40
  -4   6  -1   14.91    0.47
  -4   6  -1   14.82    0.51
   4  -6   1   15.18    0.48
  -6   6  -1    9.22    0.34
  -6   6  -1    9.33    0.29
  -6   6  -1    9.12    0.38
   6  -6   1    9.12    0.36
  -8   6  -1    1.48    0.17
  -8   6  -1    1.57    0.12
  -8   6  -1    1.94    0.16
   8  -6   1    1.75    0.17
 -10   6  -1    1.07    0.12
  10  -6   1    1.13    0.16
 -12   6  -1    0.89    0.11
  12  -6   1    0.86    0.17
 -14   6  -1    3.15    0.20
  14  -6   1    3.63    0.28
 -16   6  -1    0.07    0.11
  16  -6   1   -0.03    0.14
 -18   6  -1    1.92    0.19
  18  -6   1    2.17    0.27
   9   5  -1    0.77    0.07
   7   5  -1    5.28    0.19
   5   5  -1    1.61    0.11
  -5  -5   1    1.72    0.10
   3   5  -1    0.28    0.07
   3   5  -1    0.26    0.08
   1   5  -1    1.64    0.13
   1   5  -1    1.46    0.12
  -1   5  -1    1.58    0.08
  -1   5  -1    1.67    0.14
  -1   5  -1    1.37    0.11
   1  -5   1    1.59    0.09
  -3   5  -1    1.98    0.14
  -3   5  -1    1.83    0.10
  -3   5  -1    2.04    0.15
   3  -5   1    1.93    0.12
  -5   5  -1    1.28    0.11
  -5   5  -1    1.26    0.09
  -5   5  -1    1.09    0.09
  -5   5  -1    1.24    0.14
   5  -5   1    1.25    0.12
  -7   5  -1    0.35    0.12
  -7   5  -1    0.30    0.07
   7  -5   1    0.34    0.11
  -9   5  -1    1.35    0.16
  -9   5  -1    1.53    0.12
   9  -5   1    1.66    0.17
 -11   5  -1    1.41    0.13
  11  -5   1    1.43    0.18
 -13   5  -1    0.03    0.09
  13  -5   1    0.13    0.12
 -15   5  -1    0.11    0.10
  15  -5   1   -0.11    0.13
 -17   5  -1    0.17    0.11
  17  -5   1    0.22    0.16
 -19   5  -1    0.18    0.13
  19  -5   1   -0.03    0.15
  14   4  -1    7.94    0.31
  12   4  -1    0.89    0.10
 -10  -4   1    3.73    0.15
   8   4  -1   31.76    0.81
  -8  -4   1   32.06    0.76
   6   4  -1    8.34    0.26
  -6  -4   1    8.99    0.29
   4   4  -1    9.36    0.28
   2   4  -1   28.95    0.76
   2   4  -1   28.37    0.77
   0   4  -1   40.75    1.07
   0   4  -1   39.78    1.07
   0   4  -1   41.46    0.95
   0  -4   1   41.14    1.10
  -2   4  -1   18.77    0.46
  -2   4  -1   19.01    0.55
  -2   4  -1   18.83    0.53
   2  -4   1   18.62    0.54
  -4   4  -1   24.15    0.59
  -4   4  -1   24.50    0.67
  -4   4  -1   23.82    0.66
  -4   4  -1   22.77    0.68
   4  -4   1   23.42    0.69
  -6   4  -1   42.72    1.16
  -6   4  -1   42.92    1.02
   6  -4   1   41.60    1.20
  -8   4  -1   13.47    0.39
  -8   4  -1   13.89    0.48
   8  -4   1   13.59    0.48
 -10   4  -1    2.34    0.15
  10  -4   1    2.70    0.22
 -12   4  -1    1.31    0.12
  12  -4   1    1.15    0.16
 -14   4  -1    0.32    0.10
  14  -4   1    0.47    0.15
 -16   4  -1    0.40    0.11
  16  -4   1    0.19    0.14
 -18   4  -1    0.53    0.14
  18  -4   1    0.72    0.19
 -20   4  -1    1.70    0.19
  20  -4   1    1.68    0.25
  17   3  -1    0.53    0.13
  13   3  -1    4.72    0.24
 -13  -3   1    4.65    0.19
  11   3  -1    1.02    0.11
 -11  -3   1    0.87    0.09
   9   3  -1    2.29    0.14
  -9  -3   1    2.54    0.12
   7   3  -1    0.65    0.06
  -7  -3   1    0.81    0.06
  -5  -3   1   53.27    1.43
  -5  -3   1   52.40    1.22
   3   3  -1    6.45    0.20
   1   3  -1   19.13    0.52
   1   3  -1   19.03    0.52
  -1   3  -1   18.93    0.45
  -1   3  -1   18.94    0.53
  -1   3  -1   19.16    0.51
   1  -3   1   18.71    0.53
  -3   3  -1    5.39    0.18
  -3   3  -1    5.36    0.21
  -3   3  -1    5.31    0.16
   3  -3   1    5.03    0.20
  -5   3  -1    1.85    0.14
  -5   3  -1    1.89    0.09
   5  -3   1    1.89    0.13
  -7   3  -1   20.16    0.60
  -7   3  -1   19.89    0.52
   7  -3   1   19.66    0.62
  -9   3  -1    2.89    0.18
  -9   3  -1    2.41    0.14
   9  -3   1    2.35    0.19
 -11   3  -1    2.03    0.14
  11  -3   1    1.84    0.18
 -13   3  -1    1.85    0.15
  13  -3   1    2.03    0.20
 -15   3  -1    1.52    0.15
  15  -3   1    2.13    0.22
 -17   3  -1    0.08    0.11
  17  -3   1    0.10    0.14
 -19   3  -1    0.29    0.14
  19  -3   1    0.51    0.18
 -21   3  -1    0.50    0.14
  21  -3   1    0.48    0.21
  20   2  -1    0.52    0.15
  18   2  -1    0.48    0.15
  16   2  -1    0.27    0.12
 -16  -2   1    0.17    0.10
  14   2  -1    4.69    0.26
 -14  -2   1    4.92    0.21
  12   2  -1    0.66    0.13
 -12  -2   1    0.57    0.09
  10   2  -1    4.03    0.21
 -10  -2   1    4.08    0.16
   8   2  -1   10.74    0.36
  -8  -2   1   11.00    0.30
   6   2  -1   19.48    0.56
  -6  -2   1   19.55    0.48
   4   2  -1  133.74    3.51
  -4  -2   1  128.55    3.46
   2   2  -1  144.04    3.75
   2   2  -1  151.70    3.67
   0   2  -1    2.82    0.08
   0   2  -1    3.01    0.11
  -2   2  -1  129.88    3.23
  -2   2  -1  132.92    3.04
  -2   2  -1  132.60    3.46
   2  -2   1  128.65    3.46
  -4   2  -1   67.61    1.73
  -4   2  -1   70.49    1.85
  -4   2  -1   68.53    1.59
   4  -2   1   67.84    1.85
  -6   2  -1   34.14    0.91
  -6   2  -1   34.00    0.82
   6  -2   1   33.07    0.96
  -8   2  -1   15.97    0.43
  -8   2  -1   15.99    0.49
   8  -2   1   16.44    0.53
 -10   2  -1    3.44    0.16
  10  -2   1    3.70    0.22
 -12   2  -1    0.11    0.08
  12  -2   1    0.18    0.12
 -14   2  -1    2.46    0.17
  14  -2   1    2.27    0.21
 -16   2  -1    2.32    0.17
  16  -2   1    1.92    0.21
 -18   2  -1    0.33    0.12
  18  -2   1    0.62    0.17
 -20   2  -1    0.20    0.13
  20  -2   1   -0.11    0.17
 -22   2  -1    0.06    0.13
  21   1  -1   -0.11    0.15
  19   1  -1    0.56    0.15
 -19  -1   1    0.31    0.11
  17   1  -1    1.22    0.18
 -17  -1   1    1.20    0.14
  15   1  -1    2.70    0.22
 -15  -1   1    2.60    0.17
  13   1  -1    2.28    0.19
 -13  -1   1    2.00    0.14
  11   1  -1   -0.05    0.09
 -11  -1   1    0.18    0.07
   9   1  -1    9.89    0.36
  -9  -1   1   10.33    0.29
   7   1  -1    4.94    0.21
   5   1  -1   18.04    0.53
  -5  -1   1   18.80    0.54
  -3  -1   1   -0.11    0.03
   1   1  -1    0.00    0.01
  -1  -1   1    0.00    0.01
  -1   1  -1   -0.21    0.01
  -1   1  -1   -0.19    0.02
  -1   1  -1   -0.20    0.02
   1  -1   1   -0.20    0.02
   1  -1   1   -0.18    0.02
  -3   1  -1    9.67    0.25
  -3   1  -1    9.00    0.28
  -3   1  -1   10.28    0.31
   3  -1   1   10.36    0.31
  -5   1  -1   70.17    1.74
  -5   1  -1   68.06    1.60
   5  -1   1   68.56    1.86
  -7   1  -1    7.86    0.23
  -7   1  -1    7.49    0.26
   7  -1   1    7.56    0.29
  -9   1  -1    5.05    0.18
   9  -1   1    4.42    0.23
 -11   1  -1    2.22    0.14
  11  -1   1    2.29    0.19
 -13   1  -1    1.77    0.13
  13  -1   1    1.67    0.18
 -15   1  -1    2.98    0.19
  15  -1   1    3.18    0.25
 -17   1  -1    0.03    0.09
  17  -1   1    0.32    0.15
 -19   1  -1    0.17    0.12
  19  -1   1    0.49    0.17
 -21   1  -1    0.36    0.13
  21  -1   1    0.28    0.18
  22   0  -1    0.14    0.16
 -22   0   1   -0.12    0.13
  20   0  -1    1.15    0.20
 -20   0   1    1.30    0.16
  18   0  -1    0.07    0.14
 -18   0   1    0.00    0.10
  16   0  -1    1.78    0.19
 -16   0   1    1.68    0.15
  14   0  -1    4.08    0.25
 -14   0   1    3.36    0.18
  12   0  -1    0.21    0.11
 -12   0   1    0.05    0.07
  10   0  -1    0.44    0.10
 -10   0   1    0.47    0.07
   8   0  -1    6.71    0.26
  -8   0   1    6.42    0.21
   6   0  -1   21.84    0.64
   4   0  -1    0.00    0.04
  -4   0   1    0.01    0.05
   2   0  -1    0.00    0.02
  -2   0   1    0.00    0.01
   0   0  -1    0.00    0.00
   0   0   1    0.00    0.00
  -2   0  -1   -0.17    0.02
  -2   0  -1   -0.10    0.02
  -2   0  -1   -0.12    0.02
   2   0   1   -0.13    0.02
   2   0   1   -0.16    0.02
  -4   0  -1    0.35    0.07
  -4   0  -1    0.24    0.05
  -4   0  -1    0.22    0.04
   4   0   1    0.30    0.05
   4   0   1    0.20    0.07
  -6   0  -1    0.03    0.04
   6   0   1    0.05    0.06
  -8   0  -1    0.62    0.07
   8   0   1    0.52    0.09
 -10   0  -1    0.07    0.06
  10   0   1    0.10    0.09
 -12   0  -1    0.87    0.10
  12   0   1    0.94    0.14
 -14   0  -1    0.26    0.10
  14   0   1    0.35    0.13
 -16   0  -1    0.29    0.11
  16   0   1    0.30    0.14
 -18   0  -1   -0.05    0.10
  18   0   1    0.24    0.15
 -20   0  -1   -0.04    0.12
  20   0   1   -0.09    0.14
  22   0   1   -0.03    0.15
 -23   1   1    0.54    0.17
  21  -1  -1    0.05    0.16
 -21   1   1   -0.04    0.11
  19  -1  -1    0.50    0.17
 -19   1   1    0.29    0.13
  17  -1  -1    1.12    0.19
 -17   1   1    1.00    0.13
  15  -1  -1    3.26    0.25
 -15   1   1    2.88    0.18
  13  -1  -1    2.17    0.19
 -13   1   1    1.96    0.14
  11  -1  -1    0.13    0.10
 -11   1   1    0.05    0.07
   9  -1  -1    9.61    0.36
  -9   1   1   10.13    0.29
   7  -1  -1    4.26    0.19
   5  -1  -1   17.66    0.54
  -5   1   1   19.49    0.55
   3  -1  -1   -0.02    0.04
   3  -1  -1   -0.13    0.03
  -3   1   1   -0.11    0.03
   1  -1  -1    0.00    0.01
   1  -1  -1    0.01    0.01
  -1   1   1    0.00    0.00
  -1  -1  -1   -0.23    0.01
  -1  -1  -1   -0.21    0.01
  -1  -1  -1   -0.22    0.01
   1   1   1   -0.20    0.02
   1   1   1   -0.22    0.01
   3   1   1   15.10    0.40
   3   1   1   14.90    0.42
  -5  -1  -1   70.02    1.64
  -5  -1  -1   70.92    1.90
   5   1   1   68.97    1.90
   5   1   1   73.56    1.75
  -7  -1  -1    7.45    0.22
   7   1   1    7.36    0.27
   7   1   1    7.94    0.23
  -9  -1  -1    4.71    0.17
   9   1   1    4.77    0.22
 -11  -1  -1    2.42    0.14
  11   1   1    2.18    0.17
 -13  -1  -1    2.36    0.15
  13   1   1    1.98    0.19
 -15  -1  -1    2.64    0.18
  15   1   1    3.14    0.23
 -17  -1  -1    0.37    0.12
  17   1   1   -0.06    0.13
  19   1   1    0.41    0.16
  21   1   1    0.31    0.16
  22  -2  -1    0.10    0.18
 -22   2   1    0.20    0.14
  20  -2  -1    0.55    0.19
 -20   2   1    0.53    0.14
  18  -2  -1    0.26    0.15
 -18   2   1    0.30    0.12
  16  -2  -1    0.08    0.13
 -16   2   1    0.15    0.09
  14  -2  -1    4.28    0.28
 -14   2   1    4.31    0.20
  12  -2  -1    0.52    0.14
 -12   2   1    0.78    0.10
  10  -2  -1    3.96    0.22
 -10   2   1    3.85    0.17
   8  -2  -1    9.95    0.36
  -8   2   1    9.98    0.29
   6  -2  -1   19.41    0.58
   4  -2  -1  118.75    3.19
  -4   2   1  122.02    3.19
   2  -2  -1  126.07    3.62
  -2   2   1  144.09    3.34
  -2  -2  -1  141.40    3.42
   2   2   1  142.20    3.17
   2   2   1  134.18    3.44
   2   2   1  129.65    3.41
  -4  -2  -1   69.11    1.60
  -4  -2  -1   70.24    1.85
   4   2   1   68.78    1.85
  -6  -2  -1   34.63    0.83
   6   2   1   36.09    0.88
   6   2   1   34.21    0.96
  -8  -2  -1   17.15    0.45
   8   2   1   17.03    0.53
   8   2   1   18.04    0.46
 -10  -2  -1    4.26    0.17
  10   2   1    4.01    0.21
 -12  -2  -1    0.08    0.08
  12   2   1    0.21    0.11
 -14  -2  -1    2.42    0.16
  14   2   1    2.82    0.20
 -16  -2  -1    2.44    0.17
  16   2   1    2.06    0.20
  18   2   1    0.69    0.16
  21  -3  -1    0.43    0.20
 -21   3   1    0.24    0.14
  19  -3  -1    0.71    0.19
 -19   3   1    0.91    0.15
  17  -3  -1    0.59    0.17
 -17   3   1    0.69    0.13
  15  -3  -1    0.52    0.14
 -15   3   1    0.60    0.12
  13  -3  -1    4.18    0.27
 -13   3   1    4.15    0.20
  11  -3  -1    0.64    0.13
 -11   3   1    0.98    0.11
   9  -3  -1    2.31    0.18
  -9   3   1    2.32    0.13
   7  -3  -1    0.70    0.09
  -7   3   1    0.58    0.06
   5  -3  -1   49.65    1.35
  -5   3   1   48.20    1.29
  -5   3   1   49.67    1.34
   3  -3  -1    6.11    0.20
  -3   3   1    5.60    0.18
  -3   3   1    6.24    0.18
  -3   3   1    6.16    0.22
  -1   3   1   18.26    0.51
  -1   3   1   18.86    0.51
  -1  -3  -1   19.08    0.50
   1   3   1   19.34    0.51
   1   3   1   18.65    0.52
  -3  -3  -1    5.75    0.16
   3   3   1    5.48    0.17
   3   3   1    5.31    0.20
  -5  -3  -1    2.21    0.11
  -5  -3  -1    1.99    0.08
  -7  -3  -1   22.01    0.53
   7   3   1   21.36    0.60
  -9  -3  -1    2.75    0.13
   9   3   1    2.54    0.14
 -11  -3  -1    2.17    0.13
  11   3   1    1.90    0.15
 -13  -3  -1    1.94    0.14
  13   3   1    2.13    0.17
  15   3   1    1.76    0.17
 -22   4   1   -0.07    0.13
  20  -4  -1    0.34    0.18
 -20   4   1    0.18    0.13
  18  -4  -1    1.16    0.21
 -18   4   1    0.82    0.15
  16  -4  -1    0.51    0.16
 -16   4   1    0.32    0.10
  14  -4  -1    6.77    0.35
 -14   4   1    7.12    0.28
  12  -4  -1    0.82    0.14
 -12   4   1    0.95    0.11
  10  -4  -1    3.71    0.23
 -10   4   1    3.29    0.17
   8  -4  -1   29.95    0.89
  -8   4   1   29.50    0.75
   6  -4  -1    7.93    0.30
  -6   4   1    8.05    0.24
  -6   4   1    8.88    0.28
   4  -4  -1    9.43    0.30
  -4   4   1    9.11    0.33
  -4   4   1    9.37    0.25
  -4   4   1    9.09    0.30
   2  -4  -1   29.11    0.78
  -2   4   1   28.05    0.78
  -2   4   1   28.98    0.78
   0   4   1   42.25    0.99
   0   4   1   42.41    1.09
   0   4   1   41.72    1.11
   2   4   1   19.31    0.52
   2   4   1   18.77    0.54
  -4  -4  -1   25.87    0.70
   4   4   1   25.30    0.66
  -6  -4  -1   46.15    1.26
  -8  -4  -1   14.58    0.37
 -10  -4  -1    2.54    0.12
  10   4   1    2.94    0.12
  12   4   1    1.40    0.11
 -21   5   1    0.08    0.14
  19  -5  -1   -0.08    0.16
 -19   5   1    0.18    0.13
  17  -5  -1    0.10    0.14
 -17   5   1    0.14    0.10
  15  -5  -1    1.00    0.18
 -15   5   1    1.06    0.13
  13  -5  -1    0.45    0.14
 -13   5   1    0.34    0.09
  11  -5  -1    1.61    0.18
 -11   5   1    1.52    0.13
   9  -5  -1    0.82    0.14
  -9   5   1    0.61    0.09
   7  -5  -1    5.10    0.25
  -7   5   1    5.13    0.19
  -7   5   1    4.80    0.19
   5  -5  -1    1.56    0.13
  -5   5   1    1.63    0.13
  -5   5   1    1.44    0.10
  -5   5   1    1.39    0.14
   3  -5  -1    0.45    0.07
  -3   5   1    0.30    0.05
  -3   5   1    0.36    0.09
  -3   5   1    0.49    0.10
  -1   5   1    1.61    0.12
  -1   5   1    1.47    0.06
  -1   5   1    1.36    0.12
   1   5   1    1.59    0.12
   1   5   1    1.73    0.13
   3   5   1    2.14    0.14
   3   5   1    2.12    0.12
  -5  -5  -1    1.35    0.09
   5   5   1    1.38    0.09
 -20   6   1    0.28    0.14
  18  -6  -1    2.84    0.29
 -18   6   1    1.94    0.19
  16  -6  -1    0.23    0.16
 -16   6   1    0.04    0.11
  14  -6  -1    0.45    0.15
 -14   6   1    0.23    0.10
  12  -6  -1    3.09    0.23
 -12   6   1    2.78    0.17
  10  -6  -1    8.19    0.36
 -10   6   1    7.34    0.27
   8  -6  -1    2.99    0.21
  -8   6   1    3.56    0.14
  -8   6   1    3.59    0.16
  -8   6   1    3.36    0.20
   6  -6  -1    7.08    0.29
  -6   6   1    6.85    0.23
  -6   6   1    6.84    0.28
   4  -6  -1    3.44    0.17
  -4   6   1    3.39    0.21
  -4   6   1    3.35    0.19
  -4   6   1    3.56    0.14
   2  -6  -1    4.54    0.17
  -2   6   1    4.80    0.24
  -2   6   1    4.31    0.21
  -2   6   1    4.48    0.14
   0   6   1   16.13    0.51
   0   6   1   17.05    0.52
   0   6   1   17.04    0.40
   2   6   1   19.96    0.59
   2   6   1   19.72    0.58
   4   6   1   15.81    0.50
   4   6   1   15.80    0.46
  -6  -6  -1   10.49    0.34
 -19   7   1    0.15    0.13
  17  -7  -1    1.08    0.22
 -17   7   1    0.74    0.15
  15  -7  -1    0.79    0.19
 -15   7   1    0.79    0.14
  13  -7  -1    1.35    0.20
 -13   7   1    1.23    0.14
  11  -7  -1    0.35    0.14
 -11   7   1    0.17    0.12
 -11   7   1    0.52    0.10
   9  -7  -1    0.06    0.11
  -9   7   1   -0.08    0.09
  -9   7   1    0.04    0.07
   7  -7  -1    1.95    0.17
  -7   7   1    1.79    0.12
  -7   7   1    1.70    0.16
   5  -7  -1    3.64    0.20
  -5   7   1    3.59    0.15
  -5   7   1    3.68    0.21
   3  -7  -1   20.31    0.61
  -3   7   1   21.14    0.52
  -3   7   1   20.78    0.63
  -3   7   1   20.98    0.66
   1  -7  -1    4.70    0.17
  -1   7   1    4.94    0.25
  -1   7   1    4.76    0.24
  -1   7   1    5.09    0.15
   1   7   1    1.24    0.14
   1   7   1    1.24    0.14
   3   7   1    2.01    0.15
   3   7   1    1.74    0.16
 -18   8   1    1.08    0.16
  16  -8  -1    0.66    0.20
 -16   8   1    0.59    0.14
 -16   8   1    0.45    0.16
  14  -8  -1    0.52    0.17
 -14   8   1    0.51    0.12
 -14   8   1    0.43    0.15
  12  -8  -1    0.27    0.15
 -12   8   1    0.17    0.12
 -12   8   1    0.03    0.09
  10  -8  -1    0.41    0.14
 -10   8   1    0.48    0.10
 -10   8   1    0.30    0.12
   8  -8  -1    2.32    0.19
  -8   8   1    1.83    0.17
  -8   8   1    2.00    0.14
   6  -8  -1    0.77    0.12
  -6   8   1    0.81    0.10
  -6   8   1    0.52    0.12
   4  -8  -1    0.44    0.10
  -4   8   1    0.36    0.07
  -4   8   1    0.39    0.12
  -2   8   1    4.33    0.23
  -2   8   1    4.61    0.15
   0   8   1    1.47    0.15
   2   8   1    5.80    0.28
   4   8   1    0.61    0.14
  15  -9  -1    1.28    0.23
 -15   9   1    0.88    0.18
 -15   9   1    0.95    0.15
  13  -9  -1    1.53    0.22
 -13   9   1    1.03    0.18
 -13   9   1    1.19    0.15
  11  -9  -1    0.13    0.15
 -11   9   1    0.24    0.11
 -11   9   1    0.17    0.12
   9  -9  -1    0.20    0.13
  -9   9   1    0.25    0.09
  -9   9   1    0.16    0.12
  -7   9   1    0.94    0.14
  -7   9   1    1.00    0.11
  -5   9   1    4.36    0.18
  -5   9   1    4.43    0.26
  -3   9   1    5.23    0.18
  -3   9   1    5.34    0.27
  -1   9   1    1.00    0.16
   1   9   1    1.01    0.15
   3   9   1    0.49    0.14
  14 -10  -1    0.05    0.16
 -14  10   1   -0.05    0.12
 -14  10   1   -0.03    0.15
 -12  10   1    0.15    0.15
 -12  10   1    0.12    0.11
 -10  10   1   -0.21    0.10
 -10  10   1   -0.09    0.13
  -8  10   1    0.43    0.14
  -8  10   1    0.13    0.10
  -6  10   1    0.03    0.12
  -6  10   1   -0.01    0.08
  -4  10   1   -0.07    0.07
  -4  10   1    0.25    0.12
  -2  10   1    0.43    0.14
   0  10   1    0.64    0.16
   2  10   1    0.42    0.16
 -11  11   1    0.90    0.18
 -11  11   1    0.82    0.14
  -9  11   1    0.41    0.16
  -9  11   1    0.39    0.11
  -7  11   1    0.60    0.11
  -7  11   1    0.57    0.17
  -5  11   1    0.38    0.09
  -5  11   1    0.42    0.15
  -3  11   1    0.79    0.18
  -1  11   1    0.58    0.17
   1  11   1    0.37    0.17
  -6  12   1    0.33    0.16
  -4  12   1   -0.01    0.16
  -2  12   1    0.43    0.17
   0  12   1    0.01    0.16
   0  12  -2    0.38    0.16
  -2  12  -2    0.22    0.16
  -4  12  -2    0.44    0.15
  -6  12  -2   -0.04    0.14
   1  11  -2    1.00    0.18
   1  11  -2    0.89    0.18
  -1  11  -2    0.86    0.16
  -3  11  -2    0.33    0.15
  -5  11  -2    0.53    0.11
  -5  11  -2    0.42    0.16
  -7  11  -2    0.02    0.14
  -7  11  -2    0.17    0.10
  -9  11  -2   -0.18    0.13
  -9  11  -2    0.11    0.11
   4  10  -2    1.67    0.19
   2  10  -2    0.70    0.17
   2  10  -2    0.59    0.15
   0  10  -2    0.41    0.13
   0  10  -2    0.24    0.13
  -2  10  -2    1.22    0.17
  -2  10  -2    1.18    0.19
  -4  10  -2    1.72    0.18
  -4  10  -2    2.21    0.23
  -4  10  -2    1.52    0.13
  -6  10  -2    0.88    0.12
  -6  10  -2    0.88    0.16
  -8  10  -2    0.00    0.10
  -8  10  -2    0.15    0.13
 -10  10  -2    1.21    0.18
 -10  10  -2    1.52    0.15
 -12  10  -2    1.94    0.19
 -12  10  -2    1.49    0.20
  12 -10   2    2.84    0.27
   5   9  -2    0.52    0.13
   3   9  -2    0.58    0.14
   3   9  -2    0.60    0.14
   1   9  -2    0.85    0.15
   1   9  -2    0.87    0.14
  -1   9  -2    0.46    0.14
  -1   9  -2    0.37    0.12
  -3   9  -2    0.52    0.09
  -3   9  -2    0.36    0.12
  -3   9  -2    0.23    0.14
  -5   9  -2    0.50    0.10
  -5   9  -2    0.67    0.14
  -5   9  -2    0.84    0.17
   5  -9   2    0.52    0.14
  -7   9  -2    0.21    0.09
  -7   9  -2    0.28    0.11
  -7   9  -2    0.23    0.15
   7  -9   2    0.27    0.13
  -9   9  -2   -0.12    0.10
  -9   9  -2    0.06    0.10
   9  -9   2   -0.08    0.13
 -11   9  -2    0.30    0.12
 -11   9  -2    0.42    0.14
  11  -9   2    0.17    0.16
 -13   9  -2    0.63    0.14
 -13   9  -2    0.57    0.16
  13  -9   2    0.60    0.19
 -15   9  -2    0.25    0.13
 -15   9  -2    0.06    0.14
  15  -9   2   -0.03    0.16
   6   8  -2    3.74    0.20
   4   8  -2    0.97    0.13
   2   8  -2    1.12    0.15
   2   8  -2    1.05    0.14
   0   8  -2    0.69    0.14
   0   8  -2    0.71    0.12
   0  -8   2    0.73    0.09
  -2   8  -2    1.21    0.09
  -2   8  -2    1.20    0.14
  -2   8  -2    1.12    0.16
   2  -8   2    1.29    0.13
  -4   8  -2    0.99    0.16
  -4   8  -2    1.25    0.15
  -4   8  -2    1.41    0.11
   4  -8   2    1.18    0.14
  -6   8  -2    0.67    0.15
  -6   8  -2    0.77    0.10
  -6   8  -2    0.69    0.12
   6  -8   2    0.66    0.14
  -8   8  -2    0.32    0.14
  -8   8  -2    0.38    0.12
  -8   8  -2    0.30    0.09
   8  -8   2    0.31    0.13
 -10   8  -2    0.52    0.11
 -10   8  -2    0.22    0.11
  10  -8   2    0.40    0.15
 -12   8  -2    3.41    0.21
 -12   8  -2    3.33    0.23
  12  -8   2    2.80    0.27
 -14   8  -2    0.40    0.16
 -14   8  -2    0.37    0.13
  14  -8   2    0.28    0.16
 -16   8  -2    0.05    0.12
 -16   8  -2   -0.01    0.15
  16  -8   2    0.24    0.19
   7   7  -2    3.66    0.18
   5   7  -2    3.37    0.19
   3   7  -2    3.36    0.21
   3   7  -2    3.81    0.21
  -3  -7   2    3.92    0.16
   1   7  -2    0.80    0.13
   1   7  -2    0.85    0.13
  -1  -7   2    0.72    0.08
  -1   7  -2    2.98    0.22
  -1   7  -2    3.10    0.19
  -1   7  -2    2.95    0.13
   1  -7   2    3.07    0.16
  -3   7  -2    4.79    0.23
  -3   7  -2    4.67    0.17
  -3   7  -2    4.43    0.26
   3  -7   2    4.25    0.22
  -5   7  -2    2.83    0.23
  -5   7  -2    3.01    0.19
  -5   7  -2    3.00    0.15
   5  -7   2    2.63    0.20
  -7   7  -2    0.47    0.09
  -7   7  -2    0.45    0.14
  -7   7  -2    0.32    0.11
   7  -7   2    0.78    0.13
  -9   7  -2    0.47    0.15
  -9   7  -2    0.74    0.11
  -9   7  -2    0.80    0.13
   9  -7   2    0.90    0.16
 -11   7  -2    0.25    0.10
 -11   7  -2    0.05    0.11
  11  -7   2    0.25    0.14
 -13   7  -2    0.71    0.12
  13  -7   2    0.75    0.18
 -15   7  -2    2.03    0.18
  15  -7   2    2.36    0.26
 -17   7  -2    0.44    0.14
  17  -7   2    0.49    0.19
   8   6  -2    7.53    0.26
   6   6  -2    5.89    0.23
   4   6  -2    0.17    0.08
   2   6  -2    0.59    0.10
   2   6  -2    0.58    0.10
  -2  -6   2    0.85    0.07
   0   6  -2    1.35    0.08
   0   6  -2    1.06    0.14
   0   6  -2    1.33    0.12
   0  -6   2    1.39    0.10
  -2   6  -2    3.02    0.13
  -2   6  -2    3.21    0.21
  -2   6  -2    2.92    0.17
   2  -6   2    3.04    0.17
  -4   6  -2   -0.06    0.09
  -4   6  -2    0.17    0.07
  -4   6  -2    0.18    0.09
   4  -6   2    0.27    0.10
  -6   6  -2    0.39    0.11
  -6   6  -2    0.39    0.08
  -6   6  -2    0.42    0.13
   6  -6   2    0.32    0.12
  -8   6  -2    0.38    0.11
  -8   6  -2    0.32    0.13
  -8   6  -2    0.47    0.09
   8  -6   2    0.29    0.12
 -10   6  -2    0.36    0.14
 -10   6  -2    0.50    0.10
  10  -6   2    0.27    0.13
 -12   6  -2    0.36    0.10
  12  -6   2    0.23    0.13
 -14   6  -2    0.18    0.11
  14  -6   2    0.13    0.15
 -16   6  -2   -0.05    0.11
  16  -6   2    0.32    0.17
 -18   6  -2    0.59    0.14
  18  -6   2    0.40    0.20
   9   5  -2   10.76    0.32
   7   5  -2    7.04    0.24
   5   5  -2    5.81    0.22
  -5  -5   2    6.27    0.22
   3   5  -2   12.03    0.37
   3   5  -2   11.74    0.37
   1   5  -2    3.91    0.17
   1   5  -2    4.18    0.19
  -1  -5   2    3.66    0.14
  -1   5  -2   20.44    0.57
  -1   5  -2   20.24    0.49
  -1   5  -2   19.28    0.59
   1  -5   2   19.04    0.57
  -3   5  -2   28.13    0.81
  -3   5  -2   27.64    0.77
  -3   5  -2   28.13    0.68
   3  -5   2   27.83    0.81
  -5   5  -2   15.22    0.47
  -5   5  -2   16.94    0.48
  -5   5  -2   16.10    0.52
  -5   5  -2   15.14    0.42
   5  -5   2   15.82    0.52
  -7   5  -2    3.57    0.16
  -7   5  -2    3.59    0.23
   7  -5   2    3.30    0.21
  -9   5  -2   -0.11    0.10
  -9   5  -2   -0.05    0.07
   9  -5   2   -0.10    0.10
 -11   5  -2    1.11    0.12
  11  -5   2    1.04    0.17
 -13   5  -2    2.05    0.16
  13  -5   2    1.96    0.22
 -15   5  -2    2.06    0.18
  15  -5   2    2.54    0.25
 -17   5  -2    0.38    0.12
  17  -5   2    0.21    0.16
 -19   5  -2    0.65    0.14
  19  -5   2    0.70    0.21
  14   4  -2    0.77    0.11
  12   4  -2    0.61    0.09
 -12  -4   2    0.61    0.09
 -10  -4   2    8.85    0.26
  -8  -4   2   10.60    0.29
   6   4  -2    2.78    0.13
  -6  -4   2    2.77    0.10
   4   4  -2    6.68    0.23
   2   4  -2    1.93    0.12
   2   4  -2    1.87    0.11
   0   4  -2    0.72    0.05
   0   4  -2    0.76    0.09
   0   4  -2    0.56    0.07
   0  -4   2    0.73    0.06
  -2   4  -2    1.84    0.11
  -2   4  -2    1.95    0.08
  -2   4  -2    1.99    0.09
  -2   4  -2    1.87    0.13
   2  -4   2    1.87    0.12
  -4   4  -2    4.94    0.17
  -4   4  -2    4.97    0.23
  -4   4  -2    5.01    0.19
  -4   4  -2    4.99    0.19
   4  -4   2    4.99    0.22
  -6   4  -2   13.06    0.36
  -6   4  -2   12.69    0.44
   6  -4   2   13.21    0.45
  -8   4  -2    0.30    0.08
  -8   4  -2    0.40    0.11
   8  -4   2    0.45    0.12
 -10   4  -2    1.02    0.11
 -10   4  -2    0.85    0.14
  10  -4   2    0.92    0.14
 -12   4  -2    2.06    0.14
  12  -4   2    1.68    0.18
 -14   4  -2   -0.02    0.08
  14  -4   2    0.10    0.14
 -16   4  -2    0.03    0.11
  16  -4   2    0.07    0.13
 -18   4  -2    0.31    0.13
  18  -4   2    0.52    0.18
 -20   4  -2   -0.09    0.11
  20  -4   2   -0.07    0.17
  17   3  -2    0.07    0.11
  15   3  -2    4.37    0.25
 -15  -3   2    4.45    0.20
  13   3  -2    0.38    0.11
 -13  -3   2    0.26    0.08
  11   3  -2   10.45    0.37
 -11  -3   2   10.42    0.31
   9   3  -2    1.22    0.10
  -9  -3   2    1.07    0.09
   7   3  -2    1.32    0.09
  -5  -3   2   11.13    0.34
   3   3  -2    2.52    0.12
   1   3  -2   19.66    0.53
   1   3  -2   19.78    0.54
  -1  -3   2   19.72    0.55
  -1   3  -2  165.60    4.19
  -1   3  -2  165.83    3.78
  -1   3  -2  167.44    4.34
  -1   3  -2  164.67    4.06
   1  -3   2  158.03    4.33
  -3   3  -2   45.55    1.22
  -3   3  -2   43.47    1.17
  -3   3  -2   45.24    1.05
   3  -3   2   44.49    1.23
  -5   3  -2    3.85    0.14
  -5   3  -2    3.63    0.19
   5  -3   2    3.84    0.19
  -7   3  -2    5.29    0.19
  -7   3  -2    5.52    0.25
   7  -3   2    5.26    0.25
  -9   3  -2    0.30    0.10
  -9   3  -2    0.25    0.08
   9  -3   2    0.19    0.11
 -11   3  -2    7.02    0.26
  11  -3   2    6.72    0.33
 -13   3  -2    0.32    0.09
  13  -3   2    0.40    0.14
 -15   3  -2    4.27    0.22
  15  -3   2    3.71    0.28
 -17   3  -2   -0.07    0.09
  17  -3   2   -0.12    0.12
 -19   3  -2    0.79    0.16
  19  -3   2    1.04    0.22
 -21   3  -2    0.28    0.14
  20   2  -2    1.11    0.18
  18   2  -2    1.43    0.19
 -18  -2   2    1.38    0.14
  16   2  -2    0.94    0.16
 -16  -2   2    0.76    0.12
  14   2  -2    3.71    0.23
 -14  -2   2    3.49    0.18
  12   2  -2    7.08    0.31
 -12  -2   2    7.29    0.25
  10   2  -2   10.05    0.36
 -10  -2   2   10.07    0.29
   8   2  -2    0.56    0.09
   6   2  -2   96.88    2.58
  -4  -2   2   71.46    1.91
   0   2  -2   23.09    0.59
   0   2  -2   19.88    0.57
   0   2  -2   23.17    0.61
   0   2  -2   23.24    0.53
   0  -2   2   21.45    0.61
  -2   2  -2  128.74    3.19
  -2   2  -2  131.66    3.40
  -2   2  -2  126.81    2.95
   2  -2   2  127.53    3.41
  -4   2  -2   33.14    0.81
  -4   2  -2   33.55    0.89
  -4   2  -2   35.74    0.95
   4  -2   2   32.55    0.95
  -6   2  -2    3.38    0.13
  -6   2  -2    3.25    0.17
   6  -2   2    3.32    0.18
  -8   2  -2   26.44    0.75
  -8   2  -2   26.52    0.67
   8  -2   2   26.06    0.80
 -10   2  -2    2.66    0.15
  10  -2   2    2.74    0.20
 -12   2  -2    1.09    0.12
  12  -2   2    1.56    0.18
 -14   2  -2    0.11    0.09
  14  -2   2    0.21    0.12
 -16   2  -2    0.62    0.12
  16  -2   2    0.66    0.16
 -18   2  -2    0.49    0.13
  18  -2   2    0.64    0.17
 -20   2  -2    0.38    0.14
  20  -2   2    0.22    0.17
  23   1  -2    0.09    0.15
  21   1  -2    0.30    0.16
  19   1  -2    0.13    0.13
 -19  -1   2    0.02    0.10
  17   1  -2    0.18    0.13
 -17  -1   2    0.14    0.09
  15   1  -2    0.32    0.12
 -15  -1   2    0.37    0.10
  13   1  -2    0.97    0.15
 -13  -1   2    0.72    0.11
  11   1  -2   -0.02    0.09
 -11  -1   2    0.05    0.06
   9   1  -2    2.21    0.15
   7   1  -2    2.75    0.14
   5   1  -2    6.91    0.24
  -5  -1   2    7.02    0.24
   3   1  -2    0.03    0.03
  -3  -1   2   -0.05    0.03
   1   1  -2   -0.16    0.02
  -1  -1   2   -0.19    0.02
  -1  -1   2   -0.20    0.02
  -1   1  -2   -0.01    0.02
  -1   1  -2    0.01    0.03
  -1   1  -2   -0.04    0.03
   1  -1   2   -0.06    0.02
   1  -1   2   -0.02    0.03
  -3   1  -2   43.92    1.02
  -3   1  -2   43.83    1.19
  -3   1  -2   44.19    1.11
   3  -1   2   43.01    1.19
  -5   1  -2    1.80    0.11
  -5   1  -2    1.84    0.09
   5  -1   2    1.60    0.13
  -7   1  -2    1.88    0.12
  -7   1  -2    1.93    0.10
   7  -1   2    1.75    0.14
  -9   1  -2    8.50    0.27
   9  -1   2    9.11    0.34
 -11   1  -2    0.59    0.09
  11  -1   2    0.83    0.14
 -13   1  -2    0.74    0.11
  13  -1   2    0.68    0.15
 -15   1  -2    0.46    0.10
  15  -1   2    0.52    0.15
 -17   1  -2    0.53    0.13
  17  -1   2    0.61    0.17
 -19   1  -2    0.32    0.13
  19  -1   2    0.19    0.17
 -21   1  -2    0.18    0.14
  21  -1   2    0.32    0.17
  22   0  -2    0.91    0.20
 -22   0   2    0.02    0.14
  20   0  -2    0.69    0.17
 -20   0   2    0.48    0.14
  18   0  -2    4.63    0.31
 -18   0   2    4.80    0.24
  16   0  -2    0.17    0.13
 -16   0   2    0.09    0.09
  14   0  -2    3.27    0.24
 -14   0   2    3.22    0.18
  12   0  -2    7.04    0.32
 -12   0   2    6.80    0.25
  10   0  -2   22.42    0.70
   8   0  -2   36.87    1.05
   6   0  -2    0.67    0.08
   2   0  -2   -1.41    0.02
  -2   0   2   -1.40    0.02
  -2   0   2   -1.37    0.02
   0   0  -2   -0.01    0.01
   0   0  -2    0.00    0.01
   0   0   2   -0.01    0.01
   0   0   2    0.01    0.01
  -2   0  -2   -0.04    0.02
  -2   0  -2   -0.06    0.02
  -2   0  -2   -0.04    0.03
   2   0   2    0.00    0.03
  -4   0  -2   95.78    2.34
  -4   0  -2   93.31    2.18
  -4   0  -2   94.64    2.52
   4   0   2   91.65    2.52
   4   0   2   97.26    2.34
  -6   0  -2   86.73    1.99
  -6   0  -2   87.49    2.14
   6   0   2   83.08    2.31
  -8   0  -2    0.53    0.07
   8   0   2    0.56    0.09
 -10   0  -2    0.14    0.07
  10   0   2   -0.06    0.08
 -12   0  -2    0.21    0.08
  12   0   2    0.16    0.12
 -14   0  -2    0.51    0.11
  14   0   2    0.47    0.14
 -16   0  -2    0.54    0.12
  16   0   2    0.63    0.16
 -18   0  -2    2.09    0.18
  18   0   2    2.04    0.24
 -20   0  -2    0.29    0.14
  20   0   2    0.38    0.17
  22   0   2    0.94    0.21
  23  -1  -2    0.13    0.17
 -23   1   2    0.01    0.14
  21  -1  -2    0.08    0.15
 -21   1   2    0.33    0.14
  19  -1  -2    0.15    0.15
 -19   1   2    0.04    0.10
  17  -1  -2    0.21    0.15
 -17   1   2    0.30    0.10
  15  -1  -2    0.45    0.14
 -15   1   2    0.24    0.09
  13  -1  -2    1.04    0.16
 -13   1   2    0.70    0.10
  11  -1  -2    0.01    0.09
 -11   1   2    0.07    0.07
   9  -1  -2    2.15    0.15
   7  -1  -2    3.14    0.16
   5  -1  -2    6.73    0.24
  -5   1   2    7.09    0.24
   3  -1  -2    0.00    0.03
  -3   1   2   -0.01    0.03
   1  -1  -2   -0.20    0.01
   1  -1  -2   -0.20    0.01
  -1   1   2   -0.19    0.02
  -1   1   2   -0.18    0.01
  -1   1   2   -0.18    0.01
  -1  -1  -2   -0.01    0.01
  -1  -1  -2    0.01    0.02
   1   1   2   -0.03    0.01
   1   1   2   -0.02    0.02
   1   1   2    0.01    0.02
   1   1   2   -0.02    0.02
  -3  -1  -2   45.42    1.14
  -3  -1  -2   45.97    1.21
  -3  -1  -2   44.43    1.04
   3   1   2   43.96    1.21
  -5  -1  -2    1.84    0.09
   5   1   2    1.85    0.11
   5   1   2    1.87    0.08
  -7  -1  -2    2.13    0.11
   7   1   2    1.98    0.10
   7   1   2    1.97    0.13
  -9  -1  -2    9.43    0.28
   9   1   2    9.39    0.35
 -11  -1  -2    1.07    0.10
  11   1   2    0.79    0.13
 -13  -1  -2    0.91    0.10
  13   1   2    0.83    0.14
 -15  -1  -2    0.31    0.11
  15   1   2    0.52    0.14
 -17  -1  -2    0.50    0.12
  17   1   2    0.55    0.16
  19   1   2   -0.10    0.14
  21   1   2    0.43    0.16
  22  -2  -2   -0.05    0.17
 -22   2   2    0.15    0.14
  20  -2  -2    0.77    0.19
 -20   2   2    0.80    0.15
  18  -2  -2    1.44    0.21
 -18   2   2    1.22    0.14
  16  -2  -2    0.73    0.16
 -16   2   2    0.56    0.11
  14  -2  -2    3.30    0.24
 -14   2   2    3.20    0.18
  12  -2  -2    6.68    0.32
 -12   2   2    6.45    0.24
  10  -2  -2    9.47    0.37
 -10   2   2    9.14    0.28
   8  -2  -2    0.54    0.10
   6  -2  -2   95.17    2.55
   4  -2  -2   69.12    1.87
  -4   2   2   70.79    1.87
   2  -2  -2    0.72    0.06
   2  -2  -2    0.91    0.06
  -2  -2  -2  142.47    3.54
  -2  -2  -2  146.20    3.80
   2   2   2  137.32    3.61
  -4  -2  -2   36.04    0.83
  -4  -2  -2   35.15    0.97
   4   2   2   35.52    0.96
  -6  -2  -2    3.56    0.13
   6   2   2    3.36    0.15
  -8  -2  -2   27.91    0.70
   8   2   2   28.63    0.72
   8   2   2   28.61    0.82
 -10  -2  -2    2.86    0.14
  10   2   2    2.80    0.12
  10   2   2    2.80    0.18
 -12  -2  -2    1.36    0.12
  12   2   2    1.24    0.15
 -14  -2  -2    0.25    0.09
  14   2   2    0.02    0.11
  16   2   2    0.71    0.15
  18   2   2    0.85    0.16
  21  -3  -2    0.59    0.21
 -21   3   2    0.40    0.14
  19  -3  -2    0.49    0.17
 -19   3   2    0.39    0.13
  17  -3  -2   -0.15    0.12
 -17   3   2    0.14    0.10
  15  -3  -2    3.78    0.28
 -15   3   2    4.20    0.21
  13  -3  -2    0.39    0.13
 -13   3   2    0.29    0.10
  11  -3  -2    9.62    0.39
 -11   3   2    9.00    0.30
   9  -3  -2    1.07    0.12
   7  -3  -2    1.41    0.12
   5  -3  -2   10.47    0.34
  -5   3   2   10.85    0.33
   3  -3  -2    2.07    0.10
  -1   3   2   20.06    0.55
  -1  -3  -2  170.06    4.08
   1   3   2  162.41    4.18
  -3  -3  -2   46.50    1.17
  -3  -3  -2   48.18    1.26
   3   3   2   47.09    1.23
   3   3   2   46.78    1.09
  -5  -3  -2    3.87    0.12
  -5  -3  -2    4.19    0.16
  -7  -3  -2    5.74    0.18
   7   3   2    5.74    0.19
  -9  -3  -2    0.26    0.07
   9   3   2    0.24    0.07
 -11  -3  -2    7.68    0.25
  11   3   2    7.79    0.30
 -13  -3  -2    0.34    0.08
  13   3   2    0.45    0.11
  15   3   2    4.68    0.25
 -22   4   2    0.23    0.14
  20  -4  -2    0.20    0.17
 -20   4   2    0.41    0.14
  18  -4  -2   -0.04    0.14
 -18   4   2   -0.01    0.11
  16  -4  -2   -0.17    0.11
 -16   4   2    0.14    0.10
  14  -4  -2    0.45    0.15
 -14   4   2    0.51    0.10
  12  -4  -2    0.43    0.14
 -12   4   2    0.55    0.10
  10  -4  -2    7.69    0.33
 -10   4   2    7.86    0.26
   8  -4  -2    9.18    0.35
  -8   4   2    9.68    0.28
   6  -4  -2    2.42    0.15
  -6   4   2    2.73    0.13
  -6   4   2    2.80    0.13
   4  -4  -2    6.75    0.23
   2  -4  -2    1.85    0.07
   2  -4  -2    1.92    0.08
  -2   4   2    1.74    0.12
   0   4   2    0.63    0.08
   2   4   2    2.05    0.06
   2   4   2    1.83    0.12
  -4  -4  -2    5.24    0.17
   4   4   2    4.97    0.14
  -8  -4  -2    0.49    0.06
  10   4   2    0.90    0.07
 -21   5   2    0.58    0.16
  19  -5  -2    0.30    0.18
 -19   5   2    0.34    0.13
  17  -5  -2    1.87    0.23
 -17   5   2    1.73    0.17
  15  -5  -2    0.23    0.14
 -15   5   2    0.12    0.09
  13  -5  -2    1.31    0.18
 -13   5   2    0.88    0.12
  11  -5  -2    9.59    0.41
 -11   5   2   10.18    0.32
   9  -5  -2   10.62    0.41
  -9   5   2   10.54    0.32
   7  -5  -2    7.19    0.29
  -7   5   2    7.57    0.24
  -7   5   2    7.44    0.23
  -7   5   2    7.21    0.24
   5  -5  -2    6.03    0.23
  -5   5   2    6.08    0.24
   3  -5  -2   11.95    0.36
  -3   5   2   11.85    0.38
  -1   5   2    3.84    0.18
   1   5   2   21.14    0.61
   3   5   2   28.52    0.80
  -5  -5  -2   18.22    0.52
 -20   6   2    0.15    0.12
  18  -6  -2    0.71    0.19
 -18   6   2    0.71    0.15
  16  -6  -2   -0.20    0.13
 -16   6   2    0.02    0.10
  14  -6  -2   -0.07    0.13
 -14   6   2   -0.08    0.09
  12  -6  -2    0.02    0.12
 -12   6   2    0.02    0.08
  10  -6  -2    4.74    0.27
 -10   6   2    5.07    0.21
 -10   6   2    5.67    0.21
   8  -6  -2    6.53    0.30
  -8   6   2    7.32    0.24
  -8   6   2    6.60    0.29
   6  -6  -2    6.48    0.27
  -6   6   2    6.38    0.21
  -6   6   2    5.89    0.27
   4  -6  -2    0.06    0.07
  -4   6   2    0.01    0.09
  -4   6   2    0.21    0.06
   2  -6  -2    0.78    0.07
  -2   6   2    0.87    0.06
  -2   6   2    0.79    0.11
   0   6   2    1.40    0.12
   2   6   2    3.19    0.19
   4   6   2    0.21    0.11
 -19   7   2    0.04    0.12
  17  -7  -2   -0.06    0.15
 -17   7   2   -0.02    0.11
  15  -7  -2   -0.04    0.14
 -15   7   2   -0.12    0.10
  13  -7  -2    1.38    0.19
 -13   7   2    1.26    0.14
  11  -7  -2    2.98    0.23
 -11   7   2    2.57    0.16
 -11   7   2    2.84    0.21
   9  -7  -2    6.11    0.30
  -9   7   2    5.63    0.22
  -9   7   2    6.09    0.28
   7  -7  -2    3.49    0.21
  -7   7   2    3.37    0.20
  -7   7   2    3.38    0.16
   5  -7  -2    3.19    0.18
  -5   7   2    3.41    0.14
  -5   7   2    3.00    0.20
   3  -7  -2    3.55    0.17
  -3   7   2    3.64    0.21
  -3   7   2    3.60    0.13
  -1   7   2    0.76    0.05
  -1   7   2    0.57    0.12
   1   7   2    2.97    0.20
   3   7   2    4.43    0.24
 -18   8   2    0.13    0.13
  16  -8  -2   -0.04    0.15
 -16   8   2    0.10    0.15
 -16   8   2    0.07    0.11
  14  -8  -2    0.46    0.18
 -14   8   2    0.54    0.15
 -14   8   2    0.87    0.13
  12  -8  -2    0.15    0.14
 -12   8   2    0.30    0.11
 -12   8   2    0.27    0.13
  10  -8  -2    0.49    0.14
 -10   8   2    0.53    0.10
 -10   8   2    0.34    0.12
   8  -8  -2    5.49    0.28
  -8   8   2    5.46    0.21
  -8   8   2    4.82    0.26
   6  -8  -2    4.15    0.22
  -6   8   2    3.85    0.17
  -6   8   2    3.80    0.23
   4  -8  -2    0.89    0.11
  -4   8   2    0.98    0.08
  -4   8   2    0.85    0.13
  -2   8   2    1.07    0.14
  -2   8   2    1.15    0.07
   0   8   2    0.76    0.14
   2   8   2    1.03    0.14
   4   8   2    1.13    0.16
  15  -9  -2    0.21    0.17
 -15   9   2    0.04    0.15
 -15   9   2    0.29    0.13
  13  -9  -2    0.32    0.16
 -13   9   2    0.31    0.14
 -13   9   2    0.31    0.11
  11  -9  -2    0.32    0.15
 -11   9   2    0.21    0.10
 -11   9   2    0.39    0.15
   9  -9  -2   -0.01    0.12
  -9   9   2    0.04    0.09
  -9   9   2    0.03    0.11
  -7   9   2    0.22    0.12
  -7   9   2    0.03    0.08
  -5   9   2    0.43    0.08
  -5   9   2    0.65    0.14
  -3   9   2    0.57    0.14
  -3   9   2    0.58    0.07
  -1   9   2    0.76    0.14
   1   9   2    0.39    0.13
   3   9   2    0.55    0.15
 -14  10   2    0.46    0.17
 -14  10   2    0.42    0.12
 -12  10   2   -0.14    0.12
 -12  10   2   -0.03    0.10
 -10  10   2    0.37    0.15
 -10  10   2    0.30    0.11
  -8  10   2    0.73    0.11
  -8  10   2    0.58    0.16
  -6  10   2    1.49    0.19
  -6  10   2    1.34    0.12
  -4  10   2    2.27    0.21
  -4  10   2    2.04    0.12
  -2  10   2    1.09    0.18
   0  10   2    0.18    0.13
   2  10   2    1.25    0.18
 -11  11   2    0.12    0.11
 -11  11   2    0.31    0.16
  -9  11   2    0.13    0.10
  -9  11   2    0.39    0.15
  -7  11   2    0.32    0.09
  -7  11   2    0.07    0.15
  -5  11   2    0.43    0.09
  -5  11   2    0.40    0.16
  -3  11   2    0.29    0.15
  -1  11   2    0.69    0.17
   1  11   2    0.87    0.18
  -6  12   2    0.06    0.15
  -4  12   2    0.10    0.16
  -2  12   2    0.26    0.17
   0  12   2    0.79    0.19
   0  12  -3    0.29    0.17
  -2  12  -3    0.20    0.16
  -4  12  -3    0.27    0.15
   1  11  -3    0.46    0.16
   1  11  -3    0.43    0.17
  -1  11  -3    0.28    0.14
  -1  11  -3    0.38    0.16
  -3  11  -3   -0.14    0.11
  -3  11  -3   -0.17    0.14
  -5  11  -3    0.65    0.16
  -7  11  -3    0.13    0.14
  -7  11  -3    0.25    0.11
  -9  11  -3    1.71    0.21
   4  10  -3    0.72    0.15
   2  10  -3    1.66    0.19
   2  10  -3    1.37    0.18
   0  10  -3   -0.03    0.12
   0  10  -3    0.13    0.13
  -2  10  -3    0.05    0.13
  -2  10  -3   -0.08    0.12
  -4  10  -3    0.15    0.13
  -4  10  -3    0.12    0.13
  -4  10  -3    0.12    0.09
  -6  10  -3    0.06    0.13
  -6  10  -3    0.34    0.16
  -6  10  -3    0.06    0.09
  -8  10  -3    0.05    0.10
  -8  10  -3    0.00    0.13
 -10  10  -3    0.29    0.14
 -10  10  -3    0.42    0.13
  10 -10   3    0.21    0.16
 -12  10  -3   -0.02    0.11
  12 -10   3    0.10    0.16
   5   9  -3    0.32    0.11
   3   9  -3    0.96    0.15
   3   9  -3    1.28    0.16
   1   9  -3    1.90    0.17
   1   9  -3    1.99    0.20
  -1   9  -3    3.16    0.24
  -1   9  -3    3.35    0.22
  -3   9  -3    0.18    0.08
  -3   9  -3    0.33    0.14
  -3   9  -3    0.35    0.12
   3  -9   3    0.05    0.11
  -5   9  -3    1.23    0.19
  -5   9  -3    1.57    0.17
  -5   9  -3    1.52    0.13
   5  -9   3    1.82    0.19
  -7   9  -3    0.45    0.12
  -7   9  -3    0.66    0.18
  -7   9  -3    0.60    0.11
   7  -9   3    0.62    0.16
  -9   9  -3    2.17    0.17
  -9   9  -3    1.99    0.19
   9  -9   3    2.44    0.24
 -11   9  -3    1.22    0.15
 -11   9  -3    0.99    0.16
  11  -9   3    0.99    0.21
 -13   9  -3    0.85    0.15
 -13   9  -3    0.47    0.15
  13  -9   3    0.91    0.20
   6   8  -3    0.80    0.12
   4   8  -3    2.46    0.19
   2   8  -3    7.55    0.33
   2   8  -3    7.54    0.31
  -2  -8   3    7.37    0.27
   0   8  -3    1.67    0.17
   0   8  -3    1.75    0.15
   0  -8   3    1.70    0.14
  -2   8  -3    0.81    0.09
  -2   8  -3    1.00    0.13
  -2   8  -3    0.57    0.14
   2  -8   3    0.67    0.12
  -4   8  -3    0.81    0.10
  -4   8  -3    1.08    0.14
  -4   8  -3    1.01    0.17
   4  -8   3    1.04    0.14
  -6   8  -3    2.49    0.23
  -6   8  -3    2.24    0.15
  -6   8  -3    2.41    0.18
   6  -8   3    2.32    0.20
  -8   8  -3    0.16    0.14
  -8   8  -3    0.14    0.11
  -8   8  -3   -0.04    0.09
   8  -8   3    0.25    0.13
 -10   8  -3    0.17    0.10
 -10   8  -3    0.11    0.12
 -10   8  -3    0.10    0.14
  10  -8   3    0.28    0.14
 -12   8  -3    1.26    0.17
 -12   8  -3    1.21    0.15
  12  -8   3    1.08    0.20
 -14   8  -3    0.31    0.14
 -14   8  -3    0.15    0.12
  14  -8   3    0.59    0.20
 -16   8  -3    0.12    0.12
   9   7  -3    1.61    0.13
   7   7  -3    0.06    0.08
   5   7  -3    0.67    0.11
   3   7  -3    0.09    0.10
   3   7  -3    0.18    0.10
  -3  -7   3    0.21    0.07
   1   7  -3   10.97    0.40
   1   7  -3   11.03    0.38
  -1  -7   3   10.60    0.36
  -1   7  -3   10.27    0.30
  -1   7  -3   10.33    0.36
  -1   7  -3   10.19    0.40
   1  -7   3   10.36    0.36
  -3   7  -3    0.18    0.10
  -3   7  -3    0.11    0.11
  -3   7  -3    0.32    0.07
   3  -7   3    0.14    0.10
  -5   7  -3    0.61    0.14
  -5   7  -3    0.58    0.11
  -5   7  -3    0.45    0.08
   5  -7   3    0.24    0.12
  -7   7  -3    0.19    0.08
  -7   7  -3    0.03    0.10
  -7   7  -3    0.03    0.12
   7  -7   3    0.06    0.11
  -9   7  -3    0.07    0.09
  -9   7  -3    0.25    0.11
  -9   7  -3    0.28    0.14
   9  -7   3    0.02    0.12
 -11   7  -3    0.05    0.11
 -11   7  -3    0.18    0.10
  11  -7   3    0.16    0.14
 -13   7  -3    1.94    0.16
  13  -7   3    1.90    0.23
 -15   7  -3    0.08    0.12
  15  -7   3    0.34    0.18
 -17   7  -3    0.27    0.13
  17  -7   3   -0.03    0.17
  10   6  -3    2.71    0.14
   8   6  -3    7.48    0.27
   6   6  -3    6.28    0.25
   4   6  -3    3.53    0.19
   2   6  -3    7.68    0.29
   2   6  -3    8.46    0.31
  -2  -6   3    7.86    0.27
   0   6  -3    1.64    0.10
   0   6  -3    1.83    0.14
   0   6  -3    1.68    0.15
   0  -6   3    1.46    0.12
  -2   6  -3    5.09    0.26
  -2   6  -3    5.13    0.22
  -2   6  -3    5.15    0.18
   2  -6   3    5.60    0.24
  -4   6  -3    3.60    0.19
  -4   6  -3    3.80    0.23
  -4   6  -3    3.77    0.16
   4  -6   3    3.48    0.21
  -6   6  -3    4.78    0.27
  -6   6  -3    4.82    0.22
  -6   6  -3    4.72    0.20
   6  -6   3    4.98    0.26
  -8   6  -3    6.55    0.24
  -8   6  -3    6.51    0.33
  -8   6  -3    6.16    0.26
   8  -6   3    5.60    0.30
 -10   6  -3    0.22    0.13
 -10   6  -3    0.16    0.09
  10  -6   3    0.29    0.14
 -12   6  -3    0.23    0.10
  12  -6   3    0.05    0.13
 -14   6  -3    0.12    0.10
  14  -6   3    0.09    0.14
 -16   6  -3    0.99    0.16
  16  -6   3    1.38    0.22
 -18   6  -3    0.10    0.13
  18  -6   3    0.15    0.19
   9   5  -3    5.55    0.21
   7   5  -3    0.45    0.08
   5   5  -3    1.29    0.11
  -5  -5   3    1.73    0.11
   3   5  -3    1.45    0.12
   3   5  -3    1.64    0.12
  -3  -5   3    1.50    0.10
   1   5  -3    0.66    0.09
   1   5  -3    0.54    0.09
  -1  -5   3    0.75    0.07
  -1   5  -3    0.55    0.10
  -1   5  -3    0.71    0.07
  -1   5  -3    0.64    0.08
   1  -5   3    0.75    0.09
  -3   5  -3    3.32    0.13
  -3   5  -3    3.53    0.21
  -3   5  -3    3.04    0.13
  -3   5  -3    3.11    0.16
   3  -5   3    3.26    0.18
  -5   5  -3    2.01    0.14
  -5   5  -3    2.23    0.18
  -5   5  -3    1.61    0.12
   5  -5   3    1.95    0.16
  -7   5  -3    5.36    0.21
  -7   5  -3    5.34    0.28
   7  -5   3    4.97    0.26
  -9   5  -3    0.21    0.08
  -9   5  -3    0.08    0.11
   9  -5   3    0.19    0.12
 -11   5  -3    0.91    0.11
 -11   5  -3    1.30    0.18
  11  -5   3    0.97    0.16
 -13   5  -3    0.73    0.12
  13  -5   3    0.66    0.17
 -15   5  -3    0.29    0.12
  15  -5   3    0.50    0.16
 -17   5  -3    1.04    0.16
  17  -5   3    0.89    0.21
 -19   5  -3    0.27    0.14
  14   4  -3    5.75    0.25
  12   4  -3    8.27    0.30
 -12  -4   3    8.09    0.26
 -10  -4   3    5.33    0.19
   4   4  -3    2.68    0.14
   2   4  -3   48.91    1.28
   2   4  -3   49.32    1.28
  -2  -4   3   49.32    1.33
   0   4  -3   22.93    0.55
   0   4  -3   22.64    0.64
   0   4  -3   23.02    0.62
   0  -4   3   22.53    0.65
  -2   4  -3    1.22    0.08
  -2   4  -3    1.17    0.08
  -2   4  -3    1.24    0.09
  -2   4  -3    1.19    0.12
   2  -4   3    1.22    0.10
  -4   4  -3   12.35    0.36
  -4   4  -3   11.37    0.39
  -4   4  -3   11.58    0.33
   4  -4   3   11.75    0.40
  -6   4  -3   12.21    0.43
  -6   4  -3   12.69    0.36
   6  -4   3   12.74    0.44
  -8   4  -3    7.16    0.32
  -8   4  -3    7.26    0.25
   8  -4   3    7.07    0.32
 -10   4  -3    1.71    0.13
 -10   4  -3    1.45    0.17
  10  -4   3    1.74    0.19
 -12   4  -3    3.88    0.20
  12  -4   3    4.23    0.28
 -14   4  -3    1.34    0.15
  14  -4   3    1.56    0.20
 -16   4  -3    1.17    0.15
  16  -4   3    1.07    0.20
 -18   4  -3    0.29    0.13
  18  -4   3    0.34    0.18
 -20   4  -3    0.25    0.15
  19   3  -3    0.31    0.14
  17   3  -3    0.24    0.12
  13   3  -3    6.55    0.29
 -13  -3   3    6.90    0.25
  11   3  -3    4.80    0.22
 -11  -3   3    4.98    0.19
   9   3  -3    2.05    0.13
  -5  -3   3    4.93    0.19
   1   3  -3   34.20    0.90
   1   3  -3   34.53    0.89
  -1  -3   3   33.75    0.93
  -1   3  -3   28.40    0.69
  -1   3  -3   29.06    0.76
  -1   3  -3   30.17    0.80
  -1   3  -3   28.87    0.79
   1  -3   3   29.16    0.82
  -3   3  -3    8.89    0.29
  -3   3  -3    8.40    0.30
  -3   3  -3    8.75    0.25
   3  -3   3    8.78    0.31
  -5   3  -3    1.19    0.12
  -5   3  -3    1.12    0.09
   5  -3   3    1.02    0.12
  -7   3  -3    4.67    0.22
  -7   3  -3    4.39    0.17
   7  -3   3    4.23    0.22
  -9   3  -3    0.92    0.12
  -9   3  -3    0.77    0.10
   9  -3   3    1.01    0.14
 -11   3  -3    0.38    0.12
 -11   3  -3    0.11    0.09
  11  -3   3    0.08    0.11
 -13   3  -3    0.42    0.11
  13  -3   3    0.34    0.13
 -15   3  -3    0.48    0.12
  15  -3   3    0.46    0.16
 -17   3  -3   -0.10    0.10
  17  -3   3   -0.09    0.14
 -19   3  -3    0.35    0.14
  19  -3   3    0.34    0.19
 -21   3  -3    0.24    0.13
  20   2  -3    0.60    0.17
  18   2  -3    1.65    0.20
 -18  -2   3    1.50    0.16
  16   2  -3   -0.06    0.11
 -16  -2   3   -0.01    0.09
  14   2  -3   10.26    0.42
 -14  -2   3   11.01    0.35
  12   2  -3    1.36    0.14
 -12  -2   3    1.69    0.12
  10   2  -3    2.02    0.15
   8   2  -3    0.05    0.06
   6   2  -3   88.22    2.36
  -4  -2   3    4.47    0.17
  -2  -2   3   16.27    0.47
   0   2  -3   47.11    1.26
   0   2  -3   46.14    1.20
   0   2  -3   46.82    1.09
   0   2  -3   46.73    1.19
   0  -2   3   46.56    1.27
   0  -2   3   47.86    1.19
  -2   2  -3   16.70    0.49
  -2   2  -3   16.36    0.41
  -2   2  -3   16.04    0.47
   2  -2   3   16.83    0.49
  -4   2  -3    1.04    0.10
  -4   2  -3    1.12    0.08
   4  -2   3    1.22    0.11
  -6   2  -3    0.59    0.07
  -6   2  -3    0.81    0.10
   6  -2   3    0.55    0.10
  -8   2  -3    0.71    0.09
  -8   2  -3    0.78    0.10
   8  -2   3    0.82    0.12
 -10   2  -3    0.93    0.13
 -10   2  -3    1.02    0.10
  10  -2   3    0.86    0.15
 -12   2  -3    2.66    0.17
  12  -2   3    2.27    0.20
 -14   2  -3    0.60    0.11
  14  -2   3    0.66    0.16
 -16   2  -3    0.33    0.11
  16  -2   3   -0.01    0.13
 -18   2  -3   -0.05    0.11
  18  -2   3    0.08    0.15
 -20   2  -3    1.09    0.17
  20  -2   3    0.82    0.20
  23   1  -3    0.46    0.18
  21   1  -3    0.20    0.17
  19   1  -3    0.20    0.14
 -19  -1   3    0.31    0.12
  17   1  -3    1.74    0.20
 -17  -1   3    1.82    0.16
  15   1  -3    0.65    0.14
 -15  -1   3    0.60    0.10
  13   1  -3    0.83    0.14
 -13  -1   3    1.16    0.11
  11   1  -3   10.86    0.40
   9   1  -3    0.19    0.07
   7   1  -3   53.62    1.47
   5   1  -3  125.40    3.33
  -5  -1   3  125.52    3.33
   3   1  -3   59.97    1.61
   1   1  -3   -0.01    0.03
  -1  -1   3   -0.01    0.03
  -3   1  -3   18.30    0.54
  -3   1  -3   18.12    0.45
  -3   1  -3   18.79    0.50
   3  -1   3   17.87    0.54
  -5   1  -3    8.78    0.25
  -5   1  -3    8.61    0.28
   5  -1   3    8.74    0.31
  -7   1  -3   28.49    0.70
  -7   1  -3   28.05    0.77
   7  -1   3   28.09    0.84
  -9   1  -3    5.05    0.22
  -9   1  -3    4.54    0.18
   9  -1   3    4.77    0.25
 -11   1  -3    0.67    0.10
  11  -1   3    0.57    0.13
 -13   1  -3   -0.04    0.08
  13  -1   3   -0.03    0.11
 -15   1  -3    0.26    0.10
  15  -1   3    0.08    0.13
 -17   1  -3    0.72    0.13
  17  -1   3    0.56    0.17
 -19   1  -3    3.60    0.24
  19  -1   3    3.47    0.31
 -21   1  -3    0.45    0.16
  21  -1   3    0.50    0.20
  22   0  -3    0.02    0.16
 -22   0   3    0.06    0.12
  20   0  -3    1.62    0.22
 -20   0   3    1.39    0.17
  18   0  -3    2.08    0.22
 -18   0   3    2.22    0.18
  16   0  -3    3.59    0.26
 -16   0   3    3.31    0.20
  14   0  -3    0.45    0.14
 -14   0   3    0.66    0.10
  12   0  -3    1.31    0.16
  10   0  -3    0.29    0.09
   8   0  -3    0.17    0.08
   6   0  -3   17.07    0.52
   4   0  -3    6.40    0.22
   2   0  -3   -0.10    0.02
   2   0  -3   -0.06    0.02
  -2   0   3   -0.08    0.02
  -2   0   3   -0.08    0.03
   0   0  -3   -0.62    0.02
   0   0  -3   -0.62    0.01
   0   0   3   -0.62    0.03
   0   0   3   -0.60    0.01
  -2   0  -3    1.24    0.10
  -2   0  -3    1.26    0.07
  -2   0  -3    1.69    0.08
  -4   0  -3    4.34    0.15
  -4   0  -3    4.46    0.14
   4   0   3    4.53    0.19
  -6   0  -3    1.30    0.08
  -6   0  -3    1.21    0.09
   6   0   3    1.52    0.12
  -8   0  -3    4.36    0.17
  -8   0  -3    4.33    0.18
   8   0   3    4.43    0.22
 -10   0  -3   -0.02    0.07
  10   0   3   -0.14    0.09
 -12   0  -3   -0.02    0.08
  12   0   3   -0.07    0.11
 -14   0  -3    0.62    0.11
  14   0   3    0.88    0.16
 -16   0  -3    0.06    0.09
  16   0   3    0.12    0.13
 -18   0  -3    0.39    0.12
  18   0   3    0.38    0.16
  20   0   3    0.25    0.17
  23  -1  -3    0.02    0.16
 -23   1   3    0.11    0.14
  21  -1  -3   -0.07    0.15
 -21   1   3    0.09    0.12
  19  -1  -3    0.42    0.16
 -19   1   3    0.13    0.11
  17  -1  -3    1.77    0.20
 -17   1   3    1.73    0.15
  15  -1  -3    0.46    0.14
 -15   1   3    0.75    0.11
  13  -1  -3    1.12    0.15
 -13   1   3    1.13    0.11
  11  -1  -3   11.05    0.42
   9  -1  -3    0.33    0.09
   7  -1  -3   52.28    1.44
   5  -1  -3  121.80    3.33
  -5   1   3  129.47    3.33
  -3   1   3   36.48    0.99
   1  -1  -3   -0.02    0.02
   1  -1  -3    0.00    0.02
  -1   1   3    0.01    0.03
  -1   1   3   -0.02    0.02
  -1   1   3   -0.03    0.02
   1   1   3   38.11    1.09
   1   1   3   43.38    1.04
  -3  -1  -3   18.77    0.48
  -3  -1  -3   18.58    0.45
  -3  -1  -3   19.04    0.54
   3   1   3   18.14    0.53
  -5  -1  -3    9.43    0.26
  -5  -1  -3    9.39    0.26
   5   1   3    9.10    0.31
  -7  -1  -3   28.90    0.71
   7   1   3   29.11    0.84
  -9  -1  -3    4.88    0.18
   9   1   3    4.70    0.23
 -11  -1  -3    0.86    0.10
  11   1   3    0.68    0.13
 -13  -1  -3    0.05    0.08
  13   1   3   -0.09    0.10
 -15  -1  -3    0.10    0.10
  15   1   3    0.04    0.12
 -17  -1  -3    0.89    0.14
  17   1   3    0.98    0.18
  19   1   3    3.21    0.27
  22  -2  -3    0.27    0.18
 -22   2   3    0.32    0.13
  20  -2  -3    0.51    0.19
 -20   2   3    0.57    0.13
  18  -2  -3    1.47    0.21
 -18   2   3    1.60    0.17
  16  -2  -3    0.00    0.13
 -16   2   3    0.15    0.09
  14  -2  -3    9.60    0.41
 -14   2   3    9.85    0.33
  12  -2  -3    1.56    0.16
  10  -2  -3    1.83    0.16
   8  -2  -3    0.07    0.07
   6  -2  -3   84.93    2.35
  -6   2   3   90.26    2.35
   4  -2  -3    4.18    0.17
  -4   2   3    4.45    0.16
  -4   2   3    4.10    0.16
   2  -2  -3   15.82    0.44
   2  -2  -3   16.17    0.44
  -2   2   3   15.75    0.44
   0  -2  -3   48.95    1.32
   0   2   3   45.05    1.20
  -2  -2  -3   17.14    0.48
   2   2   3   17.67    0.48
  -4  -2  -3    1.30    0.10
  -4  -2  -3    1.22    0.07
   4   2   3    1.15    0.08
  -6  -2  -3    0.70    0.06
   6   2   3    0.67    0.08
  -8  -2  -3    0.76    0.08
   8   2   3    0.87    0.10
 -10  -2  -3    0.97    0.10
  10   2   3    0.93    0.13
 -12  -2  -3    2.80    0.15
  12   2   3    2.54    0.20
 -14  -2  -3    0.59    0.11
  14   2   3    0.94    0.14
  16   2   3   -0.11    0.11
  18   2   3    0.15    0.13
 -23   3   3    0.05    0.14
  21  -3  -3    0.16    0.18
 -21   3   3    0.04    0.13
  19  -3  -3    0.33    0.17
 -19   3   3    0.25    0.12
  17  -3  -3    0.45    0.16
 -17   3   3    0.32    0.11
  15  -3  -3    1.02    0.17
 -15   3   3    0.76    0.11
  13  -3  -3    5.66    0.31
 -13   3   3    5.94    0.23
  11  -3  -3    4.73    0.26
   9  -3  -3    1.97    0.15
   7  -3  -3    9.09    0.33
   5  -3  -3    4.28    0.18
  -5   3   3    4.44    0.16
  -5   3   3    4.45    0.16
   3  -3  -3   10.28    0.30
   3  -3  -3    9.99    0.30
  -3   3   3    9.86    0.31
  -1   3   3   35.00    0.92
  -1  -3  -3   31.02    0.78
   1   3   3   29.90    0.81
  -3  -3  -3    9.22    0.27
  -3  -3  -3    9.09    0.24
   3   3   3    9.10    0.29
  -5  -3  -3    1.08    0.06
  -5  -3  -3    1.18    0.09
  -7  -3  -3    4.67    0.16
   7   3   3    4.79    0.17
  -9  -3  -3    1.10    0.09
   9   3   3    0.97    0.10
 -11  -3  -3    0.08    0.07
  11   3   3    0.08    0.09
  13   3   3    0.62    0.11
  15   3   3    0.70    0.14
 -22   4   3    0.00    0.13
  20  -4  -3   -0.18    0.14
 -20   4   3    0.29    0.12
  18  -4  -3    2.28    0.25
 -18   4   3    1.92    0.18
  16  -4  -3    1.49    0.21
 -16   4   3    1.58    0.15
  14  -4  -3    5.44    0.31
 -14   4   3    4.99    0.23
  12  -4  -3    7.89    0.36
 -12   4   3    7.59    0.27
  10  -4  -3    4.82    0.26
   8  -4  -3    2.78    0.18
   6  -4  -3    2.82    0.15
  -6   4   3    2.74    0.12
  -6   4   3    3.03    0.13
   4  -4  -3    2.66    0.13
  -4   4   3    2.68    0.15
   2  -4  -3   47.60    1.32
   2  -4  -3   50.67    1.32
  -2   4   3   49.27    1.29
   0   4   3   23.41    0.65
   2   4   3    1.19    0.10
   2   4   3    1.26    0.05
  -4  -4  -3   12.41    0.36
   4   4   3   11.97    0.31
  -8  -4  -3    8.09    0.23
 -21   5   3   -0.05    0.12
  19  -5  -3   -0.12    0.14
 -19   5   3   -0.11    0.11
  17  -5  -3    0.66    0.18
 -17   5   3    0.40    0.12
  15  -5  -3    0.67    0.15
 -15   5   3    0.48    0.10
  13  -5  -3    3.04    0.24
 -13   5   3    2.80    0.17
  11  -5  -3    3.17    0.22
 -11   5   3    3.46    0.17
   9  -5  -3    4.92    0.25
  -9   5   3    5.02    0.19
  -9   5   3    5.06    0.21
   7  -5  -3    0.32    0.10
  -7   5   3    0.40    0.05
  -7   5   3    0.42    0.05
   5  -5  -3    1.36    0.11
  -5   5   3    1.39    0.12
   3  -5  -3    1.49    0.09
  -3   5   3    1.68    0.13
  -1   5   3    0.91    0.11
   1   5   3    0.62    0.09
   3   5   3    3.44    0.10
   3   5   3    3.51    0.18
  -5  -5  -3    2.24    0.12
  20  -6  -3    0.65    0.21
 -20   6   3    0.46    0.15
  18  -6  -3    0.22    0.18
 -18   6   3    0.37    0.13
  16  -6  -3    0.52    0.17
 -16   6   3    0.43    0.11
  14  -6  -3    3.35    0.27
 -14   6   3    3.60    0.22
 -14   6   3    3.76    0.21
  12  -6  -3    1.11    0.17
 -12   6   3    0.81    0.11
 -12   6   3    1.14    0.12
  10  -6  -3    2.65    0.20
 -10   6   3    2.38    0.13
 -10   6   3    2.41    0.15
   8  -6  -3    7.33    0.31
  -8   6   3    6.97    0.24
  -8   6   3    6.46    0.29
   6  -6  -3    6.14    0.26
  -6   6   3    6.18    0.20
  -6   6   3    5.61    0.26
   4  -6  -3    3.43    0.16
  -4   6   3    3.41    0.19
   2  -6  -3    7.60    0.24
   2  -6  -3    8.37    0.24
  -2   6   3    7.88    0.30
   0   6   3    1.53    0.13
   2   6   3    5.56    0.25
  -4  -6  -3    4.08    0.14
   4   6   3    4.18    0.23
  19  -7  -3    0.17    0.19
 -19   7   3   -0.11    0.12
  17  -7  -3    0.49    0.18
 -17   7   3    0.22    0.12
  15  -7  -3    1.21    0.21
 -15   7   3    1.23    0.14
  13  -7  -3    2.17    0.22
 -13   7   3    1.87    0.15
  11  -7  -3    3.39    0.25
 -11   7   3    3.00    0.17
 -11   7   3    2.98    0.21
   9  -7  -3    1.60    0.17
  -9   7   3    1.54    0.17
  -9   7   3    1.56    0.12
   7  -7  -3    0.10    0.09
  -7   7   3   -0.06    0.10
  -7   7   3    0.07    0.07
   5  -7  -3    0.70    0.10
  -5   7   3    0.81    0.08
  -5   7   3    0.69    0.12
   3  -7  -3    0.21    0.07
  -3   7   3    0.10    0.11
  -3   7   3    0.27    0.05
  -1   7   3   11.18    0.40
  -1   7   3   11.52    0.28
   1   7   3   10.89    0.40
   3   7   3    0.21    0.12
  18  -8  -3    0.11    0.18
 -18   8   3   -0.04    0.11
  16  -8  -3    0.37    0.18
 -16   8   3    0.09    0.11
 -16   8   3    0.14    0.15
  14  -8  -3    0.37    0.16
 -14   8   3    0.38    0.11
 -14   8   3    0.25    0.15
  12  -8  -3    0.64    0.16
 -12   8   3    0.40    0.14
 -12   8   3    0.61    0.12
  10  -8  -3   -0.01    0.12
 -10   8   3    0.13    0.12
 -10   8   3    0.16    0.08
   8  -8  -3    0.90    0.14
  -8   8   3    0.66    0.10
  -8   8   3    0.84    0.14
   6  -8  -3    0.95    0.13
  -6   8   3    1.09    0.14
  -6   8   3    0.95    0.09
  -4   8   3    2.29    0.18
  -4   8   3    2.19    0.11
  -2   8   3    7.36    0.32
  -2   8   3    7.41    0.20
   0   8   3    1.90    0.18
   2   8   3    0.71    0.14
   4   8   3    0.81    0.15
 -17   9   3    0.03    0.16
  15  -9  -3    0.56    0.19
 -15   9   3    0.47    0.13
 -15   9   3    0.42    0.16
  13  -9  -3    0.82    0.19
 -13   9   3    0.86    0.13
 -13   9   3    0.80    0.16
  11  -9  -3    0.44    0.14
 -11   9   3    0.18    0.13
 -11   9   3    0.32    0.11
  -9   9   3    0.66    0.14
  -9   9   3    0.49    0.10
  -7   9   3    2.64    0.15
  -7   9   3    2.20    0.19
  -5   9   3    0.26    0.07
  -5   9   3    0.29    0.13
  -3   9   3    1.17    0.08
  -3   9   3    1.02    0.16
  -1   9   3    2.07    0.19
   1   9   3    3.65    0.24
   3   9   3    0.22    0.14
 -14  10   3    0.17    0.12
 -14  10   3    0.13    0.15
 -12  10   3   -0.12    0.10
 -12  10   3   -0.13    0.14
 -10  10   3    0.21    0.14
 -10  10   3    0.33    0.10
  -8  10   3    0.15    0.09
  -8  10   3    0.05    0.12
  -6  10   3    0.20    0.09
  -6  10   3    0.24    0.13
  -4  10   3    0.49    0.14
  -4  10   3    0.58    0.08
  -2  10   3    1.25    0.17
   0  10   3    0.10    0.13
   2  10   3    0.11    0.14
 -11  11   3    0.10    0.15
 -11  11   3    0.10    0.11
  -9  11   3    0.33    0.17
  -9  11   3    0.52    0.11
  -7  11   3    0.33    0.16
  -7  11   3    0.36    0.10
  -5  11   3    0.08    0.13
  -3  11   3    0.65    0.18
  -1  11   3    0.35    0.16
   1  11   3    0.28    0.17
  -6  12   3    0.62    0.18
  -4  12   3   -0.09    0.14
  -2  12   3    0.43    0.17
   0  12   3    0.37    0.18
   0  12  -4    0.14    0.16
   0  12  -4    0.24    0.16
  -2  12  -4    0.36    0.18
  -2  12  -4    0.06    0.15
  -4  12  -4   -0.12    0.14
   3  11  -4    0.12    0.14
   1  11  -4    0.21    0.15
   1  11  -4   -0.01    0.15
  -1  11  -4    0.45    0.17
  -1  11  -4    0.68    0.16
  -3  11  -4   -0.17    0.13
  -3  11  -4    0.12    0.16
  -5  11  -4    0.57    0.16
  -5  11  -4    0.46    0.18
  -7  11  -4    0.22    0.14
  -7  11  -4    0.13    0.11
  -9  11  -4    0.03    0.12
   4  10  -4    2.62    0.22
   2  10  -4    0.32    0.14
   2  10  -4    0.35    0.15
   0  10  -4    1.90    0.21
   0  10  -4    2.11    0.20
  -2  10  -4    1.98    0.23
  -2  10  -4    2.35    0.20
  -4  10  -4    0.05    0.15
  -4  10  -4    0.16    0.13
  -6  10  -4    1.76    0.24
  -6  10  -4    2.03    0.19
  -6  10  -4    2.16    0.16
  -8  10  -4    0.17    0.11
  -8  10  -4   -0.04    0.15
  -8  10  -4    0.04    0.13
   8 -10   4    0.25    0.15
 -10  10  -4    0.33    0.13
  10 -10   4    0.51    0.19
 -12  10  -4    0.29    0.13
   5   9  -4    0.87    0.15
   3   9  -4    0.62    0.14
   1   9  -4    1.12    0.15
   1   9  -4    0.99    0.16
  -1   9  -4    2.12    0.17
  -1   9  -4    2.25    0.22
  -3   9  -4    2.17    0.22
  -3   9  -4    1.52    0.16
  -3   9  -4    1.98    0.14
   3  -9   4    1.94    0.18
  -5   9  -4    0.69    0.13
  -5   9  -4    0.76    0.11
  -5   9  -4    0.80    0.17
   5  -9   4    0.83    0.16
  -7   9  -4   -0.09    0.10
  -7   9  -4   -0.03    0.09
  -7   9  -4    0.09    0.14
   7  -9   4   -0.08    0.13
  -9   9  -4    0.20    0.15
  -9   9  -4    0.19    0.11
  -9   9  -4    0.19    0.13
   9  -9   4    0.25    0.15
 -11   9  -4    0.03    0.13
 -11   9  -4    0.04    0.11
  11  -9   4    0.15    0.16
 -13   9  -4    0.01    0.12
  13  -9   4    0.02    0.17
   8   8  -4    1.09    0.13
   6   8  -4    0.11    0.09
  -6  -8   4    0.11    0.08
   4   8  -4    4.11    0.23
  -4  -8   4    3.97    0.20
   2   8  -4    2.10    0.19
   2   8  -4    2.16    0.17
  -2  -8   4    1.89    0.15
   0   8  -4    1.04    0.13
   0   8  -4    0.81    0.15
   0  -8   4    0.97    0.12
  -2   8  -4    0.61    0.09
  -2   8  -4    1.07    0.16
  -2   8  -4    0.64    0.12
   2  -8   4    0.65    0.12
  -4   8  -4    1.64    0.19
  -4   8  -4    2.23    0.17
  -4   8  -4    1.75    0.13
   4  -8   4    1.51    0.17
  -6   8  -4    0.94    0.11
  -6   8  -4    0.92    0.18
  -6   8  -4    0.91    0.13
   6  -8   4    0.61    0.15
  -8   8  -4    0.58    0.12
  -8   8  -4    0.29    0.14
  -8   8  -4    0.49    0.11
   8  -8   4    0.64    0.16
 -10   8  -4    0.47    0.18
 -10   8  -4    0.22    0.11
 -10   8  -4    0.29    0.12
  10  -8   4    0.16    0.15
 -12   8  -4    0.81    0.14
 -12   8  -4    0.60    0.15
  12  -8   4    0.67    0.19
 -14   8  -4    0.01    0.12
  14  -8   4    0.13    0.17
   9   7  -4    0.85    0.11
   7   7  -4    5.27    0.24
   5   7  -4    2.63    0.18
  -5  -7   4    2.50    0.16
   3   7  -4    3.79    0.21
   3   7  -4    3.75    0.21
  -3  -7   4    3.63    0.18
   1   7  -4    0.74    0.12
   1   7  -4    0.62    0.12
  -1   7  -4    9.71    0.29
  -1   7  -4    9.25    0.38
  -1   7  -4    9.46    0.33
   1  -7   4    9.29    0.35
  -3   7  -4    1.42    0.17
  -3   7  -4    1.09    0.10
  -3   7  -4    1.34    0.13
   3  -7   4    1.52    0.16
  -5   7  -4    0.57    0.09
  -5   7  -4    0.52    0.10
  -5   7  -4    0.27    0.13
   5  -7   4    0.34    0.12
  -7   7  -4    0.30    0.10
  -7   7  -4    0.28    0.09
  -7   7  -4    0.24    0.13
   7  -7   4    0.29    0.13
  -9   7  -4    1.58    0.16
  -9   7  -4    1.66    0.20
  -9   7  -4    1.58    0.14
   9  -7   4    1.80    0.20
 -11   7  -4    0.09    0.11
 -11   7  -4    0.43    0.16
 -11   7  -4    0.06    0.10
  11  -7   4    0.06    0.14
 -13   7  -4    1.77    0.16
 -13   7  -4    1.47    0.17
  13  -7   4    2.27    0.25
 -15   7  -4   -0.12    0.11
  15  -7   4   -0.01    0.15
 -17   7  -4    0.63    0.15
  10   6  -4    0.77    0.10
   8   6  -4    0.24    0.08
   6   6  -4    0.13    0.08
   4   6  -4    1.72    0.14
  -4  -6   4    1.70    0.13
   2   6  -4    0.07    0.09
   2   6  -4    0.15    0.09
  -2  -6   4    0.04    0.07
   0   6  -4    0.20    0.09
   0   6  -4    0.13    0.09
   0  -6   4    0.09    0.08
  -2   6  -4    1.30    0.10
  -2   6  -4    1.22    0.15
  -2   6  -4    1.19    0.12
   2  -6   4    1.34    0.13
  -4   6  -4    0.60    0.06
  -4   6  -4    0.63    0.09
  -4   6  -4    0.71    0.14
  -4   6  -4    0.68    0.10
   4  -6   4    0.64    0.12
  -6   6  -4    2.14    0.14
  -6   6  -4    1.96    0.20
  -6   6  -4    1.98    0.15
   6  -6   4    2.13    0.19
  -8   6  -4    0.70    0.11
  -8   6  -4    0.75    0.11
  -8   6  -4    0.77    0.16
   8  -6   4    0.76    0.15
 -10   6  -4    0.35    0.10
 -10   6  -4    0.37    0.15
  10  -6   4    0.33    0.14
 -12   6  -4    0.31    0.10
 -12   6  -4   -0.07    0.14
  12  -6   4    0.10    0.14
 -14   6  -4    0.32    0.11
  14  -6   4    0.55    0.18
 -16   6  -4    0.46    0.13
  16  -6   4    0.57    0.19
 -18   6  -4    0.10    0.12
   7   5  -4    4.96    0.21
   5   5  -4   12.49    0.40
   3   5  -4    7.35    0.28
  -3  -5   4    7.08    0.25
   1   5  -4    0.44    0.08
   1   5  -4    0.45    0.09
  -1  -5   4    0.31    0.07
  -1   5  -4   12.49    0.37
  -1   5  -4   12.13    0.33
  -1   5  -4   12.00    0.41
   1  -5   4   11.42    0.39
  -3   5  -4    3.19    0.14
  -3   5  -4    2.89    0.19
  -3   5  -4    3.49    0.15
  -3   5  -4    2.89    0.15
   3  -5   4    2.84    0.18
  -5   5  -4    8.72    0.29
  -5   5  -4    8.66    0.36
  -5   5  -4    8.39    0.27
   5  -5   4    8.82    0.35
  -7   5  -4    1.92    0.18
  -7   5  -4    2.07    0.14
   7  -5   4    1.95    0.18
  -9   5  -4    0.31    0.09
  -9   5  -4    0.52    0.14
   9  -5   4    0.44    0.14
 -11   5  -4    0.90    0.12
 -11   5  -4    0.68    0.15
  11  -5   4    0.77    0.16
 -13   5  -4    0.59    0.12
  13  -5   4    0.70    0.16
 -15   5  -4    0.19    0.12
  15  -5   4    0.15    0.15
 -17   5  -4    1.69    0.19
  17  -5   4    1.69    0.25
 -19   5  -4    0.20    0.13
  16   4  -4    1.99    0.17
  14   4  -4    0.87    0.12
  12   4  -4    0.09    0.09
 -12  -4   4    0.04    0.08
   4   4  -4   12.99    0.39
  -4  -4   4   12.14    0.39
   2   4  -4    0.74    0.09
   2   4  -4    0.89    0.08
  -2  -4   4    1.02    0.08
   0   4  -4    4.45    0.21
   0   4  -4    5.00    0.17
   0   4  -4    4.92    0.16
   0   4  -4    4.96    0.16
   0  -4   4    5.09    0.20
  -2   4  -4    9.58    0.27
  -2   4  -4    9.30    0.31
  -2   4  -4    9.38    0.29
  -2   4  -4    9.21    0.34
   2  -4   4    9.75    0.34
  -4   4  -4    2.30    0.17
  -4   4  -4    2.28    0.12
  -4   4  -4    2.34    0.12
   4  -4   4    2.21    0.15
  -6   4  -4    0.35    0.11
  -6   4  -4    0.27    0.07
   6  -4   4    0.36    0.10
  -8   4  -4   12.79    0.38
  -8   4  -4   12.55    0.46
   8  -4   4   12.38    0.48
 -10   4  -4    0.26    0.12
 -10   4  -4    0.44    0.09
  10  -4   4    0.47    0.13
 -12   4  -4    2.87    0.23
 -12   4  -4    3.05    0.19
  12  -4   4    3.26    0.25
 -14   4  -4    0.42    0.11
  14  -4   4    0.24    0.14
 -16   4  -4    0.08    0.11
  16  -4   4   -0.07    0.13
 -18   4  -4    0.24    0.13
  18  -4   4    0.03    0.17
 -20   4  -4    0.08    0.13
  19   3  -4    1.78    0.20
  17   3  -4    0.22    0.13
  15   3  -4    1.57    0.17
 -15  -3   4    1.44    0.13
  13   3  -4    0.06    0.10
 -13  -3   4    0.13    0.08
  11   3  -4    0.45    0.10
   9   3  -4   18.01    0.54
  -3  -3   4   16.81    0.49
   1   3  -4   29.20    0.78
   1   3  -4   28.80    0.77
   1   3  -4   28.49    0.74
  -1  -3   4   27.58    0.80
  -1   3  -4   38.00    0.99
  -1   3  -4   39.99    1.06
  -1   3  -4   38.06    1.02
  -1   3  -4   38.16    0.91
   1  -3   4   37.67    1.06
  -3   3  -4   39.90    1.06
  -3   3  -4   39.27    0.95
   3  -3   4   40.07    1.12
  -5   3  -4    0.40    0.07
  -5   3  -4    0.30    0.08
   5  -3   4    0.35    0.10
  -7   3  -4    0.33    0.08
  -7   3  -4    0.33    0.10
   7  -3   4    0.20    0.09
  -9   3  -4    3.35    0.21
  -9   3  -4    3.54    0.18
   9  -3   4    3.62    0.24
 -11   3  -4    6.02    0.24
 -11   3  -4    6.36    0.30
  11  -3   4    6.13    0.32
 -13   3  -4    3.24    0.19
  13  -3   4    2.64    0.24
 -15   3  -4    0.31    0.11
  15  -3   4    0.58    0.17
 -17   3  -4    0.13    0.11
  17  -3   4    0.17    0.16
 -19   3  -4    0.52    0.14
  19  -3   4    0.80    0.21
  22   2  -4    0.73    0.18
  20   2  -4    0.07    0.13
  18   2  -4    1.78    0.20
 -18  -2   4    1.85    0.16
  16   2  -4    4.38    0.27
 -16  -2   4    4.58    0.22
  14   2  -4    2.89    0.22
 -14  -2   4    2.82    0.16
  12   2  -4    1.23    0.14
  10   2  -4   27.10    0.81
   8   2  -4    1.77    0.13
   6   2  -4   23.80    0.68
  -4  -2   4    7.28    0.25
   2   2  -4  116.31    2.99
  -2  -2   4  109.67    3.00
   0   2  -4   32.84    0.87
   0   2  -4   33.53    0.91
   0   2  -4   32.28    0.84
   0  -2   4   34.48    0.85
   0  -2   4   32.23    0.92
  -2   2  -4   11.14    0.35
  -2   2  -4   10.80    0.29
  -2   2  -4   10.70    0.34
   2  -2   4   10.60    0.35
  -4   2  -4   22.04    0.56
  -4   2  -4   22.45    0.63
   4  -2   4   22.85    0.68
  -6   2  -4    3.91    0.19
  -6   2  -4    4.06    0.16
   6  -2   4    3.97    0.20
  -8   2  -4    1.41    0.11
  -8   2  -4    1.34    0.13
   8  -2   4    1.24    0.15
 -10   2  -4    0.06    0.10
 -10   2  -4    0.06    0.08
  10  -2   4    0.19    0.12
 -12   2  -4    1.18    0.12
  12  -2   4    1.39    0.18
 -14   2  -4    0.23    0.10
  14  -2   4    0.47    0.15
 -16   2  -4    1.22    0.15
  16  -2   4    1.33    0.21
 -18   2  -4    0.24    0.13
  18  -2   4    0.24    0.17
 -20   2  -4    0.37    0.14
  20  -2   4    0.33    0.19
  23   1  -4    0.28    0.17
  21   1  -4    1.11    0.20
 -21  -1   4    0.68    0.14
  19   1  -4    0.49    0.16
 -19  -1   4    0.61    0.13
  17   1  -4    3.38    0.25
 -17  -1   4    3.16    0.19
  15   1  -4    0.93    0.15
 -15  -1   4    0.79    0.11
  13   1  -4    0.88    0.14
  11   1  -4    0.60    0.12
   9   1  -4   16.63    0.53
   7   1  -4   32.27    0.92
   5   1  -4   14.99    0.46
  -5  -1   4   15.64    0.47
   3   1  -4    1.58    0.09
  -3  -1   4    1.53    0.11
  -3  -1   4    1.06    0.09
  -1  -1   4    1.51    0.10
  -1   1  -4    3.34    0.12
  -1   1  -4    3.39    0.15
   1  -1   4    3.47    0.16
  -3   1  -4   35.61    0.92
  -3   1  -4   34.65    0.84
   3  -1   4   35.54    0.99
  -5   1  -4    1.39    0.09
  -5   1  -4    1.44    0.10
   5  -1   4    1.42    0.11
  -7   1  -4    7.91    0.25
  -7   1  -4    7.68    0.27
   7  -1   4    7.65    0.31
  -9   1  -4    1.33    0.12
  -9   1  -4    1.66    0.12
   9  -1   4    1.33    0.15
 -11   1  -4    0.55    0.10
  11  -1   4    0.72    0.14
 -13   1  -4    0.43    0.10
  13  -1   4    0.62    0.14
 -15   1  -4    3.59    0.21
  15  -1   4    3.59    0.28
 -17   1  -4    0.95    0.15
  17  -1   4    1.31    0.20
 -19   1  -4    0.05    0.13
  19  -1   4   -0.03    0.15
  21  -1   4    0.15    0.19
  22   0  -4    0.52    0.19
 -22   0   4    0.65    0.15
  20   0  -4    1.70    0.21
 -20   0   4    1.01    0.15
  18   0  -4    3.96    0.28
 -18   0   4    3.85    0.21
  16   0  -4    6.09    0.33
 -16   0   4    6.60    0.26
  14   0  -4   10.97    0.45
  12   0  -4    3.83    0.23
  10   0  -4    1.80    0.15
   8   0  -4   11.09    0.38
   6   0  -4   58.90    1.61
   4   0  -4  852.35   24.57
  -4   0   4  941.40   24.61
  -4   0   4 1000.00   24.60
   2   0  -4   -0.06    0.03
  -2   0   4    0.00    0.03
  -2   0  -4  165.10    3.72
  -2   0  -4  159.77    4.26
   2   0   4  159.74    4.27
  -4   0  -4   24.32    0.59
  -4   0  -4   24.03    0.63
   4   0   4   23.62    0.69
  -6   0  -4    7.78    0.26
  -6   0  -4    8.06    0.24
   6   0   4    8.48    0.31
  -8   0  -4    6.54    0.23
  -8   0  -4    6.39    0.22
   8   0   4    6.53    0.28
 -10   0  -4    6.17    0.23
  10   0   4    6.10    0.29
 -12   0  -4    1.22    0.12
  12   0   4    1.49    0.17
 -14   0  -4    0.28    0.09
  14   0   4    0.08    0.11
 -16   0  -4    4.98    0.25
  16   0   4    5.22    0.32
 -18   0  -4    1.60    0.18
  18   0   4    1.51    0.22
  20   0   4    0.41    0.18
  23  -1  -4    0.34    0.17
 -23   1   4   -0.03    0.13
  21  -1  -4    1.05    0.21
 -21   1   4    0.94    0.16
  19  -1  -4    0.79    0.17
 -19   1   4    0.66    0.14
  17  -1  -4    3.75    0.28
 -17   1   4    3.46    0.20
  15  -1  -4    0.69    0.15
 -15   1   4    1.07    0.12
  13  -1  -4    0.89    0.15
  11  -1  -4    0.91    0.13
   9  -1  -4   17.02    0.55
   7  -1  -4   30.90    0.89
   5  -1  -4   14.52    0.44
  -5   1   4   14.28    0.44
  -5   1   4   15.15    0.44
   3  -1  -4    1.12    0.09
   3  -1  -4    1.65    0.10
  -3   1   4    1.74    0.10
  -3   1   4    1.65    0.10
  -1   1   4    1.44    0.08
  -1   1   4    1.54    0.07
  -1   1   4    2.05    0.09
  -1  -1  -4    3.46    0.14
   1   1   4    3.43    0.12
   1   1   4    3.31    0.13
  -3  -1  -4   37.62    1.02
  -3  -1  -4   37.50    0.87
   3   1   4   35.21    1.01
  -5  -1  -4    1.31    0.08
  -5  -1  -4    1.39    0.09
   5   1   4    1.44    0.11
  -7  -1  -4    8.25    0.25
  -7  -1  -4    8.34    0.25
   7   1   4    7.78    0.30
  -9  -1  -4    1.38    0.11
   9   1   4    1.67    0.15
 -11  -1  -4    0.48    0.10
  11   1   4    0.66    0.13
 -13  -1  -4    0.56    0.11
  13   1   4    0.68    0.13
 -15  -1  -4    3.78    0.21
  15   1   4    3.44    0.26
 -17  -1  -4    1.25    0.15
  17   1   4    1.02    0.18
  19   1   4   -0.01    0.14
  22  -2  -4    0.30    0.19
 -22   2   4    0.49    0.15
  20  -2  -4    0.29    0.16
 -20   2   4    0.14    0.11
  18  -2  -4    1.73    0.21
 -18   2   4    2.04    0.17
  16  -2  -4    4.21    0.29
 -16   2   4    3.95    0.21
  14  -2  -4    2.60    0.21
  12  -2  -4    1.05    0.15
  10  -2  -4   26.24    0.80
   8  -2  -4    1.65    0.13
   6  -2  -4   23.78    0.72
  -6   2   4   24.98    0.72
  -6   2   4   25.77    0.72
   4  -2  -4    6.70    0.23
  -4   2   4    6.89    0.23
  -4   2   4    7.07    0.23
   2  -2  -4  110.97    3.04
   2  -2  -4  115.56    3.04
  -2   2   4  110.34    2.90
  -2   2   4  122.34    3.12
  -2   2   4  116.22    3.11
   0  -2  -4   33.55    0.91
   0  -2  -4   33.71    0.91
   0   2   4   33.57    0.88
  -2  -2  -4   11.34    0.33
   2   2   4   11.32    0.31
   2   2   4   11.20    0.32
   2   2   4   10.75    0.31
  -4  -2  -4   23.74    0.67
  -4  -2  -4   23.01    0.56
  -4  -2  -4   22.99    0.59
   4   2   4   23.36    0.65
  -6  -2  -4    4.11    0.15
   6   2   4    4.36    0.18
  -8  -2  -4    1.38    0.10
   8   2   4    1.42    0.12
 -10  -2  -4    0.08    0.07
  10   2   4   -0.01    0.10
 -12  -2  -4    1.77    0.13
  12   2   4    1.63    0.16
 -14  -2  -4    0.73    0.12
  14   2   4    0.59    0.14
  16   2   4    1.12    0.17
 -23   3   4    0.21    0.14
  21  -3  -4    0.07    0.16
 -21   3   4    0.07    0.11
  19  -3  -4    1.46    0.23
 -19   3   4    1.64    0.17
  17  -3  -4    0.06    0.13
 -17   3   4    0.13    0.11
  15  -3  -4    1.18    0.17
 -15   3   4    1.24    0.14
  13  -3  -4    0.10    0.12
  11  -3  -4    0.30    0.11
   9  -3  -4   18.71    0.60
   7  -3  -4   12.29    0.40
  -7   3   4   11.67    0.38
   5  -3  -4    9.73    0.32
  -5   3   4   10.10    0.30
  -5   3   4    9.67    0.30
   3  -3  -4   16.91    0.47
   3  -3  -4   16.48    0.47
  -3   3   4   16.59    0.48
   1  -3  -4   28.38    0.79
   1  -3  -4   29.39    0.79
  -1   3   4   28.98    0.77
  -1  -3  -4   39.96    1.08
  -1  -3  -4   40.55    1.07
   1   3   4   39.35    1.05
  -3  -3  -4   41.59    1.14
  -3  -3  -4   42.65    1.05
   3   3   4   41.76    1.11
  -5  -3  -4    0.26    0.05
  -7  -3  -4    0.50    0.06
   7   3   4    0.31    0.06
  -9  -3  -4    3.81    0.16
   9   3   4    3.55    0.18
 -11  -3  -4    6.60    0.23
  11   3   4    6.37    0.27
  13   3   4    3.65    0.21
 -22   4   4    0.34    0.14
  20  -4  -4    0.00    0.17
 -20   4   4    0.03    0.12
  18  -4  -4    0.37    0.16
 -18   4   4    0.07    0.10
  16  -4  -4    1.62    0.20
 -16   4   4    1.60    0.15
  14  -4  -4    0.62    0.15
 -14   4   4    0.64    0.10
  12  -4  -4    0.16    0.12
  10  -4  -4   10.48    0.41
   8  -4  -4    1.61    0.14
  -8   4   4    1.60    0.12
   6  -4  -4    2.27    0.14
  -6   4   4    2.27    0.10
  -6   4   4    2.24    0.10
   4  -4  -4   12.63    0.38
   2  -4  -4    0.87    0.05
   2  -4  -4    0.90    0.06
  -2   4   4    0.96    0.10
   0   4   4    4.98    0.20
   2   4   4    8.86    0.31
   2   4   4    9.87    0.24
  -4  -4  -4    2.39    0.08
  -4  -4  -4    2.55    0.12
  21  -5  -4    0.24    0.18
 -21   5   4   -0.27    0.10
  19  -5  -4    0.48    0.18
 -19   5   4    0.52    0.13
  17  -5  -4    0.55    0.17
 -17   5   4    0.58    0.12
  15  -5  -4    0.44    0.15
 -15   5   4    0.52    0.11
  13  -5  -4    1.21    0.18
 -13   5   4    1.43    0.12
  11  -5  -4    3.96    0.25
 -11   5   4    4.06    0.21
   9  -5  -4    8.03    0.33
  -9   5   4    8.02    0.28
   7  -5  -4    4.59    0.21
   5  -5  -4   12.27    0.39
  -5   5   4   12.41    0.40
   3  -5  -4    7.81    0.24
   3  -5  -4    7.30    0.24
  -3   5   4    7.27    0.28
  -1   5   4    0.25    0.09
   1   5   4   11.94    0.39
  -3  -5  -4    3.34    0.11
   3   5   4    3.27    0.11
   3   5   4    3.25    0.18
  -5  -5  -4    8.93    0.27
   5   5   4    7.12    0.22
  20  -6  -4    0.32    0.19
 -20   6   4    0.41    0.14
  18  -6  -4    0.94    0.21
 -18   6   4    0.67    0.13
  16  -6  -4    0.15    0.15
 -16   6   4    0.51    0.12
  14  -6  -4    0.35    0.15
 -14   6   4    0.31    0.10
 -14   6   4    0.34    0.11
  12  -6  -4    0.67    0.15
 -12   6   4    0.68    0.10
 -12   6   4    0.99    0.12
  10  -6  -4    0.98    0.14
 -10   6   4    0.90    0.10
   8  -6  -4    0.36    0.11
  -8   6   4    0.33    0.11
   6  -6  -4   -0.04    0.08
  -6   6   4    0.14    0.11
   4  -6  -4    1.91    0.12
  -4   6   4    1.95    0.15
   2  -6  -4   -0.01    0.04
  -2   6   4   -0.03    0.08
   0   6   4    0.13    0.09
   2   6   4    1.24    0.14
  -4  -6  -4    0.78    0.07
   4   6   4    0.57    0.13
  19  -7  -4    0.25    0.19
 -19   7   4    0.10    0.12
  17  -7  -4    0.55    0.18
 -17   7   4    0.60    0.14
  15  -7  -4    1.27    0.20
 -15   7   4    1.54    0.16
  13  -7  -4    0.35    0.15
 -13   7   4    0.36    0.10
  11  -7  -4    1.60    0.18
 -11   7   4    1.84    0.17
 -11   7   4    1.99    0.14
   9  -7  -4    0.45    0.12
  -9   7   4    0.51    0.12
  -9   7   4    0.69    0.10
   7  -7  -4    5.09    0.24
  -7   7   4    4.94    0.25
  -7   7   4    5.14    0.19
   5  -7  -4    2.76    0.16
  -5   7   4    2.77    0.19
   3  -7  -4    3.57    0.15
  -3   7   4    3.29    0.20
  -1   7   4    0.73    0.13
   1   7   4    9.83    0.37
   3   7   4    1.06    0.14
  18  -8  -4    0.08    0.17
 -18   8   4    0.06    0.13
  16  -8  -4    0.00    0.15
 -16   8   4    0.08    0.15
 -16   8   4    0.00    0.11
  14  -8  -4    0.13    0.15
 -14   8   4    0.09    0.13
 -14   8   4    0.14    0.11
  12  -8  -4    0.22    0.14
 -12   8   4    0.33    0.11
 -12   8   4    0.21    0.13
  10  -8  -4    1.92    0.19
 -10   8   4    1.42    0.17
 -10   8   4    1.80    0.14
   8  -8  -4    1.03    0.15
  -8   8   4    1.18    0.11
  -8   8   4    1.22    0.16
   6  -8  -4    0.06    0.09
  -6   8   4   -0.06    0.10
  -6   8   4   -0.10    0.06
  -4   8   4    3.85    0.23
  -4   8   4    4.16    0.15
  -2   8   4    2.03    0.09
  -2   8   4    2.14    0.18
   0   8   4    1.02    0.15
   2   8   4    0.71    0.13
   4   8   4    1.94    0.19
 -17   9   4    0.04    0.12
 -17   9   4    0.15    0.15
  15  -9  -4   -0.17    0.14
 -15   9   4    0.01    0.14
 -15   9   4   -0.10    0.11
  13  -9  -4    0.31    0.17
 -13   9   4    0.05    0.13
 -13   9   4    0.35    0.12
  11  -9  -4   -0.15    0.12
 -11   9   4   -0.02    0.12
 -11   9   4    0.03    0.09
  -9   9   4    0.08    0.08
  -9   9   4    0.10    0.12
  -7   9   4    0.06    0.12
  -7   9   4    0.07    0.07
  -5   9   4    0.96    0.16
  -5   9   4    1.17    0.09
  -3   9   4    0.73    0.07
  -3   9   4    0.66    0.14
  -1   9   4    1.10    0.16
   1   9   4    2.33    0.21
   3   9   4    1.65    0.20
 -14  10   4    0.39    0.12
 -14  10   4    0.15    0.15
 -12  10   4    0.42    0.16
 -12  10   4    0.24    0.11
 -10  10   4    1.59    0.19
 -10  10   4    1.77    0.15
  -8  10   4    0.57    0.15
  -8  10   4    0.57    0.10
  -6  10   4    3.13    0.24
  -6  10   4    3.10    0.15
  -4  10   4    3.00    0.23
  -4  10   4    2.54    0.12
  -2  10   4    0.32    0.13
   0  10   4    2.12    0.21
   2  10   4    1.91    0.21
 -11  11   4    0.07    0.15
 -11  11   4    0.11    0.10
  -9  11   4    0.35    0.11
  -9  11   4    0.62    0.18
  -7  11   4    0.04    0.14
  -7  11   4    0.00    0.08
  -5  11   4    0.48    0.16
  -3  11   4    0.03    0.15
  -1  11   4    0.10    0.14
   1  11   4    0.69    0.19
  -6  12   4   -0.10    0.15
  -4  12   4    0.41    0.17
  -2  12   4    0.75    0.18
   0  12   4   -0.03    0.17
   0  12  -5    0.42    0.18
  -2  12  -5    0.09    0.16
  -2  12  -5    0.02    0.16
   3  11  -5    0.38    0.16
   1  11  -5    0.76    0.19
  -1  11  -5    0.42    0.17
  -1  11  -5    0.39    0.15
  -3  11  -5    0.07    0.13
  -3  11  -5    0.24    0.17
  -5  11  -5    1.12    0.23
  -5  11  -5    0.94    0.17
  -7  11  -5    0.34    0.12
  -7  11  -5    0.28    0.18
   4  10  -5    0.71    0.15
   2  10  -5    0.27    0.14
   0  10  -5    0.97    0.18
   0  10  -5    0.69    0.15
  -2  10  -5    1.53    0.20
  -2  10  -5    1.07    0.16
  -4  10  -5    0.39    0.16
  -4  10  -5    0.21    0.13
  -6  10  -5   -0.04    0.12
  -6  10  -5    0.03    0.10
  -6  10  -5    0.09    0.15
  -8  10  -5    0.04    0.10
  -8  10  -5    0.10    0.16
   8 -10   5    0.11    0.15
 -10  10  -5   -0.01    0.12
  10 -10   5    0.25    0.17
   7   9  -5    0.54    0.12
   5   9  -5    1.04    0.15
   3   9  -5    1.22    0.17
   1   9  -5   -0.03    0.11
   1   9  -5    0.05    0.12
  -1   9  -5    0.18    0.13
  -1   9  -5    0.10    0.11
   1  -9   5    0.10    0.12
  -3   9  -5    0.23    0.12
  -3   9  -5    0.51    0.16
   3  -9   5    0.48    0.14
  -5   9  -5    3.84    0.29
  -5   9  -5    3.89    0.23
  -5   9  -5    3.58    0.20
   5  -9   5    3.88    0.27
  -7   9  -5    0.55    0.18
  -7   9  -5    0.62    0.11
  -7   9  -5    0.55    0.13
   7  -9   5    0.73    0.17
  -9   9  -5    1.61    0.17
  -9   9  -5    1.46    0.16
  -9   9  -5    1.28    0.22
   9  -9   5    1.78    0.22
 -11   9  -5    0.00    0.12
  11  -9   5    0.05    0.16
 -13   9  -5    0.29    0.14
  13  -9   5    0.44    0.19
   8   8  -5    0.09    0.09
  -8  -8   5    0.14    0.10
   6   8  -5    2.05    0.18
  -6  -8   5    2.20    0.16
   4   8  -5    0.10    0.10
  -4  -8   5    0.14    0.09
   2   8  -5    8.23    0.32
   2   8  -5    8.34    0.36
  -2  -8   5    7.97    0.32
   0   8  -5    0.26    0.12
   0   8  -5    0.48    0.11
   0  -8   5    0.46    0.11
  -2   8  -5    0.73    0.12
  -2   8  -5    0.71    0.15
   2  -8   5    0.93    0.14
  -4   8  -5    1.81    0.16
  -4   8  -5    1.76    0.20
  -4   8  -5    1.91    0.14
   4  -8   5    1.65    0.19
  -6   8  -5    0.17    0.09
  -6   8  -5    0.09    0.10
  -6   8  -5    0.10    0.13
   6  -8   5   -0.06    0.13
  -8   8  -5    0.46    0.12
  -8   8  -5    0.39    0.11
  -8   8  -5    0.34    0.15
   8  -8   5    0.25    0.14
 -10   8  -5    0.63    0.19
 -10   8  -5    0.66    0.13
 -10   8  -5    0.77    0.13
  10  -8   5    0.59    0.18
 -12   8  -5    0.45    0.13
  12  -8   5    0.81    0.20
 -14   8  -5    0.19    0.12
  14  -8   5    0.44    0.20
   9   7  -5    0.69    0.11
   7   7  -5    7.54    0.30
  -7  -7   5    7.05    0.29
   5   7  -5    0.58    0.12
  -5  -7   5    0.79    0.11
   3   7  -5    0.39    0.12
  -3  -7   5    0.67    0.10
   1   7  -5    2.39    0.20
   1   7  -5    2.25    0.17
  -1  -7   5    2.46    0.16
  -1   7  -5    6.56    0.32
  -1   7  -5    6.02    0.25
   1  -7   5    6.29    0.28
  -3   7  -5    1.03    0.16
  -3   7  -5    1.02    0.12
  -3   7  -5    1.02    0.10
   3  -7   5    1.05    0.15
  -5   7  -5    1.98    0.15
  -5   7  -5    2.00    0.20
  -5   7  -5    2.20    0.14
   5  -7   5    2.08    0.19
  -7   7  -5    1.02    0.13
  -7   7  -5    0.80    0.11
  -7   7  -5    1.11    0.18
   7  -7   5    0.96    0.16
  -9   7  -5    0.40    0.15
  -9   7  -5    0.59    0.12
  -9   7  -5    0.56    0.11
   9  -7   5    0.47    0.16
 -11   7  -5   -0.16    0.10
 -11   7  -5   -0.08    0.10
 -11   7  -5    0.26    0.15
  11  -7   5   -0.13    0.13
 -13   7  -5    0.29    0.12
 -13   7  -5    0.44    0.14
  13  -7   5    0.47    0.19
 -15   7  -5    0.42    0.14
  15  -7   5    0.40    0.19
  10   6  -5    4.34    0.21
   8   6  -5    4.01    0.20
   6   6  -5    7.78    0.30
  -6  -6   5    7.19    0.29
   4   6  -5    2.96    0.19
  -4  -6   5    3.04    0.17
   2   6  -5    0.82    0.12
   2   6  -5    0.72    0.11
  -2  -6   5    0.64    0.10
   0   6  -5    5.19    0.26
   0   6  -5    5.82    0.22
   0  -6   5    5.45    0.24
  -2   6  -5    1.14    0.11
  -2   6  -5    1.21    0.10
  -2   6  -5    1.26    0.16
   2  -6   5    1.03    0.13
  -4   6  -5    0.64    0.10
  -4   6  -5    0.78    0.09
  -4   6  -5    0.50    0.13
   4  -6   5    0.61    0.13
  -6   6  -5    0.37    0.13
  -6   6  -5    0.29    0.08
  -6   6  -5    0.32    0.09
   6  -6   5    0.21    0.12
  -8   6  -5    0.78    0.16
  -8   6  -5    0.82    0.11
  -8   6  -5    0.98    0.12
   8  -6   5    0.82    0.15
 -10   6  -5    2.14    0.22
 -10   6  -5    2.62    0.17
  10  -6   5    2.38    0.23
 -12   6  -5    0.61    0.16
 -12   6  -5    0.75    0.13
  12  -6   5    0.83    0.18
 -14   6  -5    1.75    0.17
  14  -6   5    1.90    0.24
 -16   6  -5    1.15    0.17
  16  -6   5    0.92    0.22
 -18   6  -5    0.22    0.14
   5   5  -5    2.78    0.17
  -5  -5   5    2.95    0.16
   3   5  -5    2.15    0.15
  -3  -5   5    2.15    0.14
   1   5  -5    2.07    0.15
   1   5  -5    1.94    0.12
  -1  -5   5    2.13    0.14
  -1   5  -5    2.11    0.17
  -1   5  -5    2.10    0.12
  -1   5  -5    2.16    0.11
  -1   5  -5    2.09    0.13
   1  -5   5    2.34    0.15
  -3   5  -5    1.49    0.11
  -3   5  -5    1.23    0.14
  -3   5  -5    1.52    0.11
   3  -5   5    1.01    0.13
  -5   5  -5   -0.01    0.08
  -5   5  -5    0.05    0.07
  -5   5  -5    0.12    0.10
   5  -5   5    0.31    0.12
  -7   5  -5    5.67    0.23
  -7   5  -5    5.46    0.29
   7  -5   5    5.52    0.29
  -9   5  -5    0.13    0.08
  -9   5  -5    0.14    0.11
   9  -5   5    0.13    0.12
 -11   5  -5    1.05    0.12
 -11   5  -5    1.18    0.17
  11  -5   5    1.09    0.17
 -13   5  -5    0.34    0.14
 -13   5  -5    0.29    0.11
  13  -5   5    0.15    0.14
 -15   5  -5    0.23    0.12
  15  -5   5    0.33    0.16
 -17   5  -5    0.23    0.12
  17  -5   5    0.10    0.17
 -19   5  -5    0.16    0.14
  16   4  -5    0.22    0.11
  14   4  -5    1.66    0.15
  12   4  -5   36.40    1.04
  -4  -4   5    9.23    0.31
   2   4  -5    0.77    0.10
   2   4  -5    0.80    0.08
  -2  -4   5    0.56    0.08
   0   4  -5    4.01    0.20
   0   4  -5    4.13    0.16
   0   4  -5    4.33    0.16
   0  -4   5    4.07    0.19
  -2   4  -5    7.81    0.30
  -2   4  -5    8.00    0.24
  -2   4  -5    8.03    0.25
   2  -4   5    8.10    0.31
  -4   4  -5   12.73    0.45
  -4   4  -5   13.52    0.39
  -4   4  -5   12.97    0.37
   4  -4   5   13.45    0.46
  -6   4  -5    6.05    0.22
  -6   4  -5    6.08    0.28
   6  -4   5    5.85    0.29
  -8   4  -5    3.13    0.17
  -8   4  -5    3.30    0.22
   8  -4   5    3.19    0.24
 -10   4  -5    2.80    0.18
 -10   4  -5    3.04    0.22
  10  -4   5    2.65    0.23
 -12   4  -5    0.62    0.12
 -12   4  -5    0.55    0.15
  12  -4   5    0.34    0.15
 -14   4  -5    0.09    0.11
  14  -4   5   -0.05    0.13
 -16   4  -5   -0.09    0.11
  16  -4   5    0.39    0.16
 -18   4  -5    0.14    0.13
  18  -4   5    0.30    0.19
  19   3  -5    0.90    0.17
  17   3  -5    0.15    0.12
  15   3  -5    0.55    0.13
 -15  -3   5    0.33    0.09
  13   3  -5    5.84    0.27
  11   3  -5    1.69    0.14
   9   3  -5   18.77    0.57
  -5  -3   5    5.65    0.22
  -3  -3   5    1.57    0.11
   1   3  -5   26.00    0.73
   1   3  -5   27.15    0.70
   1   3  -5   27.51    0.75
  -1  -3   5   25.87    0.76
  -1   3  -5   31.77    0.82
  -1   3  -5   31.84    0.87
  -1   3  -5   31.86    0.77
   1  -3   5   31.31    0.91
  -3   3  -5  102.36    2.60
  -3   3  -5  103.24    2.38
   3  -3   5  102.47    2.78
  -5   3  -5    5.05    0.19
  -5   3  -5    4.68    0.23
   5  -3   5    5.15    0.24
  -7   3  -5    0.90    0.12
  -7   3  -5    0.81    0.10
   7  -3   5    0.71    0.13
  -9   3  -5    5.46    0.27
  -9   3  -5    5.26    0.23
   9  -3   5    5.51    0.30
 -11   3  -5    1.69    0.17
 -11   3  -5    1.64    0.14
  11  -3   5    1.51    0.18
 -13   3  -5    1.36    0.15
  13  -3   5    1.56    0.19
 -15   3  -5    0.35    0.12
  15  -3   5    0.25    0.16
 -17   3  -5    0.79    0.14
  17  -3   5    0.60    0.19
 -19   3  -5   -0.09    0.12
  19  -3   5    0.10    0.17
  22   2  -5    0.09    0.15
  20   2  -5    0.53    0.16
  18   2  -5    0.15    0.13
 -18  -2   5    0.28    0.11
  16   2  -5    2.33    0.20
 -16  -2   5    2.46    0.17
  14   2  -5    0.41    0.12
  12   2  -5    7.81    0.33
  10   2  -5    4.93    0.23
   8   2  -5   17.21    0.53
   6   2  -5    4.88    0.20
  -4  -2   5   14.08    0.44
  -4  -2   5   15.06    0.45
   2   2  -5   77.64    2.04
  -2  -2   5   75.02    2.05
   0   2  -5    7.85    0.27
   0   2  -5    7.45    0.21
   0  -2   5    7.46    0.26
  -2   2  -5    3.64    0.17
  -2   2  -5    3.62    0.14
   2  -2   5    3.64    0.18
  -4   2  -5   69.42    1.77
  -4   2  -5   68.70    1.63
   4  -2   5   69.71    1.90
  -6   2  -5   15.97    0.50
  -6   2  -5   16.32    0.44
   6  -2   5   16.66    0.54
  -8   2  -5    5.28    0.20
  -8   2  -5    4.94    0.24
   8  -2   5    5.31    0.27
 -10   2  -5    3.36    0.21
 -10   2  -5    3.15    0.18
  10  -2   5    3.33    0.24
 -12   2  -5    1.00    0.13
 -12   2  -5    1.17    0.15
  12  -2   5    1.17    0.17
 -14   2  -5    0.53    0.11
  14  -2   5    0.54    0.16
 -16   2  -5    0.45    0.13
  16  -2   5    0.08    0.15
 -18   2  -5   -0.02    0.12
  18  -2   5   -0.12    0.15
 -20   2  -5    0.04    0.14
  20  -2   5    0.54    0.20
  23   1  -5    1.77    0.24
  21   1  -5    0.46    0.17
 -21  -1   5    0.29    0.13
  19   1  -5   -0.05    0.13
 -19  -1   5    0.26    0.11
  17   1  -5    4.27    0.28
 -17  -1   5    3.69    0.21
  15   1  -5    1.95    0.18
  13   1  -5    2.50    0.20
  11   1  -5   10.53    0.40
   9   1  -5    0.30    0.09
   7   1  -5   19.47    0.59
   5   1  -5   33.26    0.92
  -5  -1   5   32.41    0.92
   3   1  -5   11.47    0.36
  -3  -1   5   11.66    0.36
  -3  -1   5   11.44    0.36
   1   1  -5   44.89    1.21
  -1  -1   5   43.40    1.21
  -1   1  -5   49.47    1.36
  -1   1  -5   49.01    1.17
   1  -1   5   50.54    1.36
  -3   1  -5   15.58    0.40
  -3   1  -5   15.99    0.45
   3  -1   5   15.45    0.49
  -5   1  -5    3.77    0.17
  -5   1  -5    3.67    0.14
   5  -1   5    3.36    0.19
  -7   1  -5   17.87    0.53
  -7   1  -5   17.86    0.48
   7  -1   5   18.14    0.59
  -9   1  -5    1.86    0.14
  -9   1  -5    1.83    0.13
   9  -1   5    1.78    0.17
 -11   1  -5    1.81    0.15
 -11   1  -5    1.84    0.14
  11  -1   5    1.55    0.18
 -13   1  -5    0.99    0.12
  13  -1   5    1.45    0.18
 -15   1  -5    3.95    0.22
  15  -1   5    4.29    0.29
 -17   1  -5    0.24    0.11
  17  -1   5   -0.04    0.15
 -19   1  -5   -0.18    0.13
  19  -1   5    0.22    0.17
  24   0  -5    1.07    0.23
  22   0  -5    0.10    0.16
 -22   0   5    0.07    0.13
  20   0  -5    0.03    0.14
 -20   0   5    0.06    0.10
  18   0  -5   -0.14    0.12
 -18   0   5    0.04    0.10
  16   0  -5    0.19    0.13
 -16   0   5    0.24    0.10
  14   0  -5    0.00    0.11
  12   0  -5    0.55    0.12
  10   0  -5   17.30    0.56
   8   0  -5   14.56    0.47
   6   0  -5   11.50    0.38
   4   0  -5    0.37    0.07
   4   0  -5    0.22    0.06
  -4   0   5    0.38    0.07
  -4   0   5    0.43    0.07
   2   0  -5    2.55    0.13
   2   0  -5    2.70    0.13
  -2   0   5    2.80    0.14
  -2   0   5    2.82    0.14
   0   0  -5    0.03    0.03
   0   0  -5    0.01    0.05
   0   0   5   -0.06    0.06
   0   0   5   -0.03    0.03
  -2   0  -5    6.35    0.19
  -2   0  -5    6.40    0.18
   2   0   5    6.25    0.23
  -4   0  -5    3.45    0.13
  -4   0  -5    3.36    0.14
   4   0   5    3.43    0.17
  -6   0  -5    0.53    0.07
  -6   0  -5    0.47    0.07
   6   0   5    0.65    0.10
  -8   0  -5    0.94    0.10
  -8   0  -5    0.68    0.09
   8   0   5    0.60    0.12
 -10   0  -5    1.65    0.13
 -10   0  -5    1.71    0.13
  10   0   5    1.70    0.17
 -12   0  -5    0.01    0.08
  12   0   5   -0.10    0.10
 -14   0  -5    1.65    0.14
  14   0   5    1.41    0.18
 -16   0  -5   -0.23    0.10
  16   0   5   -0.06    0.13
 -18   0  -5   -0.18    0.12
  18   0   5    0.24    0.16
  20   0   5    0.38    0.19
  23  -1  -5    1.57    0.25
  21  -1  -5    0.22    0.16
 -21   1   5    0.26    0.13
  19  -1  -5    0.12    0.13
 -19   1   5    0.06    0.10
  17  -1  -5    3.23    0.26
 -17   1   5    3.61    0.20
  15  -1  -5    1.74    0.19
  13  -1  -5    2.78    0.22
  11  -1  -5   10.74    0.41
   9  -1  -5    0.40    0.09
   7  -1  -5   19.81    0.60
   5  -1  -5   33.21    0.94
  -5   1   5   32.92    0.93
  -5   1   5   34.11    0.93
   3  -1  -5   11.48    0.35
   3  -1  -5   11.48    0.35
  -3   1   5   11.42    0.35
  -3   1   5   11.34    0.35
   1  -1  -5   45.46    1.21
   1  -1  -5   43.05    1.21
  -1   1   5   45.46    1.14
  -1   1   5   45.32    1.21
  -1   1   5   44.48    1.21
  -1  -1  -5   51.57    1.38
   1   1   5   50.10    1.37
   1   1   5   50.75    1.29
  -3  -1  -5   16.35    0.41
   3   1   5   15.57    0.48
  -5  -1  -5    3.50    0.13
  -5  -1  -5    3.73    0.14
   5   1   5    3.31    0.17
  -7  -1  -5   18.29    0.48
  -7  -1  -5   18.56    0.50
   7   1   5   17.56    0.57
  -9  -1  -5    1.83    0.12
   9   1   5    1.92    0.16
 -11  -1  -5    1.84    0.13
  11   1   5    1.64    0.17
 -13  -1  -5    1.33    0.13
  13   1   5    1.28    0.16
 -15  -1  -5    4.04    0.22
  15   1   5    4.08    0.28
  17   1   5    0.07    0.14
  19   1   5    0.19    0.15
  22  -2  -5    0.25    0.18
 -22   2   5    0.08    0.13
  20  -2  -5    0.44    0.18
 -20   2   5    0.38    0.12
  18  -2  -5    0.05    0.14
 -18   2   5    0.45    0.12
  16  -2  -5    2.26    0.22
 -16   2   5    2.23    0.16
  14  -2  -5    0.12    0.13
  12  -2  -5    7.99    0.35
  10  -2  -5    4.81    0.25
   8  -2  -5   16.60    0.53
   6  -2  -5    5.17    0.21
  -6   2   5    5.07    0.20
  -6   2   5    5.04    0.20
   4  -2  -5   14.28    0.42
   4  -2  -5   14.27    0.42
  -4   2   5   13.44    0.41
  -4   2   5   14.28    0.41
   2  -2  -5   78.79    2.06
   2  -2  -5   75.20    2.06
  -2   2   5   78.04    1.97
  -2   2   5   77.77    2.06
  -2   2   5   76.21    2.05
   0  -2  -5    7.53    0.24
   0  -2  -5    7.58    0.24
   0   2   5    7.44    0.22
   0   2   5    7.49    0.23
   0   2   5    7.47    0.22
  -2  -2  -5    4.00    0.16
   2   2   5    3.98    0.15
   2   2   5    4.09    0.14
   2   2   5    3.98    0.14
  -4  -2  -5   74.03    1.70
  -4  -2  -5   74.29    1.82
   4   2   5   72.08    1.97
  -6  -2  -5   17.12    0.44
  -6  -2  -5   17.18    0.44
   6   2   5   16.81    0.52
  -8  -2  -5    5.33    0.19
   8   2   5    5.30    0.24
 -10  -2  -5    3.63    0.17
  10   2   5    3.54    0.21
 -12  -2  -5    1.36    0.12
  12   2   5    1.21    0.15
  14   2   5    0.59    0.14
  16   2   5    0.54    0.15
 -23   3   5    0.18    0.13
  21  -3  -5    0.07    0.18
 -21   3   5   -0.16    0.12
  19  -3  -5    0.98    0.20
 -19   3   5    0.66    0.14
  17  -3  -5    0.38    0.16
 -17   3   5    0.34    0.11
  15  -3  -5    0.11    0.13
  13  -3  -5    5.86    0.31
  11  -3  -5    1.58    0.16
   9  -3  -5   18.14    0.59
  -9   3   5   18.14    0.57
   7  -3  -5    0.07    0.07
  -7   3   5    0.10    0.06
   5  -3  -5    5.24    0.21
  -5   3   5    5.74    0.19
  -5   3   5    5.68    0.19
   3  -3  -5    1.54    0.09
   3  -3  -5    1.58    0.09
  -3   3   5    1.40    0.11
   1  -3  -5   26.42    0.71
   1  -3  -5   25.63    0.71
  -1   3   5   25.86    0.70
  -1  -3  -5   33.51    0.90
  -1  -3  -5   32.66    0.90
   1   3   5   32.86    0.88
  -3  -3  -5  114.09    3.00
   3   3   5  111.72    2.87
   5   3   5    5.12    0.16
  -7  -3  -5    0.83    0.07
   7   3   5    0.94    0.08
  -9  -3  -5    5.83    0.20
   9   3   5    5.69    0.23
  11   3   5    1.84    0.15
  13   3   5    1.74    0.15
  22  -4  -5   -0.04    0.17
 -22   4   5    0.13    0.13
  20  -4  -5    0.66    0.19
 -20   4   5    0.73    0.15
  18  -4  -5    0.19    0.15
 -18   4   5    0.25    0.11
  16  -4  -5    0.18    0.13
 -16   4   5    0.38    0.11
  14  -4  -5    1.38    0.18
  12  -4  -5   35.98    1.10
  10  -4  -5   15.31    0.54
 -10   4   5   15.79    0.50
   8  -4  -5    1.96    0.16
  -8   4   5    1.99    0.13
   6  -4  -5    3.32    0.17
  -6   4   5    3.38    0.13
  -6   4   5    3.42    0.13
   4  -4  -5    9.34    0.30
   4  -4  -5    9.52    0.30
  -4   4   5    9.49    0.32
   2  -4  -5    0.72    0.06
   2  -4  -5    0.65    0.06
  -2   4   5    0.77    0.09
   0  -4  -5    4.36    0.13
   0   4   5    4.23    0.18
  -2  -4  -5    8.77    0.26
   2   4   5    8.72    0.23
   2   4   5    8.29    0.30
  -4  -4  -5   13.73    0.42
  -4  -4  -5   13.86    0.36
  21  -5  -5    0.26    0.20
 -21   5   5   -0.02    0.13
  19  -5  -5    0.63    0.19
 -19   5   5    0.34    0.13
  17  -5  -5   -0.07    0.14
 -17   5   5    0.12    0.10
  15  -5  -5    2.12    0.22
 -15   5   5    1.85    0.16
 -15   5   5    1.85    0.18
  13  -5  -5    1.74    0.19
 -13   5   5    1.66    0.15
  11  -5  -5    0.19    0.12
 -11   5   5    0.28    0.09
   9  -5  -5    0.55    0.12
  -9   5   5    0.58    0.08
  -9   5   5    0.61    0.09
   7  -5  -5    0.55    0.10
   5  -5  -5    2.87    0.15
  -5   5   5    2.80    0.18
   3  -5  -5    2.23    0.11
   3  -5  -5    2.12    0.11
  -3   5   5    2.26    0.16
  -1   5   5    2.14    0.15
   1   5   5    2.19    0.15
  -3  -5  -5    1.38    0.09
   3   5   5    1.51    0.14
   3   5   5    1.45    0.08
  20  -6  -5    0.32    0.20
 -20   6   5    0.28    0.13
  18  -6  -5    0.81    0.20
 -18   6   5    0.60    0.14
  16  -6  -5    1.32    0.20
 -16   6   5    1.23    0.15
  14  -6  -5    5.16    0.32
 -14   6   5    5.56    0.25
  12  -6  -5    2.79    0.22
 -12   6   5    2.67    0.16
  10  -6  -5    3.82    0.24
   8  -6  -5    3.98    0.22
  -8   6   5    3.52    0.21
   6  -6  -5    7.37    0.28
  -6   6   5    7.41    0.30
   4  -6  -5    3.08    0.15
  -4   6   5    2.94    0.19
   2  -6  -5    0.79    0.06
   2  -6  -5    0.67    0.06
  -2   6   5    0.73    0.11
   0   6   5    6.16    0.26
   2   6   5    1.37    0.06
   2   6   5    1.21    0.14
   4   6   5    0.64    0.12
  19  -7  -5    0.25    0.19
 -19   7   5    0.07    0.12
  17  -7  -5    0.27    0.17
 -17   7   5    0.41    0.13
  15  -7  -5    0.89    0.19
 -15   7   5    0.89    0.13
  13  -7  -5    1.12    0.19
 -13   7   5    0.84    0.12
  11  -7  -5    0.30    0.13
 -11   7   5    0.09    0.11
 -11   7   5    0.00    0.09
   9  -7  -5    0.73    0.14
  -9   7   5    0.49    0.12
  -9   7   5    0.80    0.09
   7  -7  -5    7.61    0.30
  -7   7   5    7.09    0.31
   5  -7  -5    0.94    0.11
  -5   7   5    0.83    0.13
   3  -7  -5    0.62    0.08
  -3   7   5    0.79    0.14
  -1   7   5    2.42    0.18
   1   7   5    6.75    0.30
   3   7   5    0.94    0.14
  18  -8  -5   -0.10    0.16
 -18   8   5    0.02    0.11
  16  -8  -5    0.09    0.16
 -16   8   5   -0.08    0.11
 -16   8   5    0.17    0.15
  14  -8  -5    0.01    0.14
 -14   8   5    0.32    0.11
 -14   8   5    0.04    0.13
  12  -8  -5    0.69    0.15
 -12   8   5    0.50    0.14
 -12   8   5    0.39    0.11
  10  -8  -5   -0.05    0.11
 -10   8   5    0.08    0.11
 -10   8   5   -0.01    0.08
   8  -8  -5    0.12    0.10
  -8   8   5    0.02    0.07
  -8   8   5   -0.03    0.11
   6  -8  -5    2.31    0.16
  -6   8   5    2.21    0.19
  -6   8   5    2.04    0.12
  -4   8   5    0.06    0.10
  -4   8   5    0.00    0.06
  -2   8   5    8.40    0.22
  -2   8   5    7.62    0.34
   0   8   5    0.54    0.13
   2   8   5    0.66    0.14
   4   8   5    1.68    0.20
 -17   9   5    0.42    0.17
 -17   9   5    0.55    0.14
  15  -9  -5   -0.08    0.14
 -15   9   5    0.18    0.15
 -15   9   5    0.17    0.11
  13  -9  -5    0.82    0.19
 -13   9   5    0.50    0.15
 -13   9   5    0.41    0.12
  11  -9  -5    2.77    0.23
 -11   9   5    2.55    0.23
 -11   9   5    2.09    0.16
  -9   9   5    0.66    0.16
  -9   9   5    0.63    0.11
  -7   9   5    0.46    0.09
  -7   9   5    0.50    0.13
  -5   9   5    0.52    0.15
  -5   9   5    0.67    0.08
  -3   9   5    0.73    0.15
  -3   9   5    0.91    0.07
  -1   9   5    0.06    0.13
   1   9   5    0.28    0.15
   3   9   5    0.42    0.14
 -14  10   5    0.15    0.11
 -14  10   5    0.20    0.15
 -12  10   5    0.19    0.15
 -12  10   5    0.03    0.10
 -10  10   5   -0.04    0.12
 -10  10   5    0.15    0.10
  -8  10   5    0.38    0.14
  -8  10   5    0.45    0.10
  -6  10   5    0.74    0.09
  -6  10   5    0.80    0.17
  -4  10   5    0.74    0.16
  -2  10   5    0.49    0.16
   0  10   5    0.76    0.16
   2  10   5    1.41    0.20
 -11  11   5    0.38    0.11
 -11  11   5    0.21    0.15
  -9  11   5    0.32    0.10
  -9  11   5    0.42    0.16
  -7  11   5    0.43    0.16
  -7  11   5    0.32    0.09
  -5  11   5    0.85    0.17
  -3  11   5    0.42    0.17
  -1  11   5    0.45    0.17
   1  11   5    0.42    0.18
  -6  12   5    0.22    0.17
  -4  12   5    0.62    0.18
  -2  12   5    0.29    0.17
   0  12   5    0.09    0.18
   2  12  -6   -0.12    0.14
   0  12  -6    0.32    0.17
  -2  12  -6    0.49    0.19
   3  11  -6    0.43    0.16
   1  11  -6    0.15    0.15
  -1  11  -6    0.16    0.14
  -1  11  -6    0.31    0.16
  -3  11  -6    0.60    0.16
  -3  11  -6    0.26    0.17
  -5  11  -6   -0.10    0.16
  -7  11  -6    0.31    0.19
   6  10  -6    0.34    0.15
   4  10  -6    0.24    0.14
   2  10  -6    0.41    0.15
   0  10  -6    0.81    0.17
   0  10  -6    0.88    0.15
  -2  10  -6    4.64    0.33
  -2  10  -6    4.27    0.25
  -4  10  -6    0.14    0.12
  -4  10  -6    0.19    0.16
  -6  10  -6    2.36    0.27
  -6  10  -6    2.43    0.18
   6 -10   6    2.25    0.24
  -8  10  -6    0.29    0.13
  -8  10  -6    0.21    0.18
   8 -10   6    0.45    0.18
 -10  10  -6   -0.04    0.11
 -10  10  -6    0.15    0.18
  10 -10   6   -0.07    0.15
   7   9  -6    0.46    0.12
   5   9  -6    1.70    0.18
   3   9  -6    0.17    0.12
   1   9  -6    2.54    0.23
   1   9  -6    2.65    0.20
  -1  -9   6    2.09    0.19
  -1   9  -6    0.12    0.13
  -1   9  -6    0.38    0.12
   1  -9   6   -0.11    0.11
  -3   9  -6    1.03    0.18
  -3   9  -6    0.66    0.13
   3  -9   6    1.05    0.17
  -5   9  -6    0.25    0.10
  -5   9  -6    0.14    0.11
  -5   9  -6    0.33    0.15
   5  -9   6    0.55    0.16
  -7   9  -6    0.37    0.16
  -7   9  -6    0.24    0.11
  -7   9  -6    0.24    0.13
   7  -9   6    0.01    0.14
  -9   9  -6    0.30    0.12
  -9   9  -6    0.30    0.17
   9  -9   6    0.21    0.16
 -11   9  -6   -0.02    0.17
 -11   9  -6   -0.01    0.12
  11  -9   6    0.07    0.16
 -13   9  -6   -0.07    0.12
 -10  -8   6    0.28    0.12
   8   8  -6    2.29    0.18
  -8  -8   6    2.45    0.19
   6   8  -6    0.63    0.13
  -6  -8   6    0.72    0.12
   4   8  -6    2.44    0.19
  -4  -8   6    2.55    0.18
   2   8  -6    0.96    0.13
   2   8  -6    0.71    0.14
  -2  -8   6    0.55    0.12
   0   8  -6    1.10    0.17
   0   8  -6    1.30    0.13
   0  -8   6    1.22    0.14
  -2   8  -6    2.50    0.17
  -2   8  -6    2.10    0.21
   2  -8   6    2.12    0.19
  -4   8  -6    0.37    0.15
  -4   8  -6    0.25    0.09
  -4   8  -6    0.27    0.11
   4  -8   6    0.26    0.13
  -6   8  -6    1.21    0.19
  -6   8  -6    1.32    0.14
  -6   8  -6    1.41    0.15
   6  -8   6    1.32    0.19
  -8   8  -6    0.60    0.12
  -8   8  -6    0.32    0.16
  -8   8  -6    0.24    0.11
   8  -8   6    0.38    0.15
 -10   8  -6    0.41    0.18
 -10   8  -6    0.32    0.11
  10  -8   6    0.51    0.18
 -12   8  -6    1.19    0.16
 -12   8  -6    1.28    0.24
  12  -8   6    1.42    0.23
 -14   8  -6    0.06    0.13
  14  -8   6   -0.08    0.17
  11   7  -6   -0.02    0.08
   9   7  -6    2.31    0.17
  -9  -7   6    2.38    0.19
   7   7  -6    1.43    0.14
  -7  -7   6    1.53    0.15
   5   7  -6    1.29    0.15
  -5  -7   6    0.97    0.12
   3   7  -6    1.66    0.16
  -3  -7   6    1.81    0.15
   1   7  -6   -0.04    0.10
   1   7  -6    0.39    0.10
  -1  -7   6    0.35    0.10
  -1   7  -6    1.64    0.18
  -1   7  -6    1.99    0.15
   1  -7   6    2.18    0.18
  -3   7  -6    0.32    0.08
  -3   7  -6    0.32    0.09
  -3   7  -6    0.14    0.12
   3  -7   6    0.23    0.12
  -5   7  -6    0.20    0.14
  -5   7  -6    0.24    0.09
  -5   7  -6    0.16    0.08
   5  -7   6    0.36    0.13
  -7   7  -6    1.36    0.13
  -7   7  -6    1.11    0.13
  -7   7  -6    1.42    0.19
   7  -7   6    1.05    0.17
  -9   7  -6    1.12    0.14
  -9   7  -6    0.76    0.13
  -9   7  -6    0.93    0.19
   9  -7   6    1.15    0.18
 -11   7  -6    0.16    0.11
 -11   7  -6   -0.01    0.09
 -11   7  -6    0.01    0.15
  11  -7   6   -0.12    0.14
 -13   7  -6    0.75    0.19
 -13   7  -6    0.70    0.14
  13  -7   6    0.57    0.19
 -15   7  -6    0.20    0.12
  15  -7   6    0.02    0.17
  10   6  -6    1.74    0.14
   8   6  -6    1.42    0.14
  -8  -6   6    1.50    0.14
   6   6  -6    0.02    0.09
  -6  -6   6    0.12    0.09
   4   6  -6    0.64    0.12
  -4  -6   6    0.89    0.11
   2   6  -6    1.98    0.14
   2   6  -6    2.21    0.17
  -2  -6   6    1.85    0.15
   0   6  -6   -0.04    0.07
   0   6  -6    0.25    0.11
   0  -6   6    0.15    0.10
  -2   6  -6    0.73    0.09
  -2   6  -6    0.70    0.14
  -2   6  -6    0.74    0.08
  -2   6  -6    0.76    0.10
   2  -6   6    0.61    0.13
  -4   6  -6    1.48    0.12
  -4   6  -6    1.44    0.12
  -4   6  -6    1.31    0.17
   4  -6   6    1.55    0.17
  -6   6  -6    0.40    0.13
  -6   6  -6    0.36    0.09
  -6   6  -6    0.37    0.09
   6  -6   6    0.28    0.13
  -8   6  -6    1.24    0.12
  -8   6  -6    1.30    0.18
  -8   6  -6    1.13    0.13
   8  -6   6    1.26    0.18
 -10   6  -6   -0.02    0.12
 -10   6  -6    0.02    0.10
 -10   6  -6    0.04    0.10
  10  -6   6    0.12    0.13
 -12   6  -6    0.12    0.11
 -12   6  -6    0.16    0.15
  12  -6   6    0.09    0.15
 -14   6  -6    0.33    0.13
  14  -6   6    0.21    0.16
 -16   6  -6    0.23    0.12
  16  -6   6    0.13    0.18
  -7  -5   6    0.92    0.12
   5   5  -6    2.28    0.17
  -5  -5   6    2.24    0.15
   3   5  -6    8.97    0.33
  -3  -5   6    8.94    0.32
   1   5  -6    8.39    0.27
   1   5  -6    8.49    0.33
  -1  -5   6    7.68    0.30
  -1   5  -6    8.67    0.29
  -1   5  -6    8.57    0.26
  -1   5  -6    8.20    0.34
  -1   5  -6    8.24    0.27
   1  -5   6    8.52    0.33
  -3   5  -6    4.16    0.24
  -3   5  -6    4.06    0.17
  -3   5  -6    4.06    0.17
   3  -5   6    4.30    0.24
  -5   5  -6    2.93    0.16
  -5   5  -6    2.71    0.15
  -5   5  -6    2.83    0.22
   5  -5   6    2.69    0.22
  -7   5  -6    0.70    0.14
  -7   5  -6    0.69    0.10
  -7   5  -6    0.41    0.10
   7  -5   6    0.57    0.14
  -9   5  -6    0.60    0.14
  -9   5  -6    0.52    0.10
   9  -5   6    0.64    0.15
 -11   5  -6    0.20    0.14
 -11   5  -6    0.13    0.11
  11  -5   6    0.13    0.13
 -13   5  -6    0.67    0.16
 -13   5  -6    0.86    0.14
  13  -5   6    1.11    0.21
 -15   5  -6    0.15    0.12
  15  -5   6    0.21    0.17
 -17   5  -6    0.59    0.15
  17  -5   6    0.18    0.18
  16   4  -6    0.26    0.11
  14   4  -6    6.04    0.27
  -6  -4   6    5.96    0.24
  -4  -4   6    0.74    0.09
   2   4  -6    1.62    0.13
  -2  -4   6    1.60    0.12
   0   4  -6    0.57    0.06
   0   4  -6    0.60    0.11
   0  -4   6    0.38    0.09
  -2   4  -6    7.86    0.25
  -2   4  -6    8.65    0.25
  -2   4  -6    8.05    0.32
   2  -4   6    8.40    0.32
  -4   4  -6    2.37    0.14
  -4   4  -6    2.45    0.12
  -4   4  -6    2.81    0.19
   4  -4   6    2.31    0.19
  -6   4  -6    3.22    0.21
  -6   4  -6    3.00    0.15
   6  -4   6    2.90    0.21
  -8   4  -6    0.12    0.08
  -8   4  -6    0.23    0.12
   8  -4   6    0.19    0.12
 -10   4  -6    0.31    0.10
 -10   4  -6    0.40    0.13
  10  -4   6    0.46    0.15
 -12   4  -6    0.04    0.09
 -12   4  -6    0.11    0.13
  12  -4   6    0.02    0.14
 -14   4  -6    0.61    0.12
  14  -4   6    0.78    0.17
 -16   4  -6   -0.13    0.11
  16  -4   6    0.04    0.16
 -18   4  -6    0.28    0.14
  18  -4   6    0.11    0.19
  19   3  -6    3.33    0.26
  17   3  -6    2.04    0.20
 -17  -3   6    2.28    0.17
  15   3  -6    6.71    0.32
  13   3  -6   14.55    0.51
  11   3  -6    1.89    0.15
   9   3  -6    1.07    0.11
  -5  -3   6    0.05    0.07
  -3  -3   6    2.50    0.14
  -1  -3   6    1.70    0.13
  -1   3  -6    8.08    0.23
  -1   3  -6    8.20    0.30
  -1   3  -6    8.51    0.24
   1  -3   6    8.08    0.31
  -3   3  -6   11.30    0.38
  -3   3  -6   10.64    0.31
  -3   3  -6   10.42    0.31
   3  -3   6   11.06    0.39
  -5   3  -6    0.08    0.07
  -5   3  -6    0.03    0.08
   5  -3   6    0.15    0.10
  -7   3  -6    6.55    0.29
  -7   3  -6    5.87    0.23
   7  -3   6    6.76    0.31
  -9   3  -6    0.36    0.12
  -9   3  -6    0.23    0.09
   9  -3   6    0.13    0.12
 -11   3  -6    0.99    0.15
 -11   3  -6    1.01    0.12
  11  -3   6    1.07    0.16
 -13   3  -6    1.32    0.14
 -13   3  -6    1.52    0.18
  13  -3   6    1.27    0.19
 -15   3  -6    0.10    0.12
  15  -3   6    0.39    0.17
 -17   3  -6    1.54    0.18
  17  -3   6    1.61    0.25
 -19   3  -6    0.24    0.14
  19  -3   6    0.35    0.19
  22   2  -6    0.66    0.18
  20   2  -6    0.33    0.16
  18   2  -6    0.55    0.15
 -18  -2   6    0.69    0.13
  16   2  -6    0.16    0.12
  14   2  -6    6.21    0.30
  12   2  -6    0.40    0.11
  10   2  -6   12.53    0.43
   8   2  -6   42.29    1.19
   6   2  -6    6.63    0.25
  -6  -2   6    6.97    0.26
  -4  -2   6   46.44    1.28
   2   2  -6    5.44    0.21
  -2  -2   6    5.34    0.16
  -2  -2   6    5.13    0.21
   0  -2   6    2.60    0.15
  -2   2  -6   36.68    0.99
  -2   2  -6   37.20    0.89
   2  -2   6   37.34    1.06
  -4   2  -6   42.99    1.06
  -4   2  -6   44.61    1.17
   4  -2   6   44.21    1.26
  -6   2  -6    0.88    0.11
  -6   2  -6    0.93    0.09
   6  -2   6    0.80    0.12
  -8   2  -6    2.03    0.14
  -8   2  -6    2.16    0.17
   8  -2   6    2.05    0.19
 -10   2  -6    0.62    0.12
 -10   2  -6    0.63    0.10
  10  -2   6    0.34    0.13
 -12   2  -6    3.10    0.19
 -12   2  -6    3.03    0.21
  12  -2   6    3.24    0.25
 -14   2  -6    0.45    0.12
  14  -2   6    0.61    0.16
 -16   2  -6    0.29    0.13
  16  -2   6    0.59    0.18
 -18   2  -6    0.56    0.15
  18  -2   6    0.24    0.17
 -20   2  -6   -0.06    0.13
  23   1  -6    0.28    0.18
  21   1  -6    0.46    0.17
 -21  -1   6    0.18    0.13
  19   1  -6    0.69    0.17
 -19  -1   6    0.55    0.13
  17   1  -6    1.59    0.19
  15   1  -6    0.36    0.12
  13   1  -6    1.45    0.16
  11   1  -6    1.46    0.14
   9   1  -6    0.88    0.11
   7   1  -6    0.94    0.10
   5   1  -6    1.92    0.13
  -5  -1   6    1.85    0.13
   3   1  -6   38.07    1.02
  -3  -1   6   35.18    1.02
   1   1  -6    4.45    0.18
  -1  -1   6    4.19    0.18
   1  -1   6   12.71    0.41
  -3   1  -6    4.93    0.17
  -3   1  -6    5.02    0.20
   3  -1   6    5.07    0.22
  -5   1  -6    4.07    0.19
  -5   1  -6    4.46    0.17
   5  -1   6    4.67    0.23
  -7   1  -6    0.81    0.09
  -7   1  -6    0.75    0.10
   7  -1   6    0.60    0.12
  -9   1  -6    4.74    0.21
  -9   1  -6    4.97    0.23
   9  -1   6    4.83    0.27
 -11   1  -6    1.68    0.14
 -11   1  -6    1.75    0.16
  11  -1   6    1.98    0.19
 -13   1  -6    1.02    0.13
  13  -1   6    1.31    0.18
 -15   1  -6    0.61    0.13
  15  -1   6    0.39    0.16
 -17   1  -6    0.43    0.13
  17  -1   6    0.21    0.17
 -19   1  -6    0.48    0.15
  19  -1   6    0.53    0.19
  24   0  -6    0.46    0.19
 -24   0   6    0.27    0.15
  22   0  -6    0.00    0.15
 -22   0   6    0.08    0.13
  20   0  -6    0.69    0.17
 -20   0   6    0.68    0.14
  18   0  -6    1.24    0.19
 -18   0   6    1.34    0.15
  16   0  -6    1.48    0.18
  14   0  -6    7.16    0.34
  12   0  -6   16.23    0.56
  10   0  -6    7.68    0.31
   8   0  -6   24.69    0.74
   6   0  -6    0.45    0.08
  -6   0   6    0.40    0.08
   4   0  -6   48.41    1.34
  -4   0   6   47.12    1.34
  -4   0   6   51.00    1.34
   2   0  -6   65.57    1.74
  -2   0   6   64.51    1.73
  -2   0   6   62.45    1.73
   0   0  -6  460.84   10.82
   0   0   6  396.47   10.33
   0   0   6  370.06   10.86
   2   0   6    4.63    0.20
  -4   0  -6   11.08    0.31
  -4   0  -6   11.10    0.34
   4   0   6   10.75    0.37
  -6   0  -6    5.09    0.20
  -6   0  -6    5.49    0.19
   6   0   6    5.33    0.24
  -8   0  -6    0.21    0.08
  -8   0  -6    0.00    0.07
   8   0   6    0.13    0.10
 -10   0  -6    0.75    0.11
 -10   0  -6    0.64    0.10
  10   0   6    0.46    0.13
 -12   0  -6    6.40    0.26
  12   0   6    6.21    0.32
 -14   0  -6    2.37    0.17
  14   0   6    2.39    0.23
 -16   0  -6    0.13    0.11
  16   0   6    0.29    0.15
  18   0   6    0.44    0.18
  20   0   6    0.32    0.17
  23  -1  -6    0.36    0.18
 -23   1   6    0.09    0.14
  21  -1  -6    0.41    0.17
 -21   1   6    0.34    0.12
  19  -1  -6    0.33    0.15
 -19   1   6    0.32    0.11
  17  -1  -6    1.55    0.19
  15  -1  -6    0.55    0.13
  13  -1  -6    1.97    0.19
  11  -1  -6    1.33    0.14
   9  -1  -6    0.84    0.11
   7  -1  -6    0.80    0.10
  -7   1   6    0.87    0.10
   5  -1  -6    2.12    0.14
  -5   1   6    2.16    0.13
   3  -1  -6   38.08    1.04
   3  -1  -6   37.27    1.04
  -3   1   6   37.35    1.03
  -3   1   6   37.03    1.03
   1  -1  -6    4.28    0.17
  -1   1   6    4.28    0.15
  -1   1   6    4.55    0.17
  -1   1   6    4.17    0.17
  -1  -1  -6   13.60    0.41
   1   1   6   12.53    0.40
   1   1   6   13.20    0.36
   3   1   6    5.32    0.21
  -5  -1  -6    4.22    0.16
  -5  -1  -6    4.63    0.16
   5   1   6    4.38    0.20
  -7  -1  -6    0.93    0.09
  -7  -1  -6    0.81    0.08
   7   1   6    0.73    0.11
  -9  -1  -6    5.06    0.20
  -9  -1  -6    5.07    0.20
   9   1   6    5.35    0.27
 -11  -1  -6    1.86    0.13
  11   1   6    1.30    0.16
 -13  -1  -6    0.87    0.13
  13   1   6    1.30    0.17
 -15  -1  -6    0.58    0.13
  15   1   6    0.74    0.17
  17   1   6    0.31    0.16
 -24   2   6   -0.01    0.13
  22  -2  -6    0.34    0.18
 -22   2   6    0.28    0.14
  20  -2  -6   -0.02    0.13
 -20   2   6    0.14    0.11
  18  -2  -6    0.26    0.14
 -18   2   6    0.40    0.11
  16  -2  -6    0.21    0.13
  14  -2  -6    5.91    0.32
  10  -2  -6   13.27    0.47
   8  -2  -6   42.79    1.20
  -8   2   6   41.73    1.19
   6  -2  -6    7.18    0.27
  -6   2   6    7.19    0.26
   4  -2  -6   49.36    1.35
   4  -2  -6   48.33    1.35
  -4   2   6   51.28    1.34
  -4   2   6   49.32    1.34
   2  -2  -6    5.52    0.20
   2  -2  -6    5.61    0.20
  -2   2   6    5.53    0.19
  -2   2   6    5.50    0.19
  -2   2   6    5.56    0.18
   0  -2  -6    3.03    0.13
   0   2   6    2.89    0.13
   0   2   6    2.87    0.11
   0   2   6    2.86    0.11
   2   2   6   39.12    1.05
   2   2   6   37.91    1.05
   2   2   6   39.37    1.02
   4   2   6   45.04    1.23
  -6  -2  -6    0.93    0.07
  -6  -2  -6    1.08    0.08
   6   2   6    0.93    0.10
  -8  -2  -6    2.19    0.13
   8   2   6    1.77    0.14
 -10  -2  -6    0.49    0.09
  10   2   6    0.63    0.12
 -12  -2  -6    3.18    0.18
  12   2   6    3.47    0.22
  14   2   6    0.46    0.14
  16   2   6    0.36    0.14
 -23   3   6    0.20    0.14
  21  -3  -6    0.17    0.17
 -21   3   6    0.40    0.13
  19  -3  -6    3.04    0.28
 -19   3   6    3.20    0.22
  17  -3  -6    2.08    0.22
 -17   3   6    1.36    0.15
  15  -3  -6    5.16    0.32
  13  -3  -6   13.83    0.53
  11  -3  -6    1.93    0.18
 -11   3   6    2.28    0.17
   9  -3  -6    1.03    0.13
  -9   3   6    1.26    0.12
   7  -3  -6   10.27    0.36
  -7   3   6   10.45    0.34
   5  -3  -6   -0.07    0.06
  -5   3   6    0.02    0.05
  -5   3   6   -0.02    0.05
   3  -3  -6    2.65    0.13
   3  -3  -6    2.90    0.13
  -3   3   6    2.47    0.14
   1  -3  -6    1.76    0.09
   1  -3  -6    1.65    0.10
  -1   3   6    1.60    0.11
  -1  -3  -6    8.49    0.27
   1   3   6    8.15    0.27
   3   3   6   11.32    0.35
   5   3   6    0.14    0.04
   5   3   6    0.01    0.04
  -7  -3  -6    6.86    0.22
   7   3   6    6.63    0.24
  -9  -3  -6    0.27    0.08
   9   3   6    0.18    0.09
  11   3   6    1.25    0.13
  13   3   6    1.30    0.15
  22  -4  -6    0.23    0.18
 -22   4   6   -0.10    0.12
  20  -4  -6   -0.32    0.14
 -20   4   6   -0.10    0.11
  18  -4  -6    0.58    0.18
 -18   4   6    0.55    0.12
  16  -4  -6    0.39    0.16
 -16   4   6    0.31    0.11
  14  -4  -6    5.26    0.31
 -14   4   6    5.47    0.28
  12  -4  -6    2.49    0.21
 -12   4   6    2.00    0.17
  10  -4  -6    2.28    0.18
 -10   4   6    2.58    0.17
   8  -4  -6    0.37    0.10
  -8   4   6    0.38    0.08
   6  -4  -6    5.65    0.23
  -6   4   6    6.02    0.19
  -6   4   6    6.02    0.19
   4  -4  -6    0.63    0.08
   4  -4  -6    0.87    0.08
  -4   4   6    0.64    0.09
   2  -4  -6    1.54    0.09
   2  -4  -6    1.60    0.09
  -2   4   6    1.43    0.11
   0  -4  -6    0.54    0.06
   0  -4  -6    0.54    0.06
   0   4   6    0.55    0.09
  -2  -4  -6    9.31    0.29
   2   4   6    8.66    0.31
  -4  -4  -6    2.58    0.09
  21  -5  -6    0.00    0.18
 -21   5   6   -0.01    0.12
  19  -5  -6    0.08    0.17
 -19   5   6    0.22    0.13
 -19   5   6    0.20    0.12
  17  -5  -6    4.54    0.33
 -17   5   6    4.80    0.24
 -17   5   6    4.40    0.27
  15  -5  -6    2.82    0.24
 -15   5   6    2.72    0.18
 -15   5   6    2.84    0.21
  13  -5  -6    1.84    0.20
 -13   5   6    2.07    0.16
  11  -5  -6    1.31    0.16
 -11   5   6    1.17    0.11
   9  -5  -6    3.58    0.22
  -9   5   6    3.78    0.16
  -9   5   6    3.99    0.17
   7  -5  -6    1.08    0.12
  -7   5   6    0.90    0.12
   5  -5  -6    2.25    0.14
  -5   5   6    2.20    0.16
   3  -5  -6    9.23    0.29
   3  -5  -6    9.20    0.29
  -3   5   6    9.11    0.33
   1  -5  -6    9.04    0.26
   1  -5  -6    8.52    0.26
  -1   5   6    8.94    0.32
  -1  -5  -6    8.98    0.27
  -1  -5  -6    9.24    0.27
   1   5   6    8.99    0.32
  -3  -5  -6    4.85    0.18
   3   5   6    4.67    0.15
   3   5   6    4.62    0.23
  20  -6  -6    0.27    0.20
 -20   6   6    0.50    0.15
  18  -6  -6    0.56    0.19
 -18   6   6    0.61    0.13
  16  -6  -6    0.26    0.16
 -16   6   6    0.20    0.11
  14  -6  -6    0.44    0.15
 -14   6   6    0.55    0.11
  12  -6  -6    2.93    0.23
  10  -6  -6    1.49    0.17
   8  -6  -6    1.39    0.15
  -8   6   6    1.16    0.14
   6  -6  -6   -0.05    0.08
  -6   6   6   -0.07    0.10
   4  -6  -6    0.71    0.09
  -4   6   6    0.57    0.12
   2  -6  -6    2.03    0.10
   2  -6  -6    2.10    0.10
  -2   6   6    2.08    0.16
   0   6   6    0.30    0.10
  -2  -6  -6    0.80    0.06
  -2  -6  -6    0.81    0.07
   2   6   6    0.58    0.12
   2   6   6    0.76    0.06
   4   6   6    1.46    0.16
  19  -7  -6    0.11    0.18
 -19   7   6    0.09    0.12
  17  -7  -6    0.19    0.16
 -17   7   6    0.08    0.10
  15  -7  -6    0.54    0.17
 -15   7   6    0.43    0.12
  13  -7  -6    0.35    0.14
 -13   7   6    0.29    0.10
  11  -7  -6    0.15    0.13
 -11   7   6   -0.02    0.11
   9  -7  -6    2.47    0.19
  -9   7   6    2.60    0.20
   7  -7  -6    1.49    0.14
  -7   7   6    1.36    0.15
   5  -7  -6    1.15    0.11
  -5   7   6    0.97    0.14
   3  -7  -6    1.71    0.11
  -3   7   6    1.61    0.16
  -1   7   6    0.25    0.10
   1   7   6    1.81    0.16
   3   7   6    0.24    0.11
  18  -8  -6   -0.03    0.16
 -18   8   6   -0.11    0.11
  16  -8  -6    0.07    0.16
 -16   8   6    0.10    0.14
 -16   8   6    0.04    0.11
  14  -8  -6    1.38    0.20
 -14   8   6    1.03    0.17
 -14   8   6    1.10    0.14
  12  -8  -6    1.04    0.17
 -12   8   6    1.29    0.17
 -12   8   6    0.90    0.12
  10  -8  -6    0.59    0.14
 -10   8   6    0.17    0.13
 -10   8   6    0.40    0.10
   8  -8  -6    2.15    0.18
  -8   8   6    2.03    0.19
  -8   8   6    2.12    0.13
  -6   8   6    0.49    0.13
  -4   8   6    2.85    0.21
  -2   8   6    0.78    0.14
   0   8   6    1.01    0.15
   2   8   6    2.76    0.22
   4   8   6    0.27    0.13
 -17   9   6    0.13    0.15
 -17   9   6   -0.08    0.11
  15  -9  -6    0.04    0.15
 -15   9   6    0.01    0.14
 -15   9   6    0.05    0.11
  13  -9  -6   -0.09    0.14
 -13   9   6    0.05    0.10
 -13   9   6    0.14    0.14
 -11   9   6    0.15    0.09
 -11   9   6   -0.07    0.12
  -9   9   6    1.44    0.13
  -9   9   6    0.99    0.16
  -7   9   6    0.69    0.09
  -7   9   6    0.57    0.15
  -5   9   6    1.77    0.19
  -5   9   6    2.11    0.11
  -3   9   6    0.18    0.05
  -3   9   6    0.08    0.12
  -1   9   6    2.41    0.21
   1   9   6   -0.03    0.12
   3   9   6    0.82    0.18
 -14  10   6    0.23    0.15
 -14  10   6    0.05    0.11
 -12  10   6    0.04    0.13
 -12  10   6    0.00    0.10
 -10  10   6    0.22    0.15
 -10  10   6    0.05    0.09
  -8  10   6    1.64    0.19
  -6  10   6    0.33    0.08
  -6  10   6    0.58    0.15
  -4  10   6    0.09    0.13
  -2  10   6    0.07    0.14
   0  10   6    0.91    0.19
   2  10   6    4.61    0.31
 -11  11   6    0.09    0.15
 -11  11   6    0.00    0.10
  -9  11   6    0.23    0.10
  -9  11   6    0.30    0.17
  -7  11   6    0.51    0.18
  -5  11   6    0.23    0.15
  -3  11   6    0.49    0.17
  -1  11   6    0.27    0.16
   1  11   6    0.49    0.18
  -6  12   6   -0.18    0.15
  -4  12   6    0.02    0.16
  -2  12   6    0.15    0.16
   0  12   6    0.51    0.19
   2  12  -7    0.14    0.15
   0  12  -7    0.33    0.17
   5  11  -7    0.57    0.16
   3  11  -7    0.34    0.16
   1  11  -7    0.72    0.19
  -1  11  -7    0.30    0.17
  -3  11  -7   -0.01    0.16
  -5  11  -7   -0.15    0.15
  -7  11  -7    0.36    0.19
   6  10  -7    0.47    0.14
   4  10  -7    0.05    0.14
   2  10  -7    0.17    0.15
   0  10  -7    0.42    0.16
   0  10  -7    0.24    0.13
  -2  10  -7    0.71    0.18
  -2  10  -7    0.71    0.15
  -4  10  -7    0.60    0.18
  -6  10  -7    0.05    0.16
   6 -10   7   -0.26    0.13
  -8  10  -7   -0.04    0.11
  -8  10  -7    0.29    0.19
   8 -10   7   -0.13    0.14
 -10  10  -7    0.34    0.18
 -10  10  -7    0.04    0.13
  10 -10   7    0.16    0.18
   7   9  -7    0.37    0.13
   5   9  -7    0.11    0.12
   3   9  -7    0.33    0.13
   1   9  -7    0.47    0.15
   1   9  -7    0.24    0.11
  -1  -9   7    0.20    0.11
  -1   9  -7    0.52    0.13
  -1   9  -7    0.16    0.14
   1  -9   7    0.11    0.13
  -3   9  -7    0.26    0.14
  -3   9  -7    0.53    0.12
   3  -9   7    0.64    0.16
  -5   9  -7    0.12    0.11
  -5   9  -7    0.47    0.17
  -5   9  -7    0.21    0.11
   5  -9   7    0.29    0.15
  -7   9  -7    0.96    0.21
  -7   9  -7    1.08    0.14
   7  -9   7    0.61    0.17
  -9   9  -7    0.77    0.14
  -9   9  -7    1.54    0.25
   9  -9   7    1.08    0.21
 -11   9  -7    0.01    0.12
 -11   9  -7    0.06    0.16
  11  -9   7    0.07    0.16
 -14  -8   7    0.57    0.16
 -12  -8   7    0.24    0.13
  10   8  -7    0.45    0.12
 -10  -8   7    0.65    0.14
   8   8  -7    0.90    0.14
  -8  -8   7    0.79    0.13
   6   8  -7    0.48    0.13
  -6  -8   7    0.57    0.12
   4   8  -7    3.51    0.24
  -4  -8   7    3.69    0.22
   2   8  -7    1.31    0.17
  -2  -8   7    1.91    0.17
   0   8  -7    1.24    0.13
   0   8  -7    1.27    0.18
   0  -8   7    1.27    0.16
  -2   8  -7    0.27    0.10
  -2   8  -7    0.28    0.13
   2  -8   7   -0.02    0.12
  -4   8  -7    0.40    0.11
  -4   8  -7    0.60    0.17
  -4   8  -7    0.41    0.10
   4  -8   7    0.33    0.14
  -6   8  -7    1.08    0.14
  -6   8  -7    0.90    0.13
  -6   8  -7    1.04    0.19
   6  -8   7    0.72    0.18
  -8   8  -7    0.26    0.11
  -8   8  -7    0.15    0.15
   8  -8   7    0.16    0.15
 -10   8  -7    0.11    0.11
 -10   8  -7    0.33    0.17
  10  -8   7    0.29    0.16
 -12   8  -7    0.51    0.14
 -12   8  -7    0.39    0.19
  12  -8   7    0.19    0.18
 -14   8  -7    0.06    0.13
  11   7  -7    0.81    0.13
 -11  -7   7    1.00    0.15
   9   7  -7    0.30    0.11
  -9  -7   7    0.34    0.11
   7   7  -7   -0.01    0.09
  -7  -7   7    0.05    0.09
   5   7  -7    1.88    0.17
  -5  -7   7    2.14    0.17
   3   7  -7    1.84    0.18
  -3  -7   7    1.87    0.16
   1   7  -7    2.16    0.19
   1   7  -7    2.22    0.15
  -1  -7   7    1.97    0.16
  -1   7  -7    0.91    0.11
  -1   7  -7    0.77    0.14
   1  -7   7    0.84    0.14
  -3   7  -7    2.02    0.14
  -3   7  -7    2.04    0.15
  -3   7  -7    2.01    0.21
   3  -7   7    2.08    0.19
  -5   7  -7    0.46    0.10
  -5   7  -7    0.22    0.14
  -5   7  -7    0.19    0.09
   5  -7   7    0.41    0.14
  -7   7  -7    1.45    0.13
  -7   7  -7    1.31    0.19
  -7   7  -7    1.62    0.15
   7  -7   7    1.27    0.18
  -9   7  -7    4.65    0.23
  -9   7  -7    3.96    0.30
   9  -7   7    4.30    0.31
 -11   7  -7    0.04    0.15
 -11   7  -7    0.01    0.11
  11  -7   7    0.03    0.14
 -13   7  -7   -0.02    0.12
 -13   7  -7    0.39    0.18
  13  -7   7    0.24    0.18
 -15   7  -7    0.13    0.13
 -10  -6   7    6.17    0.29
   8   6  -7   -0.04    0.08
  -8  -6   7    0.34    0.11
   6   6  -7    4.21    0.23
  -6  -6   7    3.61    0.21
   4   6  -7    0.77    0.13
  -4  -6   7    1.06    0.13
   2   6  -7    1.55    0.17
  -2  -6   7    1.56    0.15
   0   6  -7    0.48    0.12
   0   6  -7    0.76    0.10
   0  -6   7    0.58    0.12
  -2   6  -7   20.82    0.59
  -2   6  -7   21.57    0.57
  -2   6  -7   20.79    0.69
   2  -6   7   21.33    0.69
  -4   6  -7    1.68    0.13
  -4   6  -7    1.62    0.13
  -4   6  -7    1.69    0.18
   4  -6   7    1.69    0.18
  -6   6  -7    0.29    0.09
  -6   6  -7    0.26    0.13
  -6   6  -7    0.28    0.09
   6  -6   7    0.15    0.12
  -8   6  -7    1.03    0.17
  -8   6  -7    1.23    0.13
  -8   6  -7    1.17    0.13
   8  -6   7    1.30    0.19
 -10   6  -7    0.91    0.14
 -10   6  -7    0.96    0.18
 -10   6  -7    0.71    0.12
  10  -6   7    1.04    0.19
 -12   6  -7   -0.05    0.11
 -12   6  -7   -0.10    0.13
  12  -6   7    0.29    0.16
 -14   6  -7    0.10    0.12
  14  -6   7    0.27    0.17
 -16   6  -7    0.08    0.14
  -9  -5   7    0.61    0.12
  -7  -5   7    2.96    0.19
   5   5  -7    2.83    0.18
  -5  -5   7    2.62    0.17
   3   5  -7    0.95    0.12
  -3  -5   7    1.00    0.12
   1   5  -7    5.71    0.20
   1   5  -7    6.02    0.22
   1   5  -7    5.62    0.28
  -1  -5   7    5.43    0.25
  -1   5  -7    0.12    0.10
  -1   5  -7    0.10    0.07
   1  -5   7    0.08    0.09
  -3   5  -7    3.83    0.24
  -3   5  -7    3.89    0.16
  -3   5  -7    4.07    0.18
   3  -5   7    4.34    0.25
  -5   5  -7    1.64    0.12
  -5   5  -7    1.74    0.17
  -5   5  -7    1.39    0.12
   5  -5   7    1.63    0.18
  -7   5  -7    5.38    0.30
  -7   5  -7    5.81    0.24
  -7   5  -7    5.67    0.22
   7  -5   7    5.87    0.32
  -9   5  -7    0.19    0.13
  -9   5  -7    0.27    0.10
   9  -5   7    0.13    0.12
 -11   5  -7    2.36    0.24
 -11   5  -7    2.66    0.19
  11  -5   7    2.23    0.24
 -13   5  -7    1.02    0.19
 -13   5  -7    1.07    0.15
  13  -5   7    1.10    0.20
 -15   5  -7    0.36    0.12
  15  -5   7    0.31    0.17
 -17   5  -7    0.15    0.13
  16   4  -7    2.09    0.18
  14   4  -7    1.62    0.15
  -8  -4   7    2.14    0.16
  -6  -4   7   14.95    0.49
  -4  -4   7    3.72    0.19
   2   4  -7    5.63    0.25
  -2  -4   7    5.97    0.25
   0   4  -7    4.29    0.23
   0   4  -7    4.78    0.16
   0  -4   7    4.39    0.22
  -2   4  -7    4.81    0.19
  -2   4  -7    5.70    0.26
  -2   4  -7    5.22    0.17
   2  -4   7    5.03    0.25
  -4   4  -7    4.07    0.16
  -4   4  -7    3.88    0.18
  -4   4  -7    3.80    0.23
   4  -4   7    4.32    0.24
  -6   4  -7    7.85    0.35
  -6   4  -7    7.80    0.27
   6  -4   7    8.10    0.37
  -8   4  -7    0.58    0.15
  -8   4  -7    0.80    0.11
   8  -4   7    0.78    0.16
 -10   4  -7    0.92    0.15
 -10   4  -7    1.32    0.13
  10  -4   7    1.10    0.18
 -12   4  -7    1.01    0.14
 -12   4  -7    0.68    0.16
  12  -4   7    0.90    0.18
 -14   4  -7    1.49    0.16
  14  -4   7    1.61    0.23
 -16   4  -7    0.24    0.13
  16  -4   7    0.09    0.17
 -18   4  -7    0.44    0.15
  19   3  -7    0.00    0.13
  17   3  -7    0.48    0.14
  15   3  -7    1.20    0.16
  13   3  -7    4.06    0.24
  11   3  -7    8.17    0.33
  -7  -3   7    9.99    0.36
  -5  -3   7    2.34    0.15
  -3  -3   7   10.88    0.37
  -1  -3   7    2.87    0.16
  -1   3  -7    3.39    0.11
  -1   3  -7    3.12    0.18
   1  -3   7    3.21    0.18
  -3   3  -7    7.09    0.29
  -3   3  -7    6.88    0.21
  -3   3  -7    7.06    0.23
   3  -3   7    7.10    0.30
  -5   3  -7    2.78    0.14
  -5   3  -7    2.77    0.19
   5  -3   7    2.49    0.19
  -7   3  -7    0.46    0.11
  -7   3  -7    0.57    0.09
   7  -3   7    0.54    0.14
  -9   3  -7    1.57    0.16
  -9   3  -7    1.35    0.13
   9  -3   7    1.39    0.19
 -11   3  -7    0.76    0.12
 -11   3  -7    0.59    0.14
  11  -3   7    0.61    0.15
 -13   3  -7    0.10    0.12
 -13   3  -7    0.02    0.10
  13  -3   7    0.14    0.13
 -15   3  -7    0.11    0.12
  15  -3   7    0.01    0.15
 -17   3  -7    0.12    0.13
  17  -3   7    0.19    0.18
 -19   3  -7    0.15    0.14
  22   2  -7    2.10    0.24
  20   2  -7    0.14    0.15
 -20  -2   7    0.08    0.12
  18   2  -7    0.22    0.14
 -18  -2   7    0.08    0.10
  16   2  -7    0.68    0.15
  14   2  -7    4.50    0.26
  12   2  -7    2.01    0.17
  10   2  -7    4.74    0.23
   8   2  -7    5.14    0.23
  -8  -2   7    5.06    0.23
  -6  -2   7    2.21    0.15
  -4  -2   7    2.21    0.14
  -2  -2   7   13.40    0.34
  -2  -2   7   12.41    0.42
   0  -2   7    7.47    0.28
  -2   2  -7    0.57    0.09
  -2   2  -7    0.55    0.04
  -2   2  -7    0.53    0.07
   2  -2   7    0.39    0.10
  -4   2  -7    7.37    0.29
  -4   2  -7    7.60    0.24
   4  -2   7    7.73    0.32
  -6   2  -7    4.59    0.19
  -6   2  -7    4.90    0.23
   6  -2   7    4.87    0.26
  -8   2  -7    0.09    0.10
  -8   2  -7    0.33    0.09
   8  -2   7    0.04    0.12
 -10   2  -7    3.97    0.23
 -10   2  -7    3.79    0.20
  10  -2   7    4.02    0.27
 -12   2  -7    0.38    0.11
 -12   2  -7    0.56    0.13
  12  -2   7    0.79    0.17
 -14   2  -7    0.19    0.11
  14  -2   7    0.12    0.15
 -16   2  -7    1.37    0.17
  16  -2   7    2.02    0.24
 -18   2  -7    0.26    0.14
  18  -2   7    0.41    0.19
  23   1  -7    0.64    0.20
  21   1  -7    0.87    0.19
 -21  -1   7    0.44    0.13
  19   1  -7   -0.05    0.13
 -19  -1   7   -0.01    0.10
  17   1  -7    0.32    0.14
  15   1  -7    2.99    0.22
  13   1  -7    3.65    0.24
  11   1  -7   27.41    0.84
   9   1  -7    1.82    0.15
   7   1  -7    5.44    0.23
  -7  -1   7    5.68    0.24
   5   1  -7   29.12    0.85
  -5  -1   7   30.25    0.86
  -3  -1   7   13.33    0.43
  -1  -1   7    5.64    0.23
   1  -1   7   29.83    0.87
  -3   1  -7    1.91    0.11
  -3   1  -7    2.10    0.13
   3  -1   7    2.41    0.16
  -5   1  -7    0.89    0.10
  -5   1  -7    0.91    0.09
   5  -1   7    0.81    0.12
  -7   1  -7    0.76    0.11
  -7   1  -7    0.88    0.10
   7  -1   7    0.52    0.13
  -9   1  -7    0.95    0.13
  -9   1  -7    0.94    0.11
   9  -1   7    0.70    0.15
 -11   1  -7    0.24    0.10
 -11   1  -7    0.14    0.09
  11  -1   7    0.17    0.13
 -13   1  -7    0.13    0.10
  13  -1   7    0.11    0.13
 -15   1  -7    0.24    0.11
  15  -1   7    0.03    0.13
 -17   1  -7    0.86    0.15
  17  -1   7    1.02    0.21
  19  -1   7    0.18    0.17
  24   0  -7    0.55    0.20
 -24   0   7    0.38    0.15
  22   0  -7    0.91    0.19
 -22   0   7    0.83    0.16
  20   0  -7    0.43    0.16
 -20   0   7    0.36    0.13
  18   0  -7    0.93    0.18
  16   0  -7   -0.04    0.10
  14   0  -7    0.87    0.15
  12   0  -7    0.55    0.12
  10   0  -7    8.33    0.33
   8   0  -7   11.18    0.38
  -8   0   7   10.05    0.37
   6   0  -7   14.92    0.47
  -6   0   7   14.31    0.46
   4   0  -7    1.49    0.11
  -4   0   7    1.35    0.11
  -2   0   7    4.48    0.19
   0   0   7    7.87    0.21
   0   0   7    7.68    0.28
   2   0   7    0.26    0.08
  -4   0  -7    0.25    0.07
  -4   0  -7    0.18    0.06
   4   0   7    0.24    0.08
  -6   0  -7    0.15    0.07
  -6   0  -7    0.14    0.07
   6   0   7    0.00    0.09
  -8   0  -7    2.40    0.15
  -8   0  -7    2.31    0.15
   8   0   7    2.25    0.18
 -10   0  -7    4.37    0.21
 -10   0  -7    4.20    0.20
  10   0   7    4.43    0.26
 -12   0  -7    1.01    0.13
  12   0   7    0.97    0.16
 -14   0  -7    2.57    0.18
  14   0   7    3.05    0.25
 -16   0  -7    0.36    0.13
  16   0   7    0.42    0.17
  18   0   7    0.47    0.18
  23  -1  -7    0.92    0.22
 -23   1   7    0.78    0.16
  21  -1  -7    0.58    0.18
 -21   1   7    0.43    0.14
  19  -1  -7   -0.13    0.12
 -19   1   7   -0.08    0.10
  17  -1  -7    0.54    0.14
  15  -1  -7    3.13    0.24
  13  -1  -7    4.07    0.25
  11  -1  -7   26.26    0.82
   9  -1  -7    1.65    0.15
  -9   1   7    2.00    0.15
   7  -1  -7    5.03    0.22
  -7   1   7    5.05    0.22
   5  -1  -7   30.66    0.87
  -5   1   7   29.54    0.86
   3  -1  -7   13.44    0.43
  -3   1   7   14.55    0.43
  -3   1   7   13.47    0.42
  -1   1   7    6.07    0.22
  -1   1   7    5.58    0.18
  -1   1   7    5.97    0.22
   1   1   7   30.27    0.79
   1   1   7   30.16    0.86
   3   1   7    2.03    0.13
  -5  -1  -7    1.04    0.09
  -5  -1  -7    0.91    0.09
   5   1   7    0.85    0.11
  -7  -1  -7    0.66    0.08
  -7  -1  -7    0.53    0.08
   7   1   7    0.78    0.12
  -9  -1  -7    0.87    0.11
  -9  -1  -7    0.93    0.10
   9   1   7    0.85    0.13
 -11  -1  -7    0.41    0.10
  11   1   7    0.28    0.12
 -13  -1  -7    0.18    0.11
  13   1   7    0.10    0.12
  15   1   7    0.36    0.14
  17   1   7    1.16    0.20
 -24   2   7   -0.14    0.13
  22  -2  -7    1.71    0.24
 -22   2   7    1.58    0.19
  20  -2  -7    0.40    0.17
 -20   2   7    0.05    0.12
  18  -2  -7    0.03    0.13
  16  -2  -7    0.82    0.16
  14  -2  -7    5.00    0.30
  12  -2  -7    1.91    0.18
  10  -2  -7    4.96    0.25
 -10   2   7    4.79    0.24
   8  -2  -7    4.71    0.23
  -8   2   7    5.24    0.22
   6  -2  -7    2.44    0.15
  -6   2   7    2.08    0.13
   4  -2  -7    2.34    0.13
  -4   2   7    2.27    0.12
  -4   2   7    2.10    0.11
   2  -2  -7   12.84    0.41
   2  -2  -7   13.59    0.41
  -2   2   7   13.36    0.39
  -2   2   7   13.54    0.40
  -2   2   7   13.48    0.38
   0   2   7    7.85    0.26
   0   2   7    8.27    0.25
   0   2   7    8.13    0.26
   2   2   7    0.68    0.07
   2   2   7    0.60    0.07
   2   2   7    0.54    0.07
   4   2   7    7.69    0.27
  -6  -2  -7    5.23    0.18
  -6  -2  -7    4.92    0.17
   6   2   7    4.67    0.22
  -8  -2  -7    0.23    0.06
  -8  -2  -7    0.20    0.07
   8   2   7    0.25    0.10
 -10  -2  -7    4.03    0.19
  10   2   7    4.28    0.24
 -12  -2  -7    0.63    0.11
  12   2   7    0.87    0.14
  14   2   7   -0.09    0.11
 -23   3   7    0.04    0.12
  21  -3  -7    0.62    0.19
 -21   3   7    0.79    0.16
  19  -3  -7   -0.01    0.15
 -19   3   7   -0.20    0.10
  17  -3  -7    0.39    0.15
  15  -3  -7    0.92    0.17
  13  -3  -7    3.49    0.25
 -13   3   7    3.33    0.22
  11  -3  -7    8.03    0.35
 -11   3   7    7.80    0.32
   9  -3  -7    2.78    0.19
  -9   3   7    3.05    0.17
   7  -3  -7   10.21    0.36
  -7   3   7   10.09    0.34
   5  -3  -7    2.56    0.14
  -5   3   7    2.34    0.12
  -5   3   7    2.50    0.12
   3  -3  -7   11.41    0.36
   3  -3  -7   11.15    0.36
  -3   3   7   11.46    0.36
  -3   3   7   11.80    0.32
   1  -3  -7    2.86    0.13
   1  -3  -7    2.99    0.14
  -1   3   7    2.97    0.15
  -1  -3  -7    3.58    0.16
   1   3   7    3.30    0.15
  -5  -3  -7    2.68    0.10
   5   3   7    2.69    0.12
   5   3   7    2.82    0.13
   7   3   7    0.45    0.09
  -9  -3  -7    1.81    0.12
   9   3   7    1.49    0.13
  11   3   7    0.86    0.12
  22  -4  -7   -0.02    0.16
 -22   4   7   -0.23    0.12
 -22   4   7    0.08    0.12
  20  -4  -7    0.72    0.21
 -20   4   7    0.22    0.14
 -20   4   7    0.59    0.15
  18  -4  -7    1.06    0.20
 -18   4   7    0.73    0.13
 -18   4   7    1.09    0.17
  16  -4  -7    2.25    0.23
 -16   4   7    2.35    0.20
  14  -4  -7    1.87    0.20
 -14   4   7    1.62    0.17
  12  -4  -7    1.08    0.16
 -12   4   7    1.12    0.14
  10  -4  -7    2.85    0.21
 -10   4   7    2.77    0.17
   8  -4  -7    2.20    0.17
  -8   4   7    2.04    0.13
   6  -4  -7   14.09    0.47
  -6   4   7   15.16    0.41
  -6   4   7   14.76    0.42
   4  -4  -7    4.05    0.18
  -4   4   7    3.93    0.20
   2  -4  -7    6.23    0.22
   2  -4  -7    5.88    0.21
  -2   4   7    6.14    0.24
   0  -4  -7    4.54    0.18
   0  -4  -7    4.83    0.18
   0   4   7    4.71    0.20
   2   4   7    5.22    0.22
  -4  -4  -7    4.64    0.15
  21  -5  -7    0.17    0.19
 -21   5   7    0.13    0.13
  19  -5  -7    0.61    0.19
 -19   5   7    0.42    0.14
 -19   5   7    0.43    0.14
  17  -5  -7    0.61    0.18
 -17   5   7    0.61    0.13
 -17   5   7    0.53    0.13
  15  -5  -7    0.98    0.17
 -15   5   7    0.89    0.14
  13  -5  -7    0.53    0.14
 -13   5   7    0.84    0.12
  11  -5  -7    1.47    0.16
 -11   5   7    1.41    0.13
   9  -5  -7    0.56    0.12
  -9   5   7    0.56    0.08
  -9   5   7    0.62    0.08
   7  -5  -7    2.31    0.16
  -7   5   7    2.58    0.18
   5  -5  -7    2.58    0.14
  -5   5   7    2.58    0.17
   3  -5  -7    1.20    0.09
   3  -5  -7    1.18    0.09
  -3   5   7    1.19    0.12
   1  -5  -7    5.77    0.20
   1  -5  -7    5.97    0.20
  -1   5   7    5.96    0.26
  -1  -5  -7    0.28    0.06
  -1  -5  -7    0.24    0.06
   1   5   7    0.16    0.09
   3   5   7    4.24    0.22
  20  -6  -7   -0.17    0.16
 -20   6   7    0.12    0.13
  18  -6  -7    0.17    0.16
 -18   6   7    0.09    0.11
  16  -6  -7    3.74    0.29
 -16   6   7    3.26    0.20
  14  -6  -7    0.38    0.15
  12  -6  -7    1.73    0.19
  10  -6  -7    6.00    0.29
   8  -6  -7    0.08    0.10
  -8   6   7   -0.04    0.10
   6  -6  -7    4.25    0.21
  -6   6   7    3.78    0.22
   4  -6  -7    0.98    0.10
  -4   6   7    0.87    0.13
   2  -6  -7    1.67    0.11
   2  -6  -7    1.55    0.11
  -2   6   7    1.80    0.17
   0  -6  -7    0.63    0.07
   0  -6  -7    0.56    0.07
   0   6   7    0.80    0.13
   2   6   7   22.16    0.68
   4   6   7    1.72    0.16
  19  -7  -7    0.42    0.20
 -19   7   7    0.06    0.12
  17  -7  -7    0.52    0.19
 -17   7   7    0.32    0.12
  15  -7  -7    1.21    0.20
 -15   7   7    1.09    0.14
  13  -7  -7    1.59    0.19
  11  -7  -7    1.22    0.17
 -11   7   7    1.10    0.16
   9  -7  -7    0.27    0.11
  -9   7   7    0.15    0.12
   7  -7  -7    0.22    0.09
  -7   7   7   -0.05    0.09
   5  -7  -7    1.97    0.14
  -5   7   7    2.18    0.18
   3  -7  -7    1.53    0.11
  -3   7   7    1.35    0.15
  -1   7   7    1.82    0.16
   1   7   7    0.95    0.14
   3   7   7    1.93    0.18
  18  -8  -7    0.03    0.17
 -18   8   7    0.01    0.12
  16  -8  -7    0.48    0.18
 -16   8   7    0.56    0.16
 -16   8   7    0.25    0.12
  14  -8  -7    0.30    0.16
 -14   8   7    0.25    0.11
 -14   8   7    0.16    0.15
  12  -8  -7    0.23    0.14
 -12   8   7    0.20    0.10
 -12   8   7    0.32    0.13
  10  -8  -7    0.55    0.14
 -10   8   7    0.51    0.14
   8  -8  -7    0.82    0.14
  -8   8   7    0.80    0.15
  -6   8   7    0.28    0.12
  -4   8   7    3.69    0.24
  -2   8   7    1.55    0.17
   0   8   7    1.22    0.17
   2   8   7    0.30    0.14
  17  -9  -7   -0.22    0.16
 -17   9   7    0.08    0.15
 -17   9   7   -0.09    0.11
  15  -9  -7    0.26    0.16
 -15   9   7    0.11    0.12
 -15   9   7    0.19    0.16
  13  -9  -7    0.30    0.16
 -13   9   7    0.38    0.12
 -13   9   7    0.25    0.15
 -11   9   7    0.27    0.13
  -9   9   7    1.21    0.12
  -9   9   7    0.90    0.16
  -7   9   7    0.42    0.13
  -7   9   7    0.34    0.08
  -5   9   7    0.18    0.07
  -5   9   7    0.10    0.12
  -3   9   7    0.73    0.15
  -1   9   7    0.29    0.13
   1   9   7    0.14    0.13
   3   9   7    0.47    0.15
 -14  10   7    0.14    0.11
 -14  10   7    0.22    0.16
 -12  10   7    0.31    0.15
 -12  10   7    0.28    0.11
 -10  10   7    0.09    0.10
 -10  10   7    0.06    0.13
  -8  10   7    0.35    0.14
  -8  10   7    0.29    0.09
  -6  10   7    0.52    0.09
  -6  10   7    0.74    0.18
  -4  10   7    0.01    0.12
  -2  10   7    0.12    0.14
   0  10   7    0.41    0.15
   2  10   7    1.02    0.19
 -11  11   7   -0.11    0.14
 -11  11   7   -0.18    0.10
  -9  11   7    0.90    0.19
  -7  11   7    0.06    0.15
  -5  11   7    0.44    0.16
  -3  11   7    0.45    0.18
  -1  11   7    1.08    0.20
   1  11   7    0.25    0.17
  -6  12   7   -0.18    0.15
  -4  12   7    0.40    0.18
  -2  12   7    0.36    0.18
   0  12   7    0.29    0.19
   2  12  -8   -0.18    0.13
   5  11  -8    0.09    0.14
   3  11  -8    0.23    0.15
   1  11  -8    0.19    0.15
  -1  11  -8    0.29    0.18
  -3  11  -8    0.28    0.16
  -5  11  -8    0.33    0.18
   6  10  -8    0.57    0.15
   4  10  -8    1.22    0.19
   2  10  -8    0.10    0.14
   0  10  -8    0.24    0.17
  -2  10  -8    0.32    0.17
  -4  10  -8    1.03    0.22
   4 -10   8    1.47    0.21
  -6  10  -8    0.71    0.21
   6 -10   8    0.42    0.17
  -8  10  -8    0.29    0.14
  -8  10  -8    0.41    0.19
   8 -10   8    0.36    0.18
   9   9  -8    0.75    0.14
   7   9  -8   -0.10    0.10
   5   9  -8    0.01    0.12
   3   9  -8    0.04    0.12
  -3  -9   8    0.02    0.11
   1   9  -8    0.02    0.12
  -1  -9   8    0.16    0.12
  -1   9  -8    0.44    0.16
  -1   9  -8    0.49    0.12
   1  -9   8    0.60    0.15
  -3   9  -8   -0.02    0.14
   3  -9   8   -0.12    0.13
  -5   9  -8    0.68    0.19
   5  -9   8    0.59    0.17
  -7   9  -8    0.10    0.15
  -7   9  -8   -0.05    0.11
   7  -9   8    0.28    0.16
  -9   9  -8    0.13    0.13
  -9   9  -8   -0.03    0.17
   9  -9   8    0.21    0.16
 -11   9  -8    0.44    0.14
 -11   9  -8    0.42    0.20
  11  -9   8    0.17    0.19
 -16  -8   8    0.41    0.16
 -14  -8   8    0.42    0.15
 -12  -8   8    1.63    0.19
  10   8  -8    1.49    0.16
 -10  -8   8    1.47    0.17
   8   8  -8    1.25    0.15
  -8  -8   8    1.11    0.15
   6   8  -8    1.56    0.18
  -6  -8   8    1.37    0.16
   4   8  -8    1.73    0.18
  -4  -8   8    1.81    0.17
   2   8  -8    0.72    0.15
  -2  -8   8    0.94    0.14
   0   8  -8    0.86    0.13
   0   8  -8    0.99    0.17
   0  -8   8    0.76    0.14
  -2   8  -8    1.68    0.14
  -2   8  -8    1.74    0.20
   2  -8   8    1.47    0.18
  -4   8  -8    0.55    0.17
  -4   8  -8    0.65    0.12
   4  -8   8    0.68    0.16
  -6   8  -8    2.47    0.26
  -6   8  -8    2.63    0.18
   6  -8   8    2.31    0.24
  -8   8  -8    0.55    0.13
  -8   8  -8    0.57    0.18
   8  -8   8    0.60    0.18
 -10   8  -8   -0.06    0.11
 -10   8  -8    0.17    0.17
  10  -8   8    0.10    0.16
 -12   8  -8   -0.17    0.11
 -12   8  -8   -0.19    0.16
  12  -8   8   -0.05    0.18
 -13  -7   8    1.37    0.18
  11   7  -8    0.64    0.13
 -11  -7   8    0.90    0.14
   9   7  -8    0.60    0.12
  -9  -7   8    0.29    0.11
   7   7  -8    6.21    0.30
  -7  -7   8    6.34    0.30
   5   7  -8    0.13    0.11
  -5  -7   8    0.12    0.10
   3   7  -8    2.34    0.20
  -3  -7   8    1.98    0.18
   1   7  -8    2.81    0.22
   1   7  -8    3.00    0.17
  -1  -7   8    2.46    0.20
  -1   7  -8    1.41    0.12
  -1   7  -8    1.32    0.17
   1  -7   8    1.12    0.16
  -3   7  -8    0.83    0.15
  -3   7  -8    0.72    0.10
   3  -7   8    0.51    0.14
  -5   7  -8    2.29    0.16
  -5   7  -8    2.53    0.23
  -5   7  -8    2.25    0.15
   5  -7   8    1.99    0.21
  -7   7  -8    0.69    0.17
  -7   7  -8    0.60    0.11
   7  -7   8    0.82    0.18
  -9   7  -8    0.13    0.11
  -9   7  -8    0.10    0.14
   9  -7   8    0.01    0.13
 -11   7  -8    1.24    0.23
 -11   7  -8    1.13    0.15
  11  -7   8    1.19    0.21
 -13   7  -8    1.07    0.21
 -13   7  -8    0.67    0.14
  13  -7   8    0.66    0.21
 -15   7  -8    0.12    0.14
 -12  -6   8    0.95    0.15
 -10  -6   8    0.64    0.13
   8   6  -8    0.22    0.10
  -8  -6   8    0.08    0.10
   6   6  -8    0.09    0.10
  -6  -6   8    0.02    0.10
   4   6  -8    0.19    0.11
  -4  -6   8    0.20    0.11
   2   6  -8    0.94    0.14
  -2  -6   8    0.92    0.14
   0   6  -8    0.29    0.13
   0   6  -8    0.31    0.09
   0  -6   8    0.19    0.11
  -2   6  -8    0.36    0.13
  -2   6  -8   -0.03    0.08
   2  -6   8   -0.05    0.11
  -4   6  -8    2.14    0.20
  -4   6  -8    2.12    0.13
  -4   6  -8    1.70    0.13
   4  -6   8    2.17    0.21
  -6   6  -8    1.21    0.12
  -6   6  -8    0.93    0.16
  -6   6  -8    1.19    0.11
   6  -6   8    1.42    0.19
  -8   6  -8    1.25    0.19
  -8   6  -8    1.18    0.12
  -8   6  -8    1.23    0.14
   8  -6   8    1.25    0.20
 -10   6  -8    0.72    0.13
 -10   6  -8    0.89    0.18
  10  -6   8    0.64    0.17
 -12   6  -8    0.47    0.12
 -12   6  -8    0.51    0.18
  12  -6   8    0.34    0.18
 -14   6  -8    0.15    0.15
 -14   6  -8    0.17    0.13
  14  -6   8    0.02    0.16
 -16   6  -8    0.02    0.13
 -11  -5   8    3.17    0.22
  -9  -5   8    6.57    0.30
  -7  -5   8    3.77    0.21
  -5  -5   8    1.78    0.16
   3   5  -8    3.80    0.22
  -3  -5   8    3.18    0.20
   1   5  -8    4.28    0.24
  -1  -5   8    4.40    0.23
  -1   5  -8    4.68    0.17
  -1   5  -8    4.66    0.26
   1  -5   8    4.14    0.25
  -3   5  -8    0.51    0.10
  -3   5  -8    0.57    0.13
  -3   5  -8    0.61    0.08
   3  -5   8    0.50    0.13
  -5   5  -8    0.98    0.09
  -5   5  -8    0.84    0.15
  -5   5  -8    0.88    0.11
   5  -5   8    0.91    0.17
  -7   5  -8    2.71    0.22
  -7   5  -8    2.55    0.16
  -7   5  -8    2.63    0.15
   7  -5   8    3.35    0.24
  -9   5  -8    0.77    0.16
  -9   5  -8    0.64    0.12
   9  -5   8    0.48    0.16
 -11   5  -8    3.16    0.26
 -11   5  -8    2.90    0.20
  11  -5   8    2.97    0.28
 -13   5  -8    0.45    0.13
 -13   5  -8    0.58    0.18
  13  -5   8    0.69    0.19
 -15   5  -8    0.00    0.13
  15  -5   8   -0.01    0.16
 -17   5  -8    0.00    0.13
  16   4  -8    0.10    0.11
 -10  -4   8    0.78    0.13
  -8  -4   8    2.03    0.16
  -6  -4   8    2.85    0.18
  -4  -4   8    7.47    0.30
   2   4  -8    9.78    0.35
  -2  -4   8    9.15    0.35
   0   4  -8    2.31    0.18
   0   4  -8    2.56    0.11
   0  -4   8    2.21    0.17
  -2   4  -8    0.87    0.10
  -2   4  -8    0.96    0.07
  -2   4  -8    1.08    0.13
   2  -4   8    1.08    0.14
  -4   4  -8   10.18    0.30
  -4   4  -8    9.88    0.32
  -4   4  -8   10.03    0.40
   4  -4   8   10.33    0.42
  -6   4  -8    1.88    0.13
  -6   4  -8    1.56    0.17
   6  -4   8    1.56    0.18
  -8   4  -8    0.38    0.13
  -8   4  -8    0.38    0.10
   8  -4   8    0.29    0.14
 -10   4  -8    0.14    0.10
 -10   4  -8    0.08    0.12
  10  -4   8    0.39    0.15
 -12   4  -8    0.27    0.14
 -12   4  -8    0.50    0.13
  12  -4   8    0.35    0.16
 -14   4  -8    0.09    0.12
 -14   4  -8   -0.02    0.13
  14  -4   8   -0.05    0.15
 -16   4  -8    0.29    0.13
  16  -4   8    0.25    0.19
 -18   4  -8    0.17    0.13
  21   3  -8    0.29    0.15
  19   3  -8    1.29    0.19
  17   3  -8    0.52    0.14
  15   3  -8    0.52    0.13
  13   3  -8    5.40    0.27
  11   3  -8    7.70    0.32
  -9  -3   8    1.13    0.13
  -7  -3   8    9.18    0.35
  -5  -3   8    0.63    0.10
  -3  -3   8    4.91    0.22
  -1  -3   8    3.18    0.11
  -1  -3   8    3.19    0.18
  -1   3  -8    8.73    0.33
  -1   3  -8    8.87    0.24
   1  -3   8    9.00    0.35
  -3   3  -8    0.71    0.09
  -3   3  -8    0.85    0.06
  -3   3  -8    0.77    0.12
   3  -3   8    0.82    0.13
  -5   3  -8    5.45    0.26
  -5   3  -8    4.85    0.20
   5  -3   8    5.00    0.28
  -7   3  -8    6.73    0.31
  -7   3  -8    6.02    0.24
   7  -3   8    6.15    0.33
  -9   3  -8    5.18    0.23
  -9   3  -8    5.12    0.28
   9  -3   8    4.74    0.29
 -11   3  -8    0.23    0.12
 -11   3  -8    0.16    0.10
  11  -3   8    0.20    0.14
 -13   3  -8    0.02    0.12
 -13   3  -8    0.13    0.11
  13  -3   8    0.19    0.14
 -15   3  -8    2.91    0.22
  15  -3   8    2.34    0.26
 -17   3  -8   -0.02    0.13
  17  -3   8    0.47    0.20
  22   2  -8    0.11    0.16
  20   2  -8    1.25    0.20
 -20  -2   8    1.34    0.16
  18   2  -8   -0.11    0.12
  16   2  -8    1.56    0.18
  14   2  -8    4.84    0.27
  12   2  -8    6.80    0.31
  10   2  -8    2.93    0.19
 -10  -2   8    2.91    0.20
   8   2  -8    1.05    0.11
  -8  -2   8    0.97    0.11
  -6  -2   8   36.33    1.05
  -4  -2   8    3.14    0.18
  -2  -2   8    3.64    0.11
  -2  -2   8    3.48    0.19
   0  -2   8    1.13    0.12
  -2   2  -8   26.21    0.76
   2  -2   8   26.57    0.81
  -4   2  -8    1.93    0.13
  -4   2  -8    1.70    0.15
   4  -2   8    1.61    0.16
  -6   2  -8    1.39    0.14
  -6   2  -8    1.50    0.12
   6  -2   8    1.18    0.15
  -8   2  -8    0.47    0.11
  -8   2  -8    0.46    0.10
   8  -2   8    0.46    0.13
 -10   2  -8    1.70    0.15
 -10   2  -8    1.86    0.17
  10  -2   8    1.97    0.20
 -12   2  -8    0.64    0.13
 -12   2  -8    0.82    0.13
  12  -2   8    0.85    0.18
 -14   2  -8    1.07    0.15
  14  -2   8    1.39    0.20
 -16   2  -8    0.17    0.13
  16  -2   8   -0.01    0.16
 -18   2  -8    0.10    0.13
  18  -2   8   -0.05    0.15
  23   1  -8   -0.02    0.16
  21   1  -8    0.23    0.16
 -21  -1   8    0.00    0.11
  19   1  -8    0.63    0.17
  17   1  -8   -0.06    0.11
  15   1  -8    0.27    0.12
  13   1  -8    0.23    0.12
  11   1  -8    4.36    0.24
   9   1  -8   15.10    0.50
  -9  -1   8   14.35    0.49
   7   1  -8    0.90    0.10
  -7  -1   8    1.06    0.12
  -5  -1   8   13.76    0.45
  -3  -1   8   10.66    0.37
  -1  -1   8    0.34    0.08
   1  -1   8    2.88    0.17
  -3   1  -8    8.23    0.30
  -3   1  -8    8.04    0.26
  -3   1  -8    8.51    0.23
   3  -1   8    7.76    0.32
  -5   1  -8    0.94    0.11
  -5   1  -8    0.75    0.09
   5  -1   8    0.81    0.13
  -7   1  -8    1.41    0.13
  -7   1  -8    1.45    0.12
   7  -1   8    1.22    0.16
  -9   1  -8    0.29    0.10
  -9   1  -8    0.27    0.10
   9  -1   8    0.27    0.13
 -11   1  -8    5.18    0.23
 -11   1  -8    4.81    0.25
  11  -1   8    5.35    0.31
 -13   1  -8    1.76    0.17
 -13   1  -8    2.00    0.18
  13  -1   8    1.68    0.20
 -15   1  -8    0.20    0.12
  15  -1   8    0.07    0.15
 -17   1  -8    0.44    0.14
  17  -1   8    0.46    0.18
  24   0  -8    0.52    0.19
 -24   0   8    0.15    0.13
  22   0  -8    1.08    0.21
 -22   0   8    0.55    0.15
  20   0  -8    1.25    0.20
 -20   0   8    1.22    0.16
  18   0  -8    0.23    0.15
  16   0  -8    1.00    0.17
  14   0  -8   -0.05    0.11
  12   0  -8    0.85    0.13
  10   0  -8    9.56    0.37
 -10   0   8    9.49    0.37
   8   0  -8   50.02    1.41
  -8   0   8   49.94    1.41
   6   0  -8    6.52    0.27
  -6   0   8    7.00    0.27
   4   0  -8   38.33    1.10
  -4   0   8   39.95    1.11
  -2   0   8  165.96    4.00
  -2   0   8  151.46    4.21
   0   0   8   28.34    0.73
   0   0   8   28.28    0.83
   2   0   8   96.05    2.60
  -4   0  -8    5.53    0.21
  -4   0  -8    4.74    0.19
   4   0   8    4.88    0.24
  -6   0  -8    7.31    0.25
  -6   0  -8    7.31    0.27
   6   0   8    7.57    0.32
  -8   0  -8    0.33    0.09
  -8   0  -8    0.23    0.09
   8   0   8    0.28    0.13
 -10   0  -8    4.73    0.22
 -10   0  -8    4.72    0.22
  10   0   8    4.46    0.27
 -12   0  -8    0.02    0.10
 -12   0  -8    0.10    0.09
  12   0   8   -0.07    0.10
 -14   0  -8    4.59    0.24
  14   0   8    4.69    0.31
 -16   0  -8   -0.03    0.12
  16   0   8    0.26    0.16
  18   0   8    0.41    0.17
  23  -1  -8   -0.09    0.15
 -23   1   8   -0.03    0.12
  21  -1  -8    0.04    0.16
 -21   1   8    0.14    0.13
  19  -1  -8    0.48    0.15
  17  -1  -8    0.09    0.13
  15  -1  -8    0.23    0.13
  13  -1  -8    0.12    0.12
  11  -1  -8    4.69    0.25
 -11   1   8    4.52    0.24
   9  -1  -8   15.33    0.51
  -9   1   8   15.37    0.51
   7  -1  -8    1.07    0.12
  -7   1   8    1.13    0.11
   5  -1  -8   14.41    0.45
  -5   1   8   13.65    0.44
   3  -1  -8   10.56    0.36
  -3   1   8   11.10    0.36
  -1   1   8    0.54    0.06
  -1   1   8    0.34    0.08
   1   1   8    3.45    0.13
   1   1   8    3.40    0.17
   3   1   8    7.37    0.28
  -5  -1  -8    0.79    0.09
  -5  -1  -8    0.57    0.07
   5   1   8    0.72    0.11
  -7  -1  -8    1.34    0.11
  -7  -1  -8    1.35    0.11
   7   1   8    1.24    0.15
  -9  -1  -8    0.18    0.08
  -9  -1  -8    0.17    0.09
   9   1   8    0.34    0.12
 -11  -1  -8    4.73    0.22
  11   1   8    5.37    0.28
 -13  -1  -8    1.54    0.15
  13   1   8    1.74    0.19
  15   1   8   -0.14    0.12
  17   1   8    0.31    0.15
 -24   2   8    0.71    0.16
  22  -2  -8    0.46    0.18
 -22   2   8    0.19    0.13
  20  -2  -8    1.07    0.21
 -20   2   8    1.28    0.16
  18  -2  -8   -0.10    0.13
  16  -2  -8    1.57    0.19
  14  -2  -8    4.55    0.28
 -14   2   8    4.20    0.26
  12  -2  -8    6.03    0.30
 -12   2   8    6.45    0.30
  10  -2  -8    2.75    0.19
 -10   2   8    3.07    0.19
   8  -2  -8    0.96    0.12
  -8   2   8    1.01    0.11
   6  -2  -8   36.65    1.04
  -6   2   8   36.56    1.03
   4  -2  -8    3.40    0.17
  -4   2   8    3.49    0.16
  -4   2   8    3.26    0.16
   2  -2  -8    3.80    0.17
  -2   2   8    3.80    0.16
  -2   2   8    3.85    0.16
  -2   2   8    3.80    0.15
   0   2   8    1.25    0.10
   0   2   8    1.03    0.08
   0   2   8    1.20    0.09
   2   2   8   27.52    0.74
   2   2   8   26.99    0.78
   2   2   8   27.83    0.78
   4   2   8    1.50    0.12
  -6  -2  -8    1.39    0.10
   6   2   8    1.34    0.12
  -8  -2  -8    0.51    0.09
  -8  -2  -8    0.57    0.08
   8   2   8    0.52    0.12
 -10  -2  -8    2.03    0.14
  10   2   8    1.90    0.17
  12   2   8    0.75    0.13
  14   2   8    1.46    0.18
 -23   3   8    0.51    0.18
 -23   3   8    0.36    0.14
  21  -3  -8    0.54    0.19
 -21   3   8    0.26    0.16
 -21   3   8    0.45    0.13
  19  -3  -8    0.95    0.20
 -19   3   8    1.20    0.19
  17  -3  -8    0.41    0.16
 -17   3   8    0.65    0.15
  15  -3  -8    0.53    0.14
 -15   3   8    0.28    0.12
  13  -3  -8    5.05    0.30
 -13   3   8    5.27    0.27
  11  -3  -8    8.12    0.35
 -11   3   8    7.93    0.33
   9  -3  -8    0.91    0.13
  -9   3   8    0.91    0.11
   7  -3  -8    8.32    0.32
  -7   3   8    9.13    0.30
   5  -3  -8    0.66    0.09
  -5   3   8    0.63    0.07
  -5   3   8    0.61    0.07
   3  -3  -8    4.66    0.20
  -3   3   8    5.17    0.21
  -3   3   8    4.91    0.16
  -3   3   8    5.33    0.17
   1  -3  -8    3.19    0.15
  -1   3   8    3.22    0.15
   1   3   8    9.65    0.31
   3   3   8    0.83    0.06
   3   3   8    0.97    0.07
  -5  -3  -8    5.37    0.18
   5   3   8    5.27    0.20
   5   3   8    5.55    0.20
   7   3   8    6.37    0.25
   9   3   8    5.60    0.24
  11   3   8    0.25    0.10
  22  -4  -8    0.17    0.16
 -22   4   8   -0.10    0.12
 -22   4   8    0.10    0.15
  20  -4  -8    1.10    0.21
 -20   4   8    0.90    0.18
 -20   4   8    0.53    0.14
  18  -4  -8   -0.04    0.15
 -18   4   8    0.08    0.12
  16  -4  -8   -0.03    0.13
 -16   4   8   -0.07    0.10
  14  -4  -8    0.69    0.16
 -14   4   8    1.04    0.15
  12  -4  -8    3.28    0.24
 -12   4   8    2.78    0.19
  10  -4  -8    0.83    0.14
 -10   4   8    0.79    0.11
   8  -4  -8    1.96    0.16
  -8   4   8    1.96    0.13
   6  -4  -8    2.83    0.17
  -6   4   8    2.64    0.17
  -6   4   8    2.94    0.11
  -6   4   8    2.77    0.11
   4  -4  -8    7.74    0.28
  -4   4   8    7.59    0.28
   2  -4  -8    9.90    0.32
  -2   4   8    9.73    0.33
   0  -4  -8    2.48    0.13
   0   4   8    2.43    0.15
   2   4   8    1.05    0.12
  21  -5  -8    0.42    0.19
  19  -5  -8    1.83    0.26
 -19   5   8    1.95    0.20
 -19   5   8    1.66    0.18
  17  -5  -8    1.04    0.20
 -17   5   8    1.07    0.16
  15  -5  -8    0.90    0.18
 -15   5   8    0.92    0.14
  13  -5  -8    1.59    0.19
 -13   5   8    1.46    0.14
  11  -5  -8    3.70    0.24
 -11   5   8    3.40    0.18
   9  -5  -8    6.36    0.30
  -9   5   8    6.88    0.23
   7  -5  -8    3.30    0.19
  -7   5   8    3.51    0.20
   5  -5  -8    1.92    0.14
  -5   5   8    2.16    0.16
   3  -5  -8    3.63    0.17
  -3   5   8    3.43    0.19
   1  -5  -8    4.80    0.19
   1  -5  -8    4.75    0.19
  -1   5   8    4.55    0.22
   1   5   8    4.80    0.23
   3   5   8    0.58    0.12
  20  -6  -8    0.49    0.19
 -20   6   8    0.05    0.13
  18  -6  -8    0.12    0.16
 -18   6   8    0.14    0.11
  16  -6  -8    1.34    0.21
  14  -6  -8    0.22    0.14
  12  -6  -8    0.61    0.15
  10  -6  -8    0.60    0.13
 -10   6   8    0.73    0.13
   8  -6  -8    0.13    0.10
  -8   6   8    0.05    0.10
   6  -6  -8    0.13    0.09
  -6   6   8    0.02    0.11
   4  -6  -8    0.34    0.09
  -4   6   8    0.31    0.11
   2  -6  -8    1.14    0.10
  -2   6   8    1.13    0.15
   0  -6  -8    0.37    0.08
   0   6   8    0.44    0.13
   2   6   8    0.10    0.11
  19  -7  -8    0.43    0.20
 -19   7   8    0.52    0.14
  17  -7  -8    0.36    0.18
 -17   7   8    0.24    0.12
  15  -7  -8    0.65    0.18
 -15   7   8    0.60    0.12
  13  -7  -8    1.19    0.18
  11  -7  -8    0.91    0.16
 -11   7   8    0.62    0.14
   9  -7  -8    0.58    0.12
  -9   7   8    0.57    0.13
   7  -7  -8    6.45    0.27
  -7   7   8    6.34    0.29
   5  -7  -8    0.10    0.08
  -5   7   8    0.31    0.11
   3  -7  -8    2.18    0.13
  -3   7   8    1.92    0.17
  -1   7   8    3.03    0.21
   1   7   8    1.05    0.14
   3   7   8    0.83    0.16
  18  -8  -8    0.35    0.19
 -18   8   8    0.55    0.14
  16  -8  -8   -0.09    0.15
 -16   8   8    0.32    0.16
 -16   8   8    0.18    0.12
  14  -8  -8    0.47    0.17
 -14   8   8    0.23    0.11
 -14   8   8    0.52    0.16
  12  -8  -8    1.84    0.20
 -12   8   8    1.18    0.17
  10  -8  -8    1.24    0.17
 -10   8   8    1.25    0.16
   8  -8  -8    1.23    0.15
  -8   8   8    0.85    0.15
  -6   8   8    1.30    0.16
  -4   8   8    1.87    0.19
  -2   8   8    0.73    0.14
   0   8   8    0.86    0.15
   2   8   8    1.76    0.19
 -17   9   8   -0.03    0.12
 -17   9   8   -0.11    0.14
  15  -9  -8    0.07    0.16
 -15   9   8    0.32    0.12
 -15   9   8   -0.09    0.15
 -13   9   8   -0.06    0.13
 -13   9   8    0.11    0.10
 -11   9   8    0.28    0.10
 -11   9   8    0.08    0.13
  -9   9   8    0.59    0.15
  -7   9   8   -0.13    0.12
  -5   9   8   -0.06    0.12
  -3   9   8    0.11    0.12
  -1   9   8    0.08    0.13
   1   9   8    0.53    0.15
   3   9   8    0.23    0.14
 -14  10   8    0.57    0.13
 -14  10   8    0.64    0.17
 -12  10   8    1.21    0.19
 -10  10   8   -0.01    0.09
 -10  10   8    0.20    0.14
  -8  10   8    1.80    0.20
  -8  10   8    2.08    0.14
  -6  10   8    0.43    0.16
  -6  10   8    0.41    0.08
  -4  10   8    1.25    0.18
  -2  10   8    0.30    0.15
   0  10   8    0.20    0.15
   2  10   8    0.41    0.17
 -11  11   8    0.47    0.17
 -11  11   8    0.31    0.11
  -9  11   8    0.27    0.17
  -9  11   8    0.04    0.09
  -7  11   8    0.13    0.16
  -5  11   8   -0.17    0.14
  -3  11   8    0.23    0.17
  -1  11   8    0.31    0.17
   1  11   8    0.74    0.20
  -4  12   8    0.81    0.20
  -2  12   8    0.27    0.17
   5  11  -9    0.10    0.15
   3  11  -9    1.45    0.23
   1  11  -9    0.70    0.19
  -1  11  -9    1.04    0.22
  -3  11  -9    0.10    0.17
  -5  11  -9    0.49    0.21
   8  10  -9    0.47    0.15
   6  10  -9    0.30    0.14
   4  10  -9   -0.01    0.14
   2  10  -9    0.51    0.17
   0  10  -9    0.24    0.17
  -2  10  -9   -0.10    0.14
   2 -10   9    0.11    0.15
  -4  10  -9    0.60    0.20
   4 -10   9    0.49    0.18
  -6  10  -9   -0.08    0.16
   6 -10   9    0.32    0.16
  -8  10  -9    0.75    0.22
   8 -10   9    0.61    0.20
   9   9  -9    0.44    0.13
   7   9  -9    1.33    0.18
   5   9  -9    0.81    0.17
  -5  -9   9    1.15    0.16
   3   9  -9    1.01    0.18
  -3  -9   9    1.27    0.17
   1   9  -9    1.06    0.18
  -1  -9   9    1.53    0.18
  -1   9  -9    0.68    0.17
   1  -9   9    0.72    0.17
  -3   9  -9    2.06    0.25
   3  -9   9    2.07    0.23
  -5   9  -9    1.27    0.22
   5  -9   9    1.12    0.20
  -7   9  -9    0.24    0.12
  -7   9  -9    0.25    0.16
   7  -9   9    0.10    0.16
  -9   9  -9    0.03    0.17
  -9   9  -9    0.11    0.12
   9  -9   9    0.19    0.17
 -11   9  -9    0.57    0.15
 -11   9  -9    0.54    0.23
 -18  -8   9    0.19    0.16
 -16  -8   9    0.00    0.14
 -14  -8   9    0.21    0.15
 -12  -8   9    0.40    0.14
  10   8  -9    0.27    0.12
 -10  -8   9    0.04    0.11
   8   8  -9    1.13    0.16
  -8  -8   9    1.00    0.16
   6   8  -9    0.14    0.12
  -6  -8   9    0.20    0.11
   4   8  -9    2.87    0.23
  -4  -8   9    2.54    0.21
   2   8  -9    1.40    0.18
  -2  -8   9    1.13    0.16
   0   8  -9    0.78    0.12
   0   8  -9    0.69    0.16
   0  -8   9    0.88    0.16
  -2   8  -9    0.21    0.13
  -2   8  -9    0.16    0.10
   2  -8   9    0.42    0.15
  -4   8  -9    0.25    0.15
   4  -8   9   -0.03    0.13
  -6   8  -9    0.41    0.11
  -6   8  -9    0.56    0.17
   6  -8   9    0.32    0.16
  -8   8  -9    0.59    0.19
  -8   8  -9    0.28    0.12
   8  -8   9    0.11    0.16
 -10   8  -9    0.10    0.12
 -10   8  -9   -0.09    0.15
  10  -8   9    0.06    0.17
 -12   8  -9    0.13    0.18
 -12   8  -9    0.11    0.13
  12  -8   9    0.23    0.20
 -19  -7   9    0.73    0.19
 -17  -7   9   -0.10    0.13
 -15  -7   9    0.65    0.16
 -13  -7   9    1.20    0.17
  11   7  -9    0.20    0.12
 -11  -7   9    0.22    0.13
   9   7  -9    1.13    0.15
  -9  -7   9    1.13    0.15
   7   7  -9    0.31    0.12
  -7  -7   9    0.45    0.13
   5   7  -9    2.17    0.19
  -5  -7   9    2.22    0.18
   3   7  -9    0.44    0.13
  -3  -7   9    0.41    0.12
   1   7  -9    4.15    0.27
  -1  -7   9    3.91    0.24
  -1   7  -9    2.63    0.23
  -1   7  -9    2.56    0.15
   1  -7   9    2.65    0.22
  -3   7  -9    0.46    0.10
  -3   7  -9    0.35    0.15
   3  -7   9    0.19    0.13
  -5   7  -9    0.29    0.14
  -5   7  -9    0.04    0.09
   5  -7   9    0.31    0.15
  -7   7  -9    0.16    0.11
  -7   7  -9    0.13    0.14
   7  -7   9    0.43    0.16
  -9   7  -9    1.25    0.15
  -9   7  -9    1.40    0.21
   9  -7   9    1.36    0.22
 -11   7  -9    0.30    0.18
 -11   7  -9    0.16    0.12
  11  -7   9    0.19    0.18
 -13   7  -9    0.08    0.17
 -13   7  -9   -0.02    0.12
  13  -7   9   -0.01    0.17
 -14  -6   9    0.56    0.15
 -12  -6   9    2.96    0.23
 -10  -6   9    1.99    0.18
  -8  -6   9    0.72    0.13
   6   6  -9   -0.06    0.09
  -6  -6   9   -0.02    0.10
   4   6  -9    0.25    0.12
  -4  -6   9    0.07    0.10
   2   6  -9    1.47    0.17
  -2  -6   9    1.32    0.16
   0   6  -9    1.86    0.13
   0   6  -9    1.58    0.18
   0  -6   9    1.50    0.17
  -2   6  -9    9.44    0.30
  -2   6  -9    8.94    0.40
   2  -6   9    9.56    0.41
  -4   6  -9    5.64    0.21
  -4   6  -9    5.64    0.24
  -4   6  -9    5.48    0.31
   4  -6   9    5.65    0.32
  -6   6  -9    0.49    0.16
  -6   6  -9    0.57    0.11
   6  -6   9    0.74    0.16
  -8   6  -9    5.12    0.25
  -8   6  -9    5.61    0.34
   8  -6   9    5.51    0.35
 -10   6  -9    1.10    0.14
 -10   6  -9    1.21    0.20
  10  -6   9    0.98    0.20
 -12   6  -9    0.48    0.18
 -12   6  -9    0.46    0.14
  12  -6   9    0.27    0.17
 -14   6  -9    0.24    0.17
 -14   6  -9    0.20    0.12
  14  -6   9   -0.04    0.18
 -13  -5   9    0.12    0.11
 -11  -5   9    0.03    0.10
  -9  -5   9    1.48    0.16
  -7  -5   9    0.01    0.10
  -5  -5   9    0.01    0.09
   3   5  -9    0.33    0.11
  -3  -5   9    0.43    0.11
   1   5  -9    0.85    0.15
  -1  -5   9    0.89    0.14
  -1   5  -9    0.09    0.11
  -1   5  -9    0.24    0.07
   1  -5   9    0.18    0.12
  -3   5  -9    5.49    0.22
  -3   5  -9    5.68    0.30
  -3   5  -9    5.68    0.20
   3  -5   9    5.33    0.31
  -5   5  -9    2.88    0.18
  -5   5  -9    3.23    0.24
  -5   5  -9    3.18    0.14
   5  -5   9    3.34    0.24
  -7   5  -9   -0.04    0.08
  -7   5  -9    0.02    0.11
  -7   5  -9    0.02    0.07
   7  -5   9    0.24    0.13
  -9   5  -9    0.28    0.11
  -9   5  -9    0.02    0.13
   9  -5   9    0.13    0.15
 -11   5  -9    0.34    0.12
 -11   5  -9    0.23    0.14
  11  -5   9    0.10    0.15
 -13   5  -9    0.22    0.13
 -13   5  -9    0.69    0.18
  13  -5   9    0.44    0.18
 -15   5  -9    0.22    0.13
  15  -5   9    0.04    0.18
  18   4  -9    3.59    0.25
  16   4  -9    3.12    0.22
 -12  -4   9    7.02    0.33
 -10  -4   9    0.02    0.10
  -8  -4   9    1.91    0.17
  -6  -4   9    1.28    0.14
  -4  -4   9    3.69    0.21
  -2  -4   9    0.39    0.10
   0   4  -9    2.83    0.20
   0  -4   9    2.93    0.20
  -2   4  -9    4.29    0.25
  -2   4  -9    4.12    0.14
   2  -4   9    3.77    0.24
  -4   4  -9    9.29    0.27
  -4   4  -9    8.71    0.37
  -4   4  -9    8.78    0.31
   4  -4   9    9.34    0.40
  -6   4  -9   21.53    0.69
  -6   4  -9   21.16    0.58
  -6   4  -9   20.35    0.58
   6  -4   9   21.33    0.73
  -8   4  -9    1.65    0.14
  -8   4  -9    1.57    0.18
   8  -4   9    1.51    0.19
 -10   4  -9    0.26    0.14
 -10   4  -9    0.07    0.10
  10  -4   9    0.31    0.15
 -12   4  -9    3.48    0.27
 -12   4  -9    2.90    0.21
  12  -4   9    2.89    0.27
 -14   4  -9    0.07    0.14
 -14   4  -9    0.07    0.12
  14  -4   9   -0.08    0.16
 -16   4  -9    0.47    0.15
  16  -4   9    0.19    0.19
  21   3  -9    0.11    0.14
  19   3  -9    0.22    0.14
  17   3  -9    0.55    0.15
  15   3  -9    2.87    0.21
  13   3  -9    1.84    0.17
  11   3  -9    7.63    0.32
 -11  -3   9    7.44    0.33
  -9  -3   9    0.94    0.13
  -7  -3   9    0.38    0.10
  -5  -3   9    2.25    0.16
  -3  -3   9    4.21    0.22
  -1  -3   9   10.32    0.38
  -1   3  -9    0.76    0.12
   1  -3   9    0.61    0.12
  -3   3  -9    6.47    0.29
  -3   3  -9    5.98    0.23
  -3   3  -9    6.31    0.18
   3  -3   9    5.99    0.30
  -5   3  -9   10.46    0.34
  -5   3  -9   10.98    0.41
   5  -3   9   10.83    0.45
  -7   3  -9    0.74    0.11
  -7   3  -9    0.73    0.13
   7  -3   9    0.92    0.16
  -9   3  -9    2.75    0.18
  -9   3  -9    2.80    0.22
   9  -3   9    2.90    0.24
 -11   3  -9    0.29    0.12
 -11   3  -9    0.43    0.12
  11  -3   9    0.20    0.15
 -13   3  -9    0.13    0.13
 -13   3  -9    0.27    0.12
  13  -3   9    0.24    0.16
 -15   3  -9   -0.07    0.12
  15  -3   9    0.09    0.17
 -17   3  -9    0.04    0.13
  17  -3   9    0.10    0.18
  22   2  -9    0.96    0.20
  20   2  -9    0.27    0.15
  18   2  -9    0.31    0.14
  16   2  -9    1.53    0.18
  14   2  -9    0.61    0.13
  12   2  -9    0.84    0.14
 -12  -2   9    0.90    0.14
  10   2  -9    0.06    0.08
 -10  -2   9    0.17    0.09
   8   2  -9    2.58    0.17
  -8  -2   9    2.54    0.18
  -6  -2   9   31.05    0.92
  -4  -2   9   31.38    0.92
  -2  -2   9   17.03    0.55
   0  -2   9    1.40    0.13
  -2   2  -9    1.03    0.13
   2  -2   9    0.95    0.13
  -4   2  -9    0.80    0.09
  -4   2  -9    1.06    0.13
   4  -2   9    0.98    0.15
  -6   2  -9   10.42    0.39
  -6   2  -9   10.26    0.33
   6  -2   9   10.43    0.43
  -8   2  -9    9.41    0.37
  -8   2  -9    9.00    0.32
   8  -2   9    9.29    0.41
 -10   2  -9    0.69    0.11
 -10   2  -9    0.57    0.13
  10  -2   9    0.52    0.15
 -12   2  -9    0.04    0.11
 -12   2  -9    0.18    0.11
  12  -2   9    0.21    0.15
 -14   2  -9    0.44    0.13
 -14   2  -9    0.39    0.13
  14  -2   9    0.55    0.17
 -16   2  -9   -0.06    0.12
  16  -2   9    0.21    0.17
 -18   2  -9    0.22    0.15
  18  -2   9   -0.16    0.16
  23   1  -9    0.16    0.17
 -23  -1   9    0.45    0.16
  21   1  -9    1.89    0.24
 -21  -1   9    1.66    0.18
  19   1  -9    0.36    0.15
  17   1  -9    0.29    0.14
  15   1  -9   -0.03    0.10
  13   1  -9    0.22    0.12
 -13  -1   9    0.68    0.13
  11   1  -9    2.85    0.21
 -11  -1   9    2.50    0.19
   9   1  -9    4.05    0.22
  -9  -1   9    4.01    0.22
   7   1  -9   22.86    0.70
  -7  -1   9   22.79    0.70
  -5  -1   9   10.63    0.38
  -3  -1   9    4.17    0.21
  -1  -1   9    9.00    0.34
   1  -1   9   38.03    1.11
  -3   1  -9    0.41    0.04
  -3   1  -9    0.41    0.09
   3  -1   9    0.28    0.10
  -5   1  -9    4.95    0.20
  -5   1  -9    4.88    0.23
   5  -1   9    4.88    0.27
  -7   1  -9    5.21    0.24
  -7   1  -9    4.46    0.20
   7  -1   9    4.98    0.27
  -9   1  -9    0.09    0.10
  -9   1  -9    0.10    0.09
   9  -1   9    0.18    0.12
 -11   1  -9    8.70    0.35
 -11   1  -9    8.88    0.33
  11  -1   9    9.05    0.42
 -13   1  -9    0.34    0.12
 -13   1  -9    0.72    0.12
  13  -1   9    0.23    0.15
 -15   1  -9   -0.02    0.12
  15  -1   9    0.19    0.16
 -17   1  -9    0.81    0.15
  17  -1   9    0.82    0.21
  24   0  -9    0.06    0.18
 -24   0   9    0.01    0.13
  22   0  -9    0.43    0.18
 -22   0   9    0.27    0.14
  20   0  -9    0.05    0.14
  18   0  -9    0.14    0.14
  16   0  -9   -0.05    0.12
  14   0  -9    0.18    0.13
 -14   0   9    0.28    0.12
  12   0  -9   -0.06    0.11
 -12   0   9    0.08    0.09
  10   0  -9    1.13    0.13
 -10   0   9    1.11    0.13
   8   0  -9    1.74    0.14
  -8   0   9    2.05    0.16
   6   0  -9    0.78    0.10
  -6   0   9    0.67    0.09
  -4   0   9    0.29    0.08
  -2   0   9    0.11    0.04
  -2   0   9    0.21    0.08
   0   0   9    1.05    0.12
   0   0   9    1.15    0.07
   2   0   9    0.06    0.08
  -4   0  -9    1.08    0.12
   4   0   9    1.12    0.13
  -6   0  -9    2.27    0.15
  -6   0  -9    2.17    0.14
   6   0   9    2.22    0.18
  -8   0  -9    0.20    0.09
  -8   0  -9    0.28    0.09
   8   0   9    0.30    0.13
 -10   0  -9    0.14    0.09
 -10   0  -9    0.14    0.09
  10   0   9    0.00    0.12
 -12   0  -9    0.27    0.10
  12   0   9    0.37    0.15
 -14   0  -9    0.25    0.12
  14   0   9    0.29    0.15
  16   0   9   -0.08    0.14
  18   0   9   -0.09    0.15
  23  -1  -9    0.43    0.18
 -23   1   9    0.24    0.14
  21  -1  -9    1.50    0.23
 -21   1   9    1.41    0.16
  19  -1  -9    0.16    0.14
  17  -1  -9    0.19    0.14
  15  -1  -9   -0.02    0.11
 -15   1   9    0.11    0.11
  13  -1  -9    0.58    0.13
 -13   1   9    0.30    0.11
  11  -1  -9    2.80    0.20
 -11   1   9    2.59    0.19
   9  -1  -9    4.05    0.22
  -9   1   9    3.70    0.20
   7  -1  -9   22.99    0.71
  -7   1   9   23.03    0.70
   5  -1  -9   11.07    0.38
  -5   1   9   10.47    0.36
   3  -1  -9    4.11    0.20
  -3   1   9    4.12    0.20
  -3   1   9    4.52    0.17
  -1   1   9    9.98    0.29
  -1   1   9    9.57    0.34
   1   1   9   39.87    1.14
   1   1   9   40.58    1.04
   3   1   9    0.30    0.09
  -5  -1  -9    5.02    0.20
   5   1   9    4.98    0.24
  -7  -1  -9    5.26    0.22
  -7  -1  -9    5.42    0.21
   7   1   9    5.09    0.26
  -9  -1  -9   -0.02    0.08
  -9  -1  -9    0.27    0.09
   9   1   9    0.21    0.11
 -11  -1  -9    8.82    0.32
  11   1   9    9.77    0.41
 -13  -1  -9    0.69    0.12
  13   1   9    0.53    0.15
  15   1   9    0.05    0.13
 -24   2   9    0.46    0.16
  22  -2  -9    0.43    0.18
 -22   2   9    0.67    0.18
 -22   2   9    0.75    0.15
  20  -2  -9    0.46    0.17
 -20   2   9    0.46    0.16
  18  -2  -9    0.30    0.16
 -18   2   9    0.39    0.14
  16  -2  -9    1.14    0.17
 -16   2   9    1.34    0.16
  14  -2  -9    0.38    0.14
 -14   2   9    0.48    0.13
  12  -2  -9    0.94    0.15
 -12   2   9    0.90    0.14
  10  -2  -9    0.02    0.09
 -10   2   9    0.20    0.09
   8  -2  -9    2.89    0.18
  -8   2   9    2.72    0.17
   6  -2  -9   30.77    0.90
  -6   2   9   30.77    0.89
   4  -2  -9   31.70    0.92
  -4   2   9   31.72    0.86
  -4   2   9   32.25    0.91
   2  -2  -9   17.26    0.55
  -2   2   9   18.04    0.54
  -2   2   9   18.58    0.51
  -2   2   9   18.20    0.53
   0   2   9    1.55    0.11
   0   2   9    1.64    0.11
   0   2   9    1.52    0.11
   2   2   9    0.76    0.09
   4   2   9    0.95    0.11
  -6  -2  -9   10.53    0.32
   6   2   9   10.16    0.37
  -8  -2  -9   10.34    0.32
  -8  -2  -9    9.97    0.31
   8   2   9   10.19    0.38
 -10  -2  -9    0.53    0.10
  10   2   9    0.41    0.12
  12   2   9    0.10    0.11
 -23   3   9    0.16    0.13
 -23   3   9    0.12    0.15
  21  -3  -9    0.10    0.14
 -21   3   9    0.19    0.15
 -21   3   9   -0.04    0.11
  19  -3  -9    0.22    0.16
 -19   3   9    0.34    0.14
  17  -3  -9    0.33    0.15
 -17   3   9    0.30    0.13
  15  -3  -9    2.16    0.21
 -15   3   9    2.11    0.19
  13  -3  -9    1.55    0.18
 -13   3   9    1.59    0.17
  11  -3  -9    7.10    0.32
 -11   3   9    7.20    0.30
   9  -3  -9    0.96    0.13
  -9   3   9    0.68    0.11
   7  -3  -9    0.46    0.10
  -7   3   9    0.54    0.09
   5  -3  -9    2.59    0.16
  -5   3   9    2.53    0.15
  -5   3   9    2.43    0.13
  -5   3   9    2.53    0.13
   3  -3  -9    4.09    0.19
  -3   3   9    4.55    0.16
  -3   3   9    4.62    0.16
  -3   3   9    4.42    0.19
   1  -3  -9   10.61    0.36
  -1   3   9   11.02    0.32
  -1   3   9   10.99    0.32
  -1   3   9   10.82    0.35
   1   3   9    0.63    0.06
   1   3   9    0.58    0.06
   1   3   9    0.69    0.09
   3   3   9    6.74    0.23
   3   3   9    6.72    0.22
  -5  -3  -9   11.29    0.33
   5   3   9   11.67    0.36
   5   3   9   10.95    0.36
   7   3   9    1.09    0.11
   9   3   9    3.08    0.18
  22  -4  -9    0.98    0.21
 -22   4   9    1.08    0.20
 -22   4   9    1.03    0.17
  20  -4  -9    0.07    0.16
 -20   4   9   -0.05    0.10
 -20   4   9   -0.05    0.12
  18  -4  -9    2.96    0.27
 -18   4   9    3.08    0.25
  16  -4  -9    2.59    0.25
 -16   4   9    2.69    0.22
  14  -4  -9    4.71    0.29
 -14   4   9    4.16    0.24
  12  -4  -9    7.07    0.34
 -12   4   9    7.04    0.30
  10  -4  -9    0.06    0.10
 -10   4   9    0.02    0.08
   8  -4  -9    1.94    0.15
  -8   4   9    1.75    0.13
   6  -4  -9    1.31    0.12
  -6   4   9    1.46    0.09
  -6   4   9    1.43    0.13
  -6   4   9    1.39    0.08
   4  -4  -9    3.75    0.19
  -4   4   9    3.82    0.20
   2  -4  -9    0.36    0.08
  -2   4   9    0.30    0.10
   0   4   9    2.93    0.17
   2   4   9    4.26    0.20
  21  -5  -9    0.28    0.19
 -21   5   9    0.13    0.13
  19  -5  -9    0.40    0.19
 -19   5   9    0.49    0.13
 -19   5   9    0.59    0.15
  17  -5  -9    0.50    0.17
 -17   5   9    0.31    0.12
  15  -5  -9    0.36    0.15
 -15   5   9    0.29    0.11
  13  -5  -9    0.11    0.13
 -13   5   9    0.03    0.09
  11  -5  -9    0.07    0.11
 -11   5   9    0.03    0.07
   9  -5  -9    1.23    0.15
  -9   5   9    1.29    0.10
   7  -5  -9   -0.13    0.09
  -7   5   9   -0.11    0.10
   5  -5  -9   -0.04    0.08
  -5   5   9    0.09    0.11
   3  -5  -9    0.33    0.08
  -3   5   9    0.22    0.10
   1  -5  -9    0.98    0.10
  -1   5   9    0.99    0.13
   1   5   9    0.17    0.10
   3   5   9    5.71    0.26
  20  -6  -9    0.39    0.20
 -20   6   9    0.62    0.15
  18  -6  -9    0.42    0.18
 -18   6   9    0.14    0.11
  16  -6  -9    1.28    0.21
  14  -6  -9    0.86    0.17
  12  -6  -9    2.99    0.24
  10  -6  -9    2.18    0.19
 -10   6   9    1.78    0.17
   8  -6  -9    0.70    0.12
  -8   6   9    0.70    0.13
   6  -6  -9    0.14    0.09
  -6   6   9    0.18    0.11
   4  -6  -9    0.12    0.08
  -4   6   9    0.10    0.10
   2  -6  -9    1.59    0.12
  -2   6   9    1.49    0.15
   0  -6  -9    1.68    0.13
   0   6   9    1.90    0.17
   2   6   9    9.45    0.36
  19  -7  -9    0.83    0.22
 -19   7   9    0.74    0.15
  17  -7  -9    0.20    0.18
 -17   7   9    0.17    0.11
  15  -7  -9    0.64    0.17
  13  -7  -9    1.47    0.19
 -13   7   9    0.97    0.16
  11  -7  -9    0.28    0.13
 -11   7   9    0.24    0.13
   9  -7  -9    1.15    0.15
  -9   7   9    0.96    0.15
   7  -7  -9    0.37    0.11
  -7   7   9    0.51    0.13
   5  -7  -9    2.22    0.16
  -5   7   9    2.20    0.18
   3  -7  -9    0.52    0.09
  -3   7   9    0.42    0.13
  -1   7   9    4.23    0.24
   1   7   9    3.06    0.22
   3   7   9    0.16    0.12
  18  -8  -9    0.04    0.18
 -18   8   9    0.08    0.15
  16  -8  -9    0.08    0.16
 -16   8   9    0.29    0.12
 -16   8   9   -0.12    0.14
  14  -8  -9    0.30    0.16
 -14   8   9    0.23    0.14
  12  -8  -9    0.29    0.14
 -12   8   9    0.15    0.13
  10  -8  -9   -0.10    0.12
 -10   8   9   -0.02    0.11
  -8   8   9    0.94    0.15
  -6   8   9    0.19    0.12
  -4   8   9    2.63    0.21
  -2   8   9    1.15    0.16
   0   8   9    0.86    0.15
   2   8   9    0.25    0.13
 -17   9   9    0.25    0.13
 -17   9   9    0.17    0.16
  15  -9  -9    2.10    0.25
 -15   9   9    1.13    0.15
 -15   9   9    1.00    0.20
 -13   9   9   -0.01    0.10
 -13   9   9   -0.11    0.13
 -11   9   9    0.69    0.16
  -9   9   9    0.14    0.13
  -7   9   9    1.28    0.17
  -5   9   9    1.10    0.18
  -3   9   9    1.40    0.18
  -1   9   9    1.28    0.19
   1   9   9    0.93    0.18
   3   9   9    2.20    0.24
 -14  10   9    0.63    0.17
 -14  10   9    0.28    0.12
 -12  10   9    0.61    0.17
 -12  10   9    0.70    0.12
 -10  10   9    0.50    0.11
 -10  10   9    0.26    0.15
  -8  10   9    0.22    0.09
  -8  10   9    0.10    0.13
  -6  10   9    0.08    0.08
  -6  10   9    0.14    0.15
  -4  10   9    0.04    0.13
  -2  10   9    0.49    0.17
   0  10   9    0.80    0.17
   2  10   9    0.13    0.15
 -11  11   9    0.06    0.10
 -11  11   9    0.09    0.14
  -9  11   9    0.71    0.19
  -7  11   9    0.91    0.19
  -5  11   9    0.07    0.16
  -3  11   9    1.36    0.20
  -1  11   9    0.67    0.18
   1  11   9    1.19    0.23
   5  11 -10   -0.08    0.13
   3  11 -10    0.24    0.17
   1  11 -10    0.32    0.18
  -1  11 -10   -0.02    0.15
  -3  11 -10    0.28    0.17
   8  10 -10    0.20    0.14
   6  10 -10    0.99    0.19
   4  10 -10   -0.12    0.13
   2  10 -10    0.23    0.16
   0  10 -10    1.20    0.21
  -2  10 -10    1.17    0.23
   2 -10  10    1.03    0.20
  -4  10 -10    0.06    0.16
   4 -10  10    0.22    0.17
  -6  10 -10   -0.15    0.16
   6 -10  10   -0.05    0.15
   9   9 -10    0.49    0.14
   7   9 -10    0.50    0.15
  -7  -9  10    0.75    0.15
   5   9 -10    0.56    0.16
  -5  -9  10    0.53    0.15
   3   9 -10    0.38    0.15
  -3  -9  10    0.21    0.13
   1   9 -10   -0.16    0.11
  -1  -9  10    0.16    0.13
  -1   9 -10    0.32    0.16
   1  -9  10    0.39    0.16
  -3   9 -10    0.61    0.18
   3  -9  10    0.57    0.18
  -5   9 -10   -0.07    0.15
   5  -9  10    0.42    0.18
  -7   9 -10    0.38    0.18
   7  -9  10    0.38    0.18
  -9   9 -10    0.27    0.13
  -9   9 -10    0.33    0.19
   9  -9  10    0.25    0.19
 -18  -8  10    0.61    0.18
 -16  -8  10    0.25    0.16
 -14  -8  10    0.40    0.15
 -12  -8  10    1.54    0.19
  10   8 -10   -0.01    0.11
 -10  -8  10    0.37    0.14
   8   8 -10    2.74    0.22
  -8  -8  10    2.53    0.22
   6   8 -10    1.18    0.17
  -6  -8  10    1.34    0.17
   4   8 -10    2.70    0.24
  -4  -8  10    2.82    0.23
   2   8 -10    4.29    0.28
  -2  -8  10    4.36    0.28
   0   8 -10    0.82    0.17
   0  -8  10    0.72    0.16
  -2   8 -10   -0.18    0.11
   2  -8  10    0.24    0.15
  -4   8 -10    0.74    0.17
   4  -8  10    0.76    0.18
  -6   8 -10    0.60    0.18
   6  -8  10    0.45    0.18
  -8   8 -10    1.26    0.23
  -8   8 -10    0.68    0.14
   8  -8  10    0.98    0.21
 -10   8 -10    0.92    0.21
 -10   8 -10    0.45    0.14
  10  -8  10    0.33    0.18
 -12   8 -10    1.40    0.25
 -12   8 -10    1.44    0.19
 -19  -7  10    0.59    0.18
 -17  -7  10    0.40    0.16
 -15  -7  10    0.33    0.15
  13   7 -10    0.48    0.12
 -13  -7  10    0.08    0.13
  11   7 -10    2.18    0.19
 -11  -7  10    2.34    0.21
   9   7 -10    0.97    0.16
  -9  -7  10    0.88    0.15
   7   7 -10   10.18    0.41
  -7  -7  10    9.69    0.41
   5   7 -10    0.22    0.12
  -5  -7  10    0.23    0.12
   3   7 -10    0.59    0.14
  -3  -7  10    0.36    0.12
   1   7 -10    2.24    0.21
  -1  -7  10    2.35    0.20
  -1   7 -10    1.43    0.20
  -1   7 -10    1.60    0.13
   1  -7  10    1.28    0.18
  -3   7 -10    0.81    0.17
   3  -7  10    1.05    0.18
  -5   7 -10    1.46    0.21
   5  -7  10    1.58    0.21
  -7   7 -10    0.46    0.17
  -7   7 -10    0.44    0.12
   7  -7  10    0.40    0.17
  -9   7 -10    0.64    0.13
  -9   7 -10    0.36    0.17
   9  -7  10    0.33    0.18
 -11   7 -10    0.05    0.16
 -11   7 -10   -0.19    0.11
  11  -7  10    0.00    0.15
 -13   7 -10    0.65    0.16
 -13   7 -10    1.42    0.26
 -20  -6  10    0.01    0.15
 -18  -6  10    0.27    0.15
 -16  -6  10    0.23    0.14
 -14  -6  10   -0.04    0.12
 -12  -6  10    0.41    0.13
 -10  -6  10    1.40    0.16
  -8  -6  10    1.44    0.16
   6   6 -10    0.29    0.12
  -6  -6  10    0.18    0.11
   4   6 -10    0.14    0.11
  -4  -6  10    0.22    0.11
   2   6 -10    0.29    0.13
  -2  -6  10    0.13    0.11
   0   6 -10    0.01    0.12
   0  -6  10    0.00    0.11
  -2   6 -10    0.74    0.08
  -2   6 -10    0.68    0.15
   2  -6  10    0.72    0.15
  -4   6 -10    0.43    0.14
   4  -6  10    0.37    0.15
  -6   6 -10    0.34    0.11
  -6   6 -10    0.35    0.14
   6  -6  10    0.36    0.16
  -8   6 -10    0.94    0.19
  -8   6 -10    0.92    0.14
   8  -6  10    0.96    0.20
 -10   6 -10    0.26    0.17
 -10   6 -10    0.08    0.11
  10  -6  10    0.29    0.16
 -12   6 -10    0.16    0.17
 -12   6 -10    0.37    0.14
  12  -6  10    0.47    0.20
 -14   6 -10    0.70    0.21
 -14   6 -10    0.92    0.17
 -17  -5  10    0.99    0.18
 -15  -5  10    0.72    0.16
 -13  -5  10    1.75    0.19
 -11  -5  10    1.64    0.18
  -9  -5  10    2.27    0.19
  -7  -5  10    4.41    0.25
  -5  -5  10   -0.11    0.09
   3   5 -10    1.20    0.15
  -3  -5  10    1.37    0.16
   1   5 -10    0.80    0.15
  -1  -5  10    0.79    0.14
  -1   5 -10    0.65    0.14
   1  -5  10    1.29    0.16
  -3   5 -10   21.61    0.72
  -3   5 -10   23.20    0.60
   3  -5  10   21.61    0.76
  -5   5 -10    0.95    0.16
  -5   5 -10    0.85    0.11
   5  -5  10    0.95    0.17
  -7   5 -10    4.23    0.29
  -7   5 -10    4.49    0.23
   7  -5  10    4.53    0.30
  -9   5 -10    0.01    0.14
  -9   5 -10    0.34    0.12
   9  -5  10    0.14    0.15
 -11   5 -10    0.01    0.13
 -11   5 -10    0.06    0.11
  11  -5  10    0.34    0.17
 -13   5 -10    0.05    0.12
 -13   5 -10   -0.19    0.14
  13  -5  10    0.33    0.19
 -15   5 -10    0.26    0.15
  18   4 -10    0.28    0.13
 -16  -4  10    0.06    0.13
 -14  -4  10   -0.02    0.11
 -12  -4  10    1.63    0.18
 -10  -4  10    0.74    0.14
  -8  -4  10    1.57    0.16
  -6  -4  10    4.81    0.25
  -4  -4  10    7.82    0.33
  -2  -4  10    1.75    0.16
   0   4 -10    2.46    0.19
   0  -4  10    2.32    0.19
  -2   4 -10    1.72    0.18
  -2   4 -10    2.08    0.09
   2  -4  10    1.95    0.20
  -4   4 -10    0.38    0.14
  -4   4 -10    0.46    0.06
  -4   4 -10    0.42    0.10
   4  -4  10    0.44    0.15
  -6   4 -10    1.82    0.14
  -6   4 -10    1.59    0.18
   6  -4  10    1.44    0.19
  -8   4 -10    0.31    0.14
  -8   4 -10    0.66    0.11
   8  -4  10    0.34    0.15
 -10   4 -10    0.23    0.14
 -10   4 -10    0.21    0.11
  10  -4  10    0.13    0.15
 -12   4 -10    0.26    0.15
 -12   4 -10    0.03    0.11
  12  -4  10    0.42    0.18
 -14   4 -10    0.24    0.12
 -14   4 -10   -0.05    0.14
  14  -4  10    0.47    0.18
 -16   4 -10    0.50    0.16
  21   3 -10    0.05    0.14
  19   3 -10    1.66    0.20
  17   3 -10    2.73    0.22
  15   3 -10    0.21    0.12
 -15  -3  10    0.22    0.13
  13   3 -10    2.41    0.20
 -13  -3  10    2.33    0.20
 -11  -3  10    2.03    0.19
  -9  -3  10    0.02    0.10
  -7  -3  10    1.27    0.15
  -5  -3  10    5.93    0.27
  -3  -3  10    6.69    0.30
  -1  -3  10    0.43    0.11
  -1   3 -10    9.09    0.37
   1  -3  10    9.72    0.39
  -3   3 -10   38.48    1.10
   3  -3  10   39.10    1.17
  -5   3 -10    2.81    0.21
  -5   3 -10    2.29    0.16
   5  -3  10    2.33    0.21
  -7   3 -10    5.30    0.28
  -7   3 -10    5.06    0.22
   7  -3  10    4.32    0.29
  -9   3 -10    0.78    0.13
  -9   3 -10    0.91    0.15
   9  -3  10    0.40    0.15
 -11   3 -10    0.33    0.12
 -11   3 -10    0.49    0.14
  11  -3  10    0.30    0.15
 -13   3 -10   -0.01    0.11
 -13   3 -10    0.40    0.15
  13  -3  10    0.60    0.19
 -15   3 -10    0.32    0.13
  15  -3  10    0.44    0.19
 -17   3 -10    0.31    0.15
  22   2 -10    0.39    0.18
  20   2 -10    0.11    0.15
  18   2 -10    5.94    0.34
  16   2 -10    3.03    0.24
  14   2 -10    0.00    0.11
 -14  -2  10   -0.09    0.11
  12   2 -10    4.70    0.26
 -12  -2  10    4.59    0.26
  10   2 -10    1.15    0.14
 -10  -2  10    1.14    0.15
  -8  -2  10    1.21    0.14
  -6  -2  10    8.32    0.33
  -4  -2  10    1.60    0.14
  -2  -2  10    5.59    0.25
   0  -2  10   31.49    0.95
  -2   2 -10    1.21    0.14
   2  -2  10    1.18    0.15
  -4   2 -10    8.02    0.28
  -4   2 -10    8.74    0.35
   4  -2  10    8.54    0.37
  -6   2 -10    0.69    0.13
  -6   2 -10    0.61    0.10
   6  -2  10    0.52    0.15
  -8   2 -10    6.68    0.31
  -8   2 -10    7.86    0.29
   8  -2  10    6.87    0.35
 -10   2 -10    0.29    0.10
 -10   2 -10    0.57    0.13
  10  -2  10    0.28    0.14
 -12   2 -10    1.69    0.17
 -12   2 -10    2.36    0.21
  12  -2  10    1.83    0.23
 -14   2 -10    0.52    0.13
 -14   2 -10    0.60    0.15
  14  -2  10    0.64    0.19
 -16   2 -10   -0.03    0.12
  16  -2  10    0.02    0.17
  23   1 -10    0.00    0.16
 -23  -1  10   -0.09    0.13
  21   1 -10    0.04    0.15
  19   1 -10    0.16    0.13
  17   1 -10    0.13    0.13
  15   1 -10    0.04    0.11
 -15  -1  10    0.10    0.11
  13   1 -10    0.62    0.14
 -13  -1  10    0.46    0.13
  11   1 -10    0.24    0.10
 -11  -1  10    0.13    0.10
   9   1 -10    2.45    0.18
  -9  -1  10    1.90    0.16
   7   1 -10    8.61    0.33
  -7  -1  10    8.48    0.34
  -5  -1  10    2.83    0.17
  -3  -1  10    2.10    0.16
  -1  -1  10    2.89    0.19
   1  -1  10    3.35    0.21
  -3   1 -10   15.16    0.50
  -3   1 -10   16.10    0.41
   3  -1  10   15.75    0.55
  -5   1 -10    0.32    0.08
  -5   1 -10    0.25    0.10
   5  -1  10    0.25    0.12
  -7   1 -10    3.27    0.18
  -7   1 -10    3.15    0.20
   7  -1  10    2.87    0.24
  -9   1 -10    2.16    0.16
  -9   1 -10    1.91    0.17
   9  -1  10    1.85    0.19
 -11   1 -10    0.21    0.11
 -11   1 -10    0.19    0.10
  11  -1  10    0.08    0.13
 -13   1 -10    1.08    0.14
  13  -1  10    1.07    0.19
 -15   1 -10    1.01    0.16
  15  -1  10    0.63    0.19
  17  -1  10    1.25    0.23
  24   0 -10    0.62    0.21
 -24   0  10    0.82    0.17
  22   0 -10    3.13    0.30
 -22   0  10    3.84    0.24
  20   0 -10    0.19    0.15
  18   0 -10    8.46    0.41
 -18   0  10    7.52    0.40
  16   0 -10    6.04    0.33
 -16   0  10    5.72    0.32
  14   0 -10    0.36    0.12
 -14   0  10    0.16    0.11
  12   0 -10    2.72    0.20
 -12   0  10    2.35    0.19
  10   0 -10    4.05    0.24
 -10   0  10    4.06    0.23
   8   0 -10   -0.03    0.08
  -8   0  10   -0.08    0.07
   6   0 -10   30.55    0.90
  -6   0  10   30.26    0.90
  -4   0  10   25.00    0.76
  -2   0  10   64.77    1.84
  -2   0  10   68.93    1.70
   0   0  10    3.15    0.19
   2   0  10   29.86    0.90
  -4   0 -10   14.49    0.47
   4   0  10   15.02    0.52
  -6   0 -10    4.84    0.21
  -6   0 -10    4.79    0.23
   6   0  10    4.59    0.27
  -8   0 -10   10.18    0.37
  -8   0 -10   10.97    0.35
   8   0  10   10.41    0.43
 -10   0 -10    0.65    0.12
 -10   0 -10    0.54    0.12
  10   0  10    0.68    0.15
 -12   0 -10    0.21    0.11
  12   0  10    0.31    0.14
 -14   0 -10    0.80    0.15
  14   0  10    0.91    0.19
  16   0  10    0.14    0.16
  23  -1 -10    0.20    0.18
 -23   1  10   -0.18    0.11
 -23   1  10   -0.18    0.13
  21  -1 -10   -0.02    0.14
 -21   1  10    0.08    0.15
  19  -1 -10    0.21    0.14
 -19   1  10    0.15    0.13
  17  -1 -10    0.03    0.12
 -17   1  10    0.22    0.13
  15  -1 -10    0.10    0.12
 -15   1  10    0.04    0.10
  13  -1 -10    0.40    0.13
 -13   1  10    0.50    0.13
  11  -1 -10   -0.01    0.10
 -11   1  10    0.27    0.11
   9  -1 -10    2.18    0.17
  -9   1  10    1.98    0.16
   7  -1 -10    9.15    0.35
  -7   1  10    8.82    0.34
   5  -1 -10    3.08    0.17
  -5   1  10    2.96    0.17
  -3   1  10    2.41    0.12
  -3   1  10    2.15    0.15
  -1   1  10    3.30    0.18
  -1   1  10    3.17    0.13
   1   1  10    3.27    0.18
   3   1  10   15.49    0.51
  -5  -1 -10    0.30    0.08
   5   1  10    0.27    0.11
  -7  -1 -10    3.03    0.17
   7   1  10    2.91    0.22
  -9  -1 -10    2.10    0.15
  -9  -1 -10    1.84    0.14
   9   1  10    1.96    0.18
 -11  -1 -10    0.24    0.10
  11   1  10    0.13    0.13
  13   1  10    1.15    0.18
  15   1  10    1.08    0.19
 -24   2  10    0.08    0.15
  22  -2 -10    0.52    0.20
 -22   2  10    0.47    0.15
 -22   2  10    0.65    0.18
  20  -2 -10    0.18    0.15
 -20   2  10    0.34    0.15
  18  -2 -10    4.61    0.31
 -18   2  10    5.08    0.31
  16  -2 -10    3.21    0.26
 -16   2  10    2.45    0.21
  14  -2 -10    0.09    0.11
 -14   2  10   -0.02    0.11
  12  -2 -10    4.96    0.28
 -12   2  10    4.85    0.26
  10  -2 -10    1.05    0.14
 -10   2  10    0.96    0.13
   8  -2 -10    1.25    0.13
  -8   2  10    1.08    0.12
   6  -2 -10    8.72    0.33
  -6   2  10    8.51    0.32
   4  -2 -10    1.71    0.14
  -4   2  10    1.48    0.12
  -4   2  10    1.94    0.13
  -2   2  10    5.91    0.23
  -2   2  10    5.91    0.21
   0   2  10   30.48    0.88
   0   2  10   31.12    0.82
   2   2  10    1.39    0.12
   4   2  10    8.32    0.31
  -6  -2 -10    0.56    0.09
   6   2  10    0.76    0.12
  -8  -2 -10    7.51    0.26
   8   2  10    7.41    0.32
  10   2  10    0.44    0.13
  12   2  10    1.61    0.18
 -23   3  10    0.17    0.14
 -23   3  10    0.22    0.16
  21  -3 -10    0.26    0.17
 -21   3  10    0.18    0.15
  19  -3 -10    1.39    0.22
 -19   3  10    1.10    0.18
  17  -3 -10    2.40    0.24
 -17   3  10    2.66    0.22
  15  -3 -10    0.10    0.13
 -15   3  10    0.16    0.12
  13  -3 -10    1.80    0.19
 -13   3  10    1.90    0.17
  11  -3 -10    2.22    0.19
 -11   3  10    2.44    0.19
   9  -3 -10   -0.08    0.09
  -9   3  10    0.06    0.09
   7  -3 -10    1.26    0.13
  -7   3  10    1.58    0.12
   5  -3 -10    5.88    0.25
  -5   3  10    5.87    0.23
  -5   3  10    5.87    0.24
  -5   3  10    6.07    0.22
   3  -3 -10    6.70    0.27
  -3   3  10    6.96    0.25
  -3   3  10    6.74    0.23
  -3   3  10    6.66    0.23
  -1   3  10    0.56    0.07
  -1   3  10    0.63    0.10
  -1   3  10    0.55    0.07
   1   3  10    9.33    0.29
   1   3  10    9.31    0.31
   1   3  10    8.90    0.29
   3   3  10   40.90    1.12
   3   3  10   40.37    1.12
  -5  -3 -10    2.66    0.14
   5   3  10    2.49    0.15
   7   3  10    5.13    0.23
   9   3  10    0.59    0.11
  22  -4 -10   -0.18    0.15
 -22   4  10    0.11    0.13
 -22   4  10    0.08    0.15
  20  -4 -10    0.19    0.17
 -20   4  10    0.09    0.14
  18  -4 -10    0.21    0.16
 -18   4  10    0.39    0.14
  16  -4 -10    0.20    0.14
 -16   4  10    0.31    0.13
  14  -4 -10    0.18    0.12
 -14   4  10    0.17    0.11
  12  -4 -10    1.77    0.18
 -12   4  10    1.90    0.16
  10  -4 -10    0.52    0.13
 -10   4  10    0.60    0.10
   8  -4 -10    1.52    0.15
  -8   4  10    1.46    0.11
   6  -4 -10    5.20    0.24
  -6   4  10    5.23    0.18
  -6   4  10    4.88    0.24
  -6   4  10    4.91    0.18
   4  -4 -10    7.57    0.29
  -4   4  10    7.66    0.29
   2  -4 -10    1.77    0.14
  -2   4  10    1.64    0.13
   0   4  10    2.46    0.16
   2   4  10    1.81    0.14
  21  -5 -10    0.74    0.21
 -21   5  10    0.58    0.15
  19  -5 -10    0.17    0.16
  17  -5 -10    0.59    0.17
 -17   5  10    0.96    0.15
  15  -5 -10    0.88    0.17
 -15   5  10    1.04    0.14
  13  -5 -10    1.50    0.19
 -13   5  10    1.88    0.15
  11  -5 -10    1.43    0.17
 -11   5  10    1.43    0.12
   9  -5 -10    2.49    0.19
  -9   5  10    2.80    0.12
   7  -5 -10    4.24    0.23
  -7   5  10    4.07    0.22
   5  -5 -10    0.02    0.08
  -5   5  10   -0.07    0.09
   3  -5 -10    1.42    0.13
  -3   5  10    1.25    0.14
   1  -5 -10    1.12    0.12
  -1   5  10    0.86    0.12
   1   5  10    1.25    0.14
   3   5  10   23.55    0.71
  20  -6 -10    0.10    0.18
 -20   6  10    0.05    0.13
  18  -6 -10    0.11    0.16
  16  -6 -10    0.04    0.14
  14  -6 -10   -0.02    0.13
  12  -6 -10    0.37    0.14
  10  -6 -10    1.84    0.18
 -10   6  10    1.67    0.17
   8  -6 -10    1.23    0.14
  -8   6  10    1.57    0.16
   6  -6 -10    0.30    0.10
  -6   6  10    0.15    0.11
   4  -6 -10    0.25    0.09
  -4   6  10    0.31    0.11
   2  -6 -10    0.23    0.09
  -2   6  10    0.33    0.11
   0   6  10   -0.06    0.10
   2   6  10    0.89    0.14
  19  -7 -10    0.60    0.21
 -19   7  10    0.21    0.13
  17  -7 -10    0.01    0.16
  15  -7 -10    0.37    0.16
  13  -7 -10    0.44    0.15
 -13   7  10    0.24    0.13
  11  -7 -10    2.28    0.21
 -11   7  10    2.24    0.21
   9  -7 -10    0.93    0.14
  -9   7  10    0.52    0.13
   7  -7 -10   10.57    0.39
  -7   7  10    9.72    0.39
   5  -7 -10    0.17    0.09
  -5   7  10    0.30    0.11
   3  -7 -10    0.57    0.09
  -3   7  10    0.18    0.11
  -1   7  10    2.29    0.19
   1   7  10    1.17    0.16
   3   7  10    0.97    0.16
  18  -8 -10    0.65    0.21
 -18   8  10    0.34    0.14
 -18   8  10    0.18    0.16
  16  -8 -10    0.25    0.18
 -16   8  10    0.46    0.13
 -16   8  10   -0.06    0.14
  14  -8 -10    0.20    0.16
 -14   8  10    0.16    0.14
  12  -8 -10    1.80    0.21
 -12   8  10    1.61    0.19
  10  -8 -10    0.28    0.13
 -10   8  10    0.64    0.14
  -8   8  10    2.56    0.21
  -6   8  10    1.29    0.17
  -4   8  10    2.72    0.22
  -2   8  10    4.59    0.28
   0   8  10    1.09    0.17
   2   8  10    0.03    0.13
 -17   9  10    0.29    0.16
 -15   9  10    0.35    0.13
 -15   9  10    0.65    0.18
 -13   9  10    0.51    0.16
 -11   9  10    0.13    0.13
  -9   9  10    0.18    0.14
  -7   9  10    0.58    0.14
  -5   9  10    0.43    0.15
  -3   9  10    0.29    0.14
  -1   9  10    0.12    0.13
   1   9  10    0.21    0.15
   3   9  10    0.48    0.17
 -14  10  10    0.07    0.11
 -14  10  10   -0.20    0.13
 -12  10  10    0.27    0.15
 -12  10  10    0.31    0.12
 -10  10  10    0.15    0.14
 -10  10  10    0.22    0.10
  -8  10  10   -0.04    0.14
  -6  10  10    1.37    0.19
  -4  10  10   -0.05    0.13
  -2  10  10    0.48    0.17
   0  10  10    1.19    0.20
   2  10  10    1.22    0.22
 -11  11  10    0.42    0.11
  -9  11  10    0.52    0.18
  -7  11  10    0.10    0.15
  -5  11  10    0.25    0.16
  -3  11  10    0.14    0.17
  -1  11  10    0.29    0.17
   1  11  10   -0.05    0.16
   7  11 -11    1.42    0.21
   5  11 -11    0.09    0.14
   3  11 -11    0.26    0.17
   1  11 -11    0.66    0.20
  -1  11 -11    0.01    0.16
   8  10 -11    0.09    0.13
   6  10 -11    0.24    0.15
   4  10 -11    0.08    0.14
   2  10 -11    0.63    0.18
   0  10 -11    0.40    0.17
   0 -10  11    0.51    0.18
  -2  10 -11   -0.17    0.15
   2 -10  11    0.17    0.16
  -4  10 -11    0.26    0.18
   4 -10  11    0.13    0.16
  -6  10 -11    0.12    0.18
   6 -10  11    0.60    0.20
   9   9 -11    0.31    0.14
  -9  -9  11    0.57    0.16
   7   9 -11    0.16    0.13
  -7  -9  11    0.20    0.14
   5   9 -11    1.91    0.22
  -5  -9  11    2.35    0.22
   3   9 -11    0.45    0.15
  -3  -9  11    0.55    0.16
   1   9 -11    0.07    0.13
  -1  -9  11    0.04    0.13
  -1   9 -11    0.15    0.14
   1  -9  11   -0.03    0.14
  -3   9 -11    0.56    0.18
   3  -9  11    0.32    0.17
  -5   9 -11    0.66    0.20
   5  -9  11    0.30    0.19
  -7   9 -11    0.65    0.20
   7  -9  11    0.69    0.21
  -9   9 -11    1.24    0.25
   9  -9  11    2.12    0.27
 -18  -8  11    0.91    0.21
 -16  -8  11   -0.07    0.14
 -14  -8  11    0.50    0.16
  12   8 -11    0.49    0.14
 -12  -8  11    0.64    0.15
  10   8 -11    0.04    0.12
 -10  -8  11    0.03    0.12
   8   8 -11    0.06    0.12
  -8  -8  11   -0.11    0.12
   6   8 -11    0.64    0.15
  -6  -8  11    0.28    0.14
   4   8 -11    0.11    0.12
  -4  -8  11    0.17    0.12
   2   8 -11    0.80    0.16
  -2  -8  11    0.70    0.15
   0   8 -11    0.36    0.15
   0  -8  11    0.40    0.15
  -2   8 -11    0.22    0.14
   2  -8  11    0.46    0.16
  -4   8 -11    0.21    0.15
   4  -8  11   -0.01    0.13
  -6   8 -11    0.36    0.18
   6  -8  11    0.46    0.18
  -8   8 -11    0.03    0.16
   8  -8  11    0.26    0.18
 -10   8 -11   -0.01    0.13
 -10   8 -11    0.28    0.18
  10  -8  11    0.10    0.16
 -19  -7  11    0.19    0.17
 -17  -7  11    0.13    0.15
 -15  -7  11    0.44    0.15
 -13  -7  11    0.76    0.16
  11   7 -11   -0.03    0.10
 -11  -7  11    0.01    0.11
   9   7 -11    0.18    0.12
  -9  -7  11   -0.04    0.12
   7   7 -11    0.57    0.14
  -7  -7  11    0.55    0.14
   5   7 -11    0.06    0.11
  -5  -7  11    0.29    0.13
   3   7 -11    1.34    0.19
  -3  -7  11    1.36    0.17
   1   7 -11    1.80    0.19
  -1  -7  11    1.77    0.19
  -1   7 -11    0.87    0.18
   1  -7  11    0.43    0.16
  -3   7 -11    0.76    0.17
   3  -7  11    1.19    0.19
  -5   7 -11    5.11    0.34
   5  -7  11    5.07    0.34
  -7   7 -11    0.85    0.14
  -7   7 -11    0.90    0.20
   7  -7  11    1.00    0.20
  -9   7 -11    0.07    0.15
  -9   7 -11   -0.05    0.11
   9  -7  11   -0.02    0.16
 -11   7 -11    0.33    0.14
 -11   7 -11    0.58    0.21
  11  -7  11    0.67    0.21
 -13   7 -11    0.08    0.13
 -20  -6  11    0.28    0.17
 -18  -6  11    0.92    0.19
 -16  -6  11    1.65    0.21
 -14  -6  11    0.80    0.17
 -12  -6  11    2.28    0.21
 -10  -6  11   12.51    0.49
  -8  -6  11    0.95    0.15
   6   6 -11    0.36    0.12
  -6  -6  11    0.27    0.12
   4   6 -11    0.28    0.13
  -4  -6  11    0.24    0.12
   2   6 -11    0.42    0.13
  -2  -6  11    0.79    0.14
   0   6 -11   12.70    0.50
   0  -6  11   12.33    0.50
  -2   6 -11    0.19    0.12
   2  -6  11    0.03    0.13
  -4   6 -11    0.56    0.16
   4  -6  11    0.42    0.16
  -6   6 -11    0.36    0.15
  -6   6 -11    0.37    0.12
   6  -6  11    0.37    0.16
  -8   6 -11    1.29    0.16
  -8   6 -11    1.29    0.20
   8  -6  11    1.41    0.22
 -10   6 -11   -0.17    0.13
 -10   6 -11    0.01    0.12
  10  -6  11   -0.16    0.13
 -12   6 -11    0.32    0.14
 -12   6 -11    0.56    0.19
  12  -6  11    0.44    0.20
 -14   6 -11    0.43    0.19
 -14   6 -11    0.26    0.15
 -21  -5  11    0.04    0.16
 -19  -5  11   -0.01    0.15
 -17  -5  11    0.34    0.15
 -15  -5  11    0.32    0.14
 -13  -5  11    1.96    0.20
 -11  -5  11    0.04    0.11
  -9  -5  11    0.32    0.12
  -7  -5  11    0.77    0.14
  -5  -5  11    2.31    0.20
   3   5 -11    0.16    0.11
  -3  -5  11    0.28    0.12
   1   5 -11    0.37    0.13
  -1  -5  11    0.19    0.12
  -1   5 -11    0.40    0.13
   1  -5  11    0.11    0.14
  -3   5 -11    2.44    0.22
   3  -5  11    2.99    0.24
  -5   5 -11    0.58    0.14
  -5   5 -11    0.52    0.11
   5  -5  11    0.32    0.15
  -7   5 -11    0.81    0.16
  -7   5 -11    0.99    0.13
   7  -5  11    0.91    0.19
  -9   5 -11    2.95    0.21
  -9   5 -11    3.07    0.27
   9  -5  11    3.49    0.30
 -11   5 -11    0.63    0.15
 -11   5 -11    1.15    0.20
  11  -5  11    0.57    0.20
 -13   5 -11    0.33    0.14
 -13   5 -11    0.14    0.16
  13  -5  11    0.05    0.18
 -15   5 -11   -0.08    0.13
 -15   5 -11    0.21    0.17
 -22  -4  11    0.36    0.17
 -20  -4  11    2.19    0.25
 -18  -4  11    0.23    0.14
 -16  -4  11    1.48    0.20
 -14  -4  11    1.14    0.17
 -12  -4  11   13.28    0.51
 -10  -4  11    4.07    0.25
  -8  -4  11    0.23    0.11
  -6  -4  11   -0.03    0.09
  -4  -4  11    0.94    0.14
  -2  -4  11    6.21    0.29
   0   4 -11   10.25    0.41
   0  -4  11   10.13    0.42
  -2   4 -11    1.36    0.17
   2  -4  11    0.95    0.16
  -4   4 -11    0.27    0.12
   4  -4  11    0.52    0.14
  -6   4 -11    0.63    0.15
  -6   4 -11    0.90    0.13
   6  -4  11    0.70    0.16
  -8   4 -11    1.24    0.18
  -8   4 -11    1.39    0.15
   8  -4  11    1.17    0.19
 -10   4 -11    0.75    0.17
 -10   4 -11    0.61    0.13
  10  -4  11    0.96    0.20
 -12   4 -11    0.60    0.15
 -12   4 -11    0.80    0.17
  12  -4  11    0.56    0.18
 -14   4 -11    0.52    0.15
 -14   4 -11    0.68    0.18
  14  -4  11    0.96    0.23
 -16   4 -11    0.31    0.14
  21   3 -11    0.86    0.18
 -21  -3  11    0.47    0.17
  19   3 -11    0.45    0.15
 -19  -3  11    0.73    0.17
  17   3 -11    0.18    0.13
 -17  -3  11    0.08    0.13
  15   3 -11    1.49    0.17
 -15  -3  11    1.78    0.19
  13   3 -11    0.58    0.13
 -11  -3  11    0.78    0.14
  -9  -3  11   -0.04    0.10
  -7  -3  11    0.82    0.13
  -5  -3  11    2.13    0.17
  -3  -3  11    1.80    0.17
  -1  -3  11    5.62    0.28
  -1   3 -11    2.66    0.20
   1  -3  11    2.44    0.20
  -3   3 -11    9.70    0.39
   3  -3  11    9.82    0.43
  -5   3 -11    0.20    0.09
  -5   3 -11    0.40    0.13
   5  -3  11   -0.01    0.13
  -7   3 -11   -0.10    0.10
  -7   3 -11    0.15    0.10
   7  -3  11    0.08    0.13
  -9   3 -11    1.40    0.18
  -9   3 -11    1.62    0.16
   9  -3  11    1.60    0.21
 -11   3 -11    0.09    0.11
 -11   3 -11    0.13    0.12
  11  -3  11    0.17    0.15
 -13   3 -11    0.11    0.14
 -13   3 -11   -0.12    0.11
  13  -3  11    0.01    0.15
 -15   3 -11    0.13    0.14
  15  -3  11    0.19    0.18
  24   2 -11    0.05    0.16
  22   2 -11    0.35    0.17
 -22  -2  11    0.49    0.18
  20   2 -11    2.57    0.25
 -20  -2  11    2.51    0.26
  18   2 -11    0.66    0.16
 -18  -2  11    0.49    0.15
  16   2 -11    0.50    0.14
 -16  -2  11    0.36    0.14
  14   2 -11    1.18    0.16
 -14  -2  11    0.90    0.15
  12   2 -11    1.33    0.15
 -12  -2  11    1.50    0.18
  10   2 -11    1.02    0.14
 -10  -2  11    1.33    0.15
  -8  -2  11    7.84    0.34
  -6  -2  11    0.53    0.12
  -4  -2  11    0.67    0.12
  -2  -2  11    0.35    0.10
   0  -2  11    4.05    0.24
  -2   2 -11    2.20    0.18
   2  -2  11    2.36    0.20
  -4   2 -11    2.03    0.18
   4  -2  11    2.20    0.20
  -6   2 -11    3.40    0.22
  -6   2 -11    3.18    0.18
   6  -2  11    3.45    0.26
  -8   2 -11    0.23    0.10
  -8   2 -11    0.16    0.11
   8  -2  11    0.13    0.12
 -10   2 -11    0.74    0.15
 -10   2 -11    0.76    0.13
  10  -2  11    0.66    0.17
 -12   2 -11    0.86    0.17
 -12   2 -11    1.20    0.16
  12  -2  11    0.84    0.19
 -14   2 -11    1.46    0.17
  14  -2  11    1.58    0.23
 -16   2 -11   -0.15    0.13
  16  -2  11   -0.06    0.17
  23   1 -11    0.35    0.19
 -23  -1  11    0.19    0.17
 -23  -1  11    0.23    0.13
  21   1 -11    0.82    0.19
 -21  -1  11    0.44    0.16
  19   1 -11    0.77    0.18
 -19  -1  11    0.47    0.15
  17   1 -11    1.05    0.17
 -17  -1  11    0.90    0.16
  15   1 -11    0.21    0.13
 -15  -1  11    0.01    0.11
  13   1 -11    2.46    0.21
 -13  -1  11    2.18    0.21
  11   1 -11    9.89    0.39
 -11  -1  11    8.67    0.38
   9   1 -11    6.06    0.29
  -9  -1  11    6.35    0.29
  -7  -1  11    7.99    0.33
  -5  -1  11   10.88    0.40
  -3  -1  11   33.68    0.99
  -1  -1  11   20.03    0.65
   1  -1  11   11.03    0.43
  -3   1 -11    3.68    0.21
  -3   1 -11    3.57    0.11
   3  -1  11    3.51    0.24
  -5   1 -11    0.27    0.11
   5  -1  11    0.40    0.14
  -7   1 -11   25.03    0.69
  -7   1 -11   25.65    0.76
   7  -1  11   24.82    0.83
  -9   1 -11    8.25    0.31
  -9   1 -11    8.23    0.34
   9  -1  11    8.33    0.41
 -11   1 -11    0.13    0.10
 -11   1 -11    0.33    0.11
  11  -1  11    0.19    0.15
 -13   1 -11   -0.14    0.11
  13  -1  11    0.10    0.15
 -15   1 -11    0.45    0.14
  15  -1  11    0.42    0.18
  17  -1  11    0.07    0.18
  24   0 -11    0.00    0.17
 -24   0  11    0.14    0.15
  22   0 -11    1.04    0.21
 -22   0  11    0.81    0.19
  20   0 -11    0.61    0.19
 -20   0  11    0.71    0.18
  18   0 -11    0.16    0.15
 -18   0  11    0.43    0.15
  16   0 -11    0.58    0.16
 -16   0  11    0.36    0.14
  14   0 -11    0.15    0.11
 -14   0  11    0.15    0.12
  12   0 -11    0.27    0.13
 -12   0  11    0.36    0.12
  10   0 -11    0.47    0.12
 -10   0  11    0.36    0.11
   8   0 -11    2.91    0.19
  -8   0  11    3.04    0.20
   6   0 -11    0.88    0.12
  -6   0  11    0.84    0.11
  -4   0  11   17.22    0.56
  -2   0  11    0.49    0.10
  -2   0  11    0.50    0.05
   0   0  11    3.69    0.21
   2   0  11    0.05    0.10
  -4   0 -11    0.44    0.10
   4   0  11    0.83    0.14
  -6   0 -11    3.26    0.20
   6   0  11    3.30    0.24
  -8   0 -11    0.16    0.09
  -8   0 -11   -0.02    0.08
   8   0  11    0.07    0.12
 -10   0 -11    0.15    0.10
 -10   0 -11   -0.06    0.10
  10   0  11   -0.01    0.12
 -12   0 -11    0.25    0.12
  12   0  11    0.08    0.14
  14   0  11    0.20    0.17
  16   0  11    0.49    0.18
  23  -1 -11   -0.10    0.16
 -23   1  11    0.39    0.18
 -23   1  11    0.07    0.12
  21  -1 -11    0.52    0.19
 -21   1  11    0.56    0.18
  19  -1 -11    0.56    0.16
 -19   1  11    0.70    0.16
  17  -1 -11    0.49    0.15
 -17   1  11    0.71    0.15
  15  -1 -11    0.11    0.12
 -15   1  11    0.14    0.12
  13  -1 -11    1.88    0.19
 -13   1  11    2.31    0.20
  11  -1 -11    8.80    0.38
 -11   1  11    8.99    0.37
   9  -1 -11    6.46    0.30
  -9   1  11    6.32    0.28
   7  -1 -11    8.82    0.35
  -7   1  11    8.28    0.33
   5  -1 -11   11.16    0.40
  -5   1  11   11.29    0.40
  -3   1  11   37.48    0.97
  -3   1  11   36.20    1.06
  -1   1  11   21.66    0.58
  -1   1  11   21.67    0.67
   1   1  11   10.58    0.39
   3   1  11    3.38    0.21
  -5  -1 -11    0.31    0.09
   5   1  11    0.13    0.11
  -7  -1 -11   25.63    0.72
   7   1  11   25.08    0.81
  -9  -1 -11    8.27    0.31
   9   1  11    8.49    0.38
 -11  -1 -11    0.31    0.12
  11   1  11    0.57    0.15
  13   1  11    0.20    0.13
 -24   2  11    0.08    0.14
  22  -2 -11    0.26    0.18
 -22   2  11    0.20    0.16
  20  -2 -11    2.48    0.26
 -20   2  11    2.32    0.24
  18  -2 -11    0.74    0.18
 -18   2  11    0.41    0.15
  16  -2 -11    0.32    0.15
 -16   2  11    0.33    0.13
  14  -2 -11    1.02    0.16
 -14   2  11    1.03    0.15
  12  -2 -11    1.44    0.17
 -12   2  11    1.50    0.16
  10  -2 -11    1.09    0.15
 -10   2  11    1.33    0.14
   8  -2 -11    7.43    0.32
  -8   2  11    7.36    0.30
   6  -2 -11    0.63    0.11
  -6   2  11    0.57    0.10
   4  -2 -11    0.80    0.11
  -4   2  11    0.92    0.11
  -4   2  11    0.83    0.10
  -2   2  11    0.30    0.07
  -2   2  11    0.20    0.08
   0   2  11    3.74    0.19
   0   2  11    4.01    0.16
   2   2  11    2.20    0.16
   4   2  11    2.05    0.16
  -6  -2 -11    3.21    0.17
   6   2  11    3.30    0.20
   8   2  11    0.17    0.10
  10   2  11    0.93    0.15
  12   2  11    1.37    0.17
 -23   3  11    0.06    0.14
 -23   3  11    0.22    0.16
  21  -3 -11    0.64    0.19
 -21   3  11    0.32    0.16
  19  -3 -11    0.75    0.19
 -19   3  11    0.73    0.17
  17  -3 -11    0.07    0.14
 -17   3  11   -0.07    0.12
  15  -3 -11    1.61    0.20
 -15   3  11    1.57    0.17
  13  -3 -11    0.43    0.14
 -13   3  11    0.66    0.13
  11  -3 -11    0.64    0.14
 -11   3  11    0.70    0.12
   9  -3 -11   -0.06    0.09
  -9   3  11    0.01    0.09
   7  -3 -11    0.51    0.11
  -7   3  11    0.64    0.10
   5  -3 -11    2.20    0.16
  -5   3  11    2.16    0.14
  -5   3  11    2.32    0.15
   3  -3 -11    1.80    0.15
  -3   3  11    1.84    0.12
  -3   3  11    1.70    0.12
  -3   3  11    1.89    0.13
  -1   3  11    6.41    0.22
  -1   3  11    6.23    0.23
  -1   3  11    6.02    0.22
   1   3  11    2.92    0.17
   1   3  11    3.12    0.15
   1   3  11    3.09    0.15
   3   3  11    9.89    0.33
  -5  -3 -11    0.25    0.08
   5   3  11    0.27    0.09
   7   3  11    0.02    0.08
  22  -4 -11    0.40    0.19
 -22   4  11    0.52    0.15
 -22   4  11    0.36    0.16
  20  -4 -11    1.80    0.26
 -20   4  11    2.29    0.23
  18  -4 -11    0.39    0.17
 -18   4  11    0.25    0.13
  16  -4 -11    1.77    0.21
 -16   4  11    1.61    0.17
  14  -4 -11    1.26    0.18
 -14   4  11    1.28    0.15
  12  -4 -11   13.57    0.52
 -12   4  11   13.58    0.47
  10  -4 -11    4.05    0.25
 -10   4  11    4.05    0.21
   8  -4 -11    0.18    0.10
  -8   4  11    0.13    0.07
   6  -4 -11   -0.04    0.09
  -6   4  11    0.01    0.05
  -6   4  11    0.04    0.10
  -6   4  11    0.09    0.06
   4  -4 -11    1.58    0.14
  -4   4  11    1.65    0.15
   2  -4 -11    7.15    0.29
  -2   4  11    7.01    0.28
   0   4  11   10.53    0.36
   2   4  11    1.29    0.13
  21  -5 -11    0.14    0.17
  19  -5 -11    0.32    0.16
  17  -5 -11    0.08    0.14
 -17   5  11    0.26    0.12
  15  -5 -11    0.50    0.14
 -15   5  11    0.36    0.11
  13  -5 -11    1.96    0.20
 -13   5  11    2.12    0.16
  11  -5 -11   -0.13    0.10
 -11   5  11    0.08    0.08
   9  -5 -11    0.50    0.12
  -9   5  11    0.41    0.12
   7  -5 -11    0.86    0.13
  -7   5  11    1.00    0.14
   5  -5 -11    2.05    0.16
  -5   5  11    2.23    0.17
   3  -5 -11    0.25    0.10
  -3   5  11    0.26    0.12
  -1   5  11    0.33    0.12
   1   5  11    0.22    0.11
  20  -6 -11    0.33    0.19
  18  -6 -11    0.81    0.20
  16  -6 -11    1.52    0.21
  14  -6 -11    0.73    0.17
  12  -6 -11    2.40    0.21
  10  -6 -11   13.94    0.50
 -10   6  11   12.27    0.46
   8  -6 -11    0.78    0.12
  -8   6  11    0.74    0.13
   6  -6 -11    0.55    0.11
  -6   6  11    0.37    0.12
   4  -6 -11    0.51    0.10
  -4   6  11    0.43    0.11
   2  -6 -11    0.76    0.11
  -2   6  11    0.62    0.13
   0   6  11   12.64    0.45
   2   6  11    0.27    0.13
  19  -7 -11    0.56    0.19
 -19   7  11    0.63    0.14
  17  -7 -11    0.39    0.18
  15  -7 -11    0.35    0.16
  13  -7 -11    1.23    0.18
 -13   7  11    0.69    0.15
  11  -7 -11    0.04    0.12
 -11   7  11   -0.02    0.11
   9  -7 -11    0.00    0.10
  -9   7  11    0.27    0.12
   7  -7 -11    0.46    0.11
  -7   7  11    0.24    0.12
   5  -7 -11    0.35    0.10
  -5   7  11    0.19    0.11
  -3   7  11    1.36    0.16
  -1   7  11    1.57    0.18
   1   7  11    0.70    0.14
   3   7  11    0.97    0.16
  18  -8 -11    0.48    0.19
 -18   8  11    0.13    0.16
 -18   8  11    0.07    0.13
  16  -8 -11    0.10    0.16
 -16   8  11    0.29    0.16
  14  -8 -11    0.21    0.16
 -14   8  11    0.36    0.14
  12  -8 -11    0.67    0.17
 -12   8  11    0.42    0.15
  10  -8 -11   -0.07    0.11
 -10   8  11   -0.04    0.12
  -8   8  11   -0.10    0.11
  -6   8  11    0.47    0.14
  -4   8  11    0.40    0.14
  -2   8  11    0.69    0.17
   0   8  11    0.19    0.14
   2   8  11    0.36    0.15
 -15   9  11    0.29    0.12
 -15   9  11    0.52    0.16
 -13   9  11    0.69    0.16
 -11   9  11    0.11    0.14
  -9   9  11    0.07    0.13
  -7   9  11    0.24    0.14
  -5   9  11    2.43    0.22
  -3   9  11    0.35    0.16
  -1   9  11    0.19    0.14
   1   9  11    0.25    0.16
 -14  10  11    0.11    0.15
 -14  10  11   -0.22    0.11
 -12  10  11    0.06    0.14
 -12  10  11   -0.04    0.10
 -10  10  11    0.12    0.15
  -8  10  11   -0.08    0.14
  -6  10  11    0.30    0.16
  -4  10  11    0.01    0.14
  -2  10  11    0.28    0.16
   0  10  11    0.47    0.17
   2  10  11    0.01    0.16
  -9  11  11    0.15    0.17
  -7  11  11    1.36    0.21
  -5  11  11   -0.09    0.15
  -3  11  11    0.32    0.17
  -1  11  11    0.54    0.19
   1  11  11    0.37    0.19
   7  11 -12    0.23    0.15
   5  11 -12    0.08    0.16
   3  11 -12    0.62    0.19
   1  11 -12    0.06    0.17
   8  10 -12    2.16    0.24
   6  10 -12    0.37    0.16
   4  10 -12    0.33    0.16
   2  10 -12    0.55    0.17
  -2 -10  12    0.29    0.17
   0  10 -12    0.43    0.18
   0 -10  12    0.04    0.16
  -2  10 -12    0.15    0.18
   2 -10  12    0.20    0.17
  -4  10 -12    0.76    0.22
   4 -10  12    0.71    0.20
  11   9 -12    0.01    0.13
 -11  -9  12    0.35    0.15
   9   9 -12   -0.05    0.13
  -9  -9  12    0.19    0.14
   7   9 -12    0.16    0.15
  -7  -9  12   -0.09    0.13
   5   9 -12    0.30    0.15
  -5  -9  12    0.41    0.15
   3   9 -12    0.21    0.15
  -3  -9  12    0.13    0.14
   1   9 -12    0.18    0.15
  -1  -9  12    0.19    0.15
  -1   9 -12    0.16    0.16
   1  -9  12    0.06    0.15
  -3   9 -12    0.85    0.21
   3  -9  12    0.83    0.21
  -5   9 -12    0.09    0.17
   5  -9  12    0.14    0.17
  -7   9 -12   -0.08    0.15
   7  -9  12    0.00    0.16
 -18  -8  12    0.26    0.16
 -16  -8  12    0.13    0.15
 -14  -8  12    0.30    0.15
  12   8 -12    0.31    0.13
 -12  -8  12    0.39    0.15
  10   8 -12    1.17    0.17
 -10  -8  12    0.85    0.16
   8   8 -12    1.90    0.21
  -8  -8  12    2.06    0.21
   6   8 -12    4.72    0.30
  -6  -8  12    4.90    0.30
   4   8 -12    0.34    0.14
  -4  -8  12    0.52    0.16
   2   8 -12    0.60    0.16
  -2  -8  12    0.63    0.16
   0   8 -12   -0.04    0.13
   0  -8  12    0.01    0.14
  -2   8 -12    0.67    0.17
   2  -8  12    0.76    0.17
  -4   8 -12    1.56    0.22
   4  -8  12    1.94    0.24
  -6   8 -12    0.80    0.20
   6  -8  12    0.51    0.20
  -8   8 -12    0.27    0.18
   8  -8  12    0.14    0.17
 -10   8 -12    0.25    0.18
 -19  -7  12    0.15    0.16
 -17  -7  12    0.02    0.15
 -15  -7  12    1.11    0.19
 -13  -7  12    0.24    0.13
 -11  -7  12    0.00    0.12
   9   7 -12    1.69    0.19
  -9  -7  12    1.62    0.19
   7   7 -12    0.17    0.13
  -7  -7  12    0.12    0.12
   5   7 -12    0.57    0.14
  -5  -7  12    0.28    0.14
   3   7 -12    1.87    0.20
  -3  -7  12    1.82    0.19
   1   7 -12    2.78    0.24
  -1  -7  12    2.82    0.24
  -1   7 -12    0.42    0.15
   1  -7  12    0.56    0.17
  -3   7 -12    0.03    0.13
   3  -7  12   -0.01    0.14
  -5   7 -12    0.32    0.16
   5  -7  12    0.15    0.16
  -7   7 -12    1.04    0.22
   7  -7  12    0.87    0.21
  -9   7 -12    0.65    0.20
  -9   7 -12    0.69    0.16
   9  -7  12    0.64    0.19
 -11   7 -12    0.10    0.18
 -11   7 -12    0.34    0.14
  11  -7  12   -0.11    0.19
 -20  -6  12    0.38    0.18
 -18  -6  12    0.29    0.17
 -16  -6  12    1.64    0.21
 -14  -6  12    0.38    0.14
 -12  -6  12    0.13    0.12
 -10  -6  12    0.35    0.14
  -8  -6  12    2.05    0.20
   6   6 -12    2.53    0.21
  -6  -6  12    2.54    0.21
   4   6 -12    0.21    0.12
  -4  -6  12    0.24    0.12
   2   6 -12    0.75    0.16
  -2  -6  12    0.79    0.15
   0   6 -12    1.26    0.18
   0  -6  12    1.76    0.20
  -2   6 -12    0.08    0.13
   2  -6  12   -0.04    0.13
  -4   6 -12    0.66    0.18
   4  -6  12    0.60    0.17
  -6   6 -12    0.78    0.17
   6  -6  12    0.46    0.18
  -8   6 -12    0.11    0.15
  -8   6 -12    0.29    0.13
   8  -6  12    0.17    0.17
 -10   6 -12    0.07    0.13
 -10   6 -12   -0.09    0.14
  10  -6  12    0.18    0.18
 -12   6 -12    0.39    0.15
 -12   6 -12    0.44    0.19
  12  -6  12    0.04    0.18
 -21  -5  12    1.02    0.22
 -19  -5  12    0.30    0.17
 -17  -5  12    3.12    0.26
 -15  -5  12    1.80    0.21
 -13  -5  12    0.25    0.13
 -11  -5  12    4.45    0.27
  -9  -5  12    0.47    0.13
  -7  -5  12    0.01    0.11
  -5  -5  12    2.68    0.22
   3   5 -12    9.53    0.40
  -3  -5  12    9.81    0.41
   1   5 -12    1.41    0.17
  -1  -5  12    1.54    0.18
  -1   5 -12    0.56    0.14
   1  -5  12    0.31    0.15
  -3   5 -12    0.44    0.14
   3  -5  12    0.27    0.15
  -5   5 -12    1.33    0.20
   5  -5  12    0.64    0.16
  -7   5 -12    0.52    0.12
  -7   5 -12    0.10    0.13
   7  -5  12    0.13    0.14
  -9   5 -12    2.59    0.26
  -9   5 -12    2.27    0.19
   9  -5  12    2.47    0.26
 -11   5 -12   -0.18    0.12
 -11   5 -12    0.01    0.15
  11  -5  12    0.12    0.17
 -13   5 -12    0.56    0.16
 -13   5 -12    0.82    0.20
  13  -5  12    0.61    0.23
 -22  -4  12    0.02    0.16
 -20  -4  12    0.28    0.16
 -18  -4  12    0.56    0.16
 -16  -4  12    0.03    0.12
 -14  -4  12    0.19    0.14
 -12  -4  12    0.87    0.15
 -10  -4  12    0.71    0.15
  -8  -4  12    0.16    0.11
  -6  -4  12    2.18    0.19
  -4  -4  12    2.68    0.21
  -2  -4  12    2.06    0.20
   0   4 -12    7.59    0.35
   0  -4  12    8.03    0.37
  -2   4 -12    0.23    0.13
   2  -4  12    0.20    0.14
  -4   4 -12    1.02    0.17
   4  -4  12    1.02    0.18
  -6   4 -12    1.00    0.16
   6  -4  12    0.61    0.17
  -8   4 -12    0.16    0.14
  -8   4 -12    0.22    0.10
   8  -4  12    0.30    0.16
 -10   4 -12    0.22    0.13
 -10   4 -12    0.61    0.16
  10  -4  12    0.32    0.17
 -12   4 -12    0.16    0.15
 -12   4 -12    0.18    0.12
  12  -4  12   -0.16    0.16
 -14   4 -12   -0.01    0.14
 -14   4 -12    0.07    0.15
  14  -4  12    0.35    0.20
  21   3 -12    0.64    0.17
 -21  -3  12    0.64    0.18
  19   3 -12    0.33    0.16
 -19  -3  12    0.07    0.14
  17   3 -12    3.48    0.26
 -17  -3  12    2.61    0.24
  15   3 -12    1.59    0.18
 -15  -3  12    1.27    0.17
 -13  -3  12    1.73    0.19
 -11  -3  12    8.55    0.37
  -9  -3  12    0.02    0.10
  -7  -3  12    0.45    0.13
  -5  -3  12    6.30    0.30
  -3  -3  12    5.63    0.28
  -1  -3  12    2.48    0.21
  -1   3 -12    9.27    0.38
   1  -3  12    8.88    0.40
  -3   3 -12    6.12    0.31
   3  -3  12    6.01    0.34
  -5   3 -12   16.59    0.58
   5  -3  12   17.16    0.64
  -7   3 -12    1.14    0.13
  -7   3 -12    1.04    0.16
   7  -3  12    1.15    0.20
  -9   3 -12    0.24    0.12
  -9   3 -12    0.47    0.12
   9  -3  12    0.40    0.15
 -11   3 -12    3.66    0.26
 -11   3 -12    2.94    0.22
  11  -3  12    2.91    0.29
 -13   3 -12    1.12    0.20
 -13   3 -12    1.49    0.19
  13  -3  12    1.51    0.25
 -15   3 -12    0.84    0.17
  15  -3  12    0.72    0.21
  24   2 -12    1.06    0.21
  22   2 -12    0.31    0.17
 -22  -2  12    0.46    0.17
  20   2 -12    0.47    0.17
 -20  -2  12    0.32    0.16
  18   2 -12    0.33    0.15
 -18  -2  12    0.57    0.15
  16   2 -12    2.17    0.21
 -16  -2  12    2.26    0.21
  14   2 -12    1.46    0.18
 -14  -2  12    1.67    0.19
  12   2 -12    3.97    0.25
 -12  -2  12    3.98    0.25
 -10  -2  12    7.67    0.35
  -8  -2  12   16.00    0.56
  -6  -2  12    6.69    0.31
  -4  -2  12    2.09    0.18
  -2  -2  12    5.89    0.28
   0  -2  12    1.70    0.17
  -2   2 -12    3.18    0.21
   2  -2  12    3.32    0.25
  -4   2 -12    8.92    0.38
   4  -2  12    9.92    0.43
  -6   2 -12    7.76    0.35
   6  -2  12    8.23    0.39
  -8   2 -12    1.24    0.14
  -8   2 -12    0.97    0.16
   8  -2  12    1.23    0.18
 -10   2 -12    0.32    0.12
 -10   2 -12    0.45    0.14
  10  -2  12    0.56    0.18
 -12   2 -12   -0.13    0.10
 -12   2 -12   -0.08    0.11
  12  -2  12   -0.13    0.15
 -14   2 -12    0.12    0.13
  14  -2  12   -0.08    0.16
 -16   2 -12    0.26    0.14
  16  -2  12    0.31    0.19
  23   1 -12    0.66    0.20
 -23  -1  12    0.31    0.16
  21   1 -12    0.30    0.17
 -21  -1  12    0.42    0.17
  19   1 -12   -0.04    0.14
 -19  -1  12    0.27    0.14
  17   1 -12    0.50    0.16
 -17  -1  12    0.39    0.14
  15   1 -12    1.99    0.20
 -15  -1  12    2.09    0.21
  13   1 -12    0.55    0.13
 -13  -1  12    0.57    0.14
  11   1 -12    0.91    0.15
 -11  -1  12    0.94    0.15
   9   1 -12    3.13    0.22
  -9  -1  12    3.24    0.22
  -7  -1  12    9.06    0.36
  -5  -1  12    0.90    0.13
  -3  -1  12    2.12    0.18
  -3  -1  12    1.84    0.08
  -1  -1  12    1.19    0.15
   1  -1  12   11.17    0.44
  -3   1 -12    3.05    0.21
   3  -1  12    3.19    0.23
  -5   1 -12    4.49    0.25
   5  -1  12    4.39    0.27
  -7   1 -12    2.44    0.19
   7  -1  12    2.37    0.22
  -9   1 -12    1.14    0.15
  -9   1 -12    1.33    0.15
   9  -1  12    1.44    0.19
 -11   1 -12   -0.10    0.10
 -11   1 -12   -0.07    0.11
  11  -1  12   -0.12    0.14
 -13   1 -12    0.06    0.13
  13  -1  12   -0.10    0.14
 -15   1 -12    0.05    0.14
  15  -1  12    0.03    0.17
  24   0 -12    0.26    0.20
 -24   0  12    0.56    0.16
  22   0 -12    0.81    0.21
 -22   0  12    1.18    0.21
  20   0 -12   -0.10    0.14
 -20   0  12    0.08    0.13
  18   0 -12    0.87    0.18
 -18   0  12    0.90    0.18
  16   0 -12    3.69    0.28
 -16   0  12    3.88    0.27
  14   0 -12    3.58    0.26
 -14   0  12    3.49    0.24
  12   0 -12    6.95    0.33
 -12   0  12    6.28    0.31
  10   0 -12    0.65    0.13
 -10   0  12    0.65    0.13
   8   0 -12    0.19    0.10
  -8   0  12    0.07    0.11
  -6   0  12   30.23    0.91
  -4   0  12    0.00    0.09
  -2   0  12    6.07    0.19
  -2   0  12    6.09    0.28
   0   0  12    3.92    0.23
   2   0  12    0.03    0.11
  -4   0 -12   23.60    0.70
   4   0  12   22.77    0.76
  -6   0 -12   15.02    0.50
   6   0  12   15.30    0.56
  -8   0 -12    1.30    0.14
   8   0  12    1.06    0.17
 -10   0 -12    2.23    0.18
 -10   0 -12    2.20    0.18
  10   0  12    2.18    0.22
 -12   0 -12    0.04    0.12
  12   0  12    0.03    0.14
  14   0  12    0.47    0.18
  16   0  12   -0.20    0.15
  23  -1 -12    0.18    0.18
 -23   1  12    0.28    0.17
  21  -1 -12    0.33    0.18
 -21   1  12    0.39    0.16
  19  -1 -12    0.41    0.16
 -19   1  12    0.09    0.13
  17  -1 -12    0.36    0.14
 -17   1  12    0.49    0.15
  15  -1 -12    1.57    0.19
 -15   1  12    1.71    0.19
  13  -1 -12    0.69    0.14
 -13   1  12    0.52    0.13
  11  -1 -12    0.82    0.14
 -11   1  12    0.77    0.14
   9  -1 -12    3.37    0.23
  -9   1  12    3.76    0.22
   7  -1 -12    9.56    0.38
  -7   1  12    9.58    0.37
   5  -1 -12    0.83    0.13
  -5   1  12    0.84    0.12
  -3   1  12    1.80    0.11
  -3   1  12    1.73    0.15
  -1   1  12    1.50    0.15
  -1   1  12    1.26    0.10
   1   1  12   11.55    0.42
   3   1  12    3.06    0.21
  -5  -1 -12    4.39    0.22
   5   1  12    4.02    0.25
  -7  -1 -12    2.69    0.17
   7   1  12    2.55    0.21
   9   1  12    1.32    0.18
  11   1  12   -0.03    0.11
  13   1  12    0.17    0.14
 -24   2  12    0.49    0.16
  22  -2 -12    0.46    0.19
 -22   2  12    0.48    0.18
  20  -2 -12    0.17    0.16
 -20   2  12    0.36    0.16
  18  -2 -12    0.34    0.16
 -18   2  12    0.65    0.16
  16  -2 -12    2.47    0.23
 -16   2  12    2.35    0.21
  14  -2 -12    1.79    0.20
 -14   2  12    1.47    0.17
  12  -2 -12    3.57    0.24
 -12   2  12    3.98    0.24
  10  -2 -12    7.12    0.34
 -10   2  12    7.84    0.33
   8  -2 -12   16.31    0.57
  -8   2  12   16.89    0.55
   6  -2 -12    6.28    0.29
  -6   2  12    6.81    0.28
   4  -2 -12    2.24    0.17
  -4   2  12    2.03    0.16
  -4   2  12    2.21    0.14
  -2   2  12    5.94    0.26
  -2   2  12    6.44    0.23
   0   2  12    1.82    0.13
   0   2  12    2.08    0.15
   2   2  12    2.87    0.18
   4   2  12    9.37    0.36
  -6  -2 -12    8.02    0.29
   6   2  12    7.92    0.33
   8   2  12    0.91    0.14
  10   2  12    0.54    0.13
 -23   3  12    0.05    0.14
  21  -3 -12    0.72    0.20
 -21   3  12    0.54    0.17
  19  -3 -12    0.47    0.16
 -19   3  12    0.13    0.13
  17  -3 -12    2.52    0.25
 -17   3  12    2.77    0.23
  15  -3 -12    1.72    0.20
 -15   3  12    1.48    0.18
  13  -3 -12    1.32    0.16
 -13   3  12    1.35    0.16
  11  -3 -12   10.21    0.43
 -11   3  12   10.40    0.40
   9  -3 -12    0.07    0.11
  -9   3  12    0.17    0.10
   7  -3 -12    0.37    0.11
  -7   3  12    0.26    0.09
   5  -3 -12    7.04    0.31
  -5   3  12    7.48    0.28
  -5   3  12    7.17    0.28
   3  -3 -12    5.68    0.27
  -3   3  12    6.10    0.24
  -3   3  12    5.97    0.23
  -1   3  12    2.99    0.16
  -1   3  12    2.40    0.14
   1   3  12    9.40    0.32
   1   3  12    9.50    0.32
   3   3  12    6.21    0.24
  -5  -3 -12   17.58    0.51
   5   3  12   17.38    0.54
   7   3  12    1.14    0.12
  22  -4 -12    0.15    0.19
 -22   4  12   -0.25    0.12
  20  -4 -12    0.22    0.17
 -20   4  12   -0.05    0.13
  18  -4 -12    0.31    0.16
 -18   4  12    0.73    0.15
  16  -4 -12    0.18    0.15
 -16   4  12   -0.15    0.11
  14  -4 -12    0.08    0.12
 -14   4  12    0.22    0.11
  12  -4 -12    0.64    0.14
 -12   4  12    0.88    0.12
  10  -4 -12    1.00    0.15
 -10   4  12    1.00    0.12
   8  -4 -12    0.08    0.10
  -8   4  12    0.10    0.11
  -8   4  12    0.02    0.08
   6  -4 -12    2.31    0.18
  -6   4  12    2.18    0.12
  -6   4  12    2.39    0.12
  -6   4  12    2.07    0.16
   4  -4 -12    2.59    0.18
  -4   4  12    2.52    0.18
  -2   4  12    2.16    0.16
   0   4  12    8.15    0.31
   2   4  12    0.29    0.11
  21  -5 -12    0.80    0.21
  19  -5 -12    0.22    0.18
  17  -5 -12    3.48    0.29
  15  -5 -12    1.60    0.21
  13  -5 -12    0.34    0.14
 -13   5  12    0.26    0.10
  11  -5 -12    5.08    0.28
   9  -5 -12    0.26    0.11
  -9   5  12    0.54    0.12
   7  -5 -12    0.16    0.10
  -7   5  12    0.10    0.11
   5  -5 -12    2.73    0.19
  -5   5  12    2.72    0.20
   3  -5 -12   11.26    0.40
  -3   5  12   10.88    0.39
  -1   5  12    1.52    0.15
   1   5  12    0.31    0.11
  20  -6 -12    0.58    0.20
  18  -6 -12    0.38    0.18
  16  -6 -12    1.51    0.21
  14  -6 -12    0.61    0.15
  12  -6 -12    0.26    0.13
 -12   6  12    0.33    0.13
  10  -6 -12    0.25    0.13
 -10   6  12    0.50    0.13
   8  -6 -12    1.60    0.16
  -8   6  12    1.79    0.17
   6  -6 -12    2.72    0.19
  -6   6  12    2.40    0.18
   4  -6 -12    0.45    0.11
  -4   6  12    0.29    0.11
   2  -6 -12    0.91    0.12
  -2   6  12    0.75    0.13
   0   6  12    1.64    0.16
   2   6  12   -0.02    0.11
  19  -7 -12    0.26    0.18
  17  -7 -12   -0.03    0.15
  15  -7 -12    1.59    0.21
 -15   7  12    1.13    0.19
  13  -7 -12    0.31    0.14
 -13   7  12    0.06    0.13
  11  -7 -12    0.15    0.13
 -11   7  12    0.11    0.12
   9  -7 -12    2.03    0.19
  -9   7  12    1.36    0.17
   7  -7 -12    0.20    0.11
  -7   7  12    0.30    0.12
   5  -7 -12    0.78    0.13
  -5   7  12    0.47    0.13
  -3   7  12    2.04    0.20
  -1   7  12    2.79    0.22
   1   7  12    0.56    0.15
  18  -8 -12    0.23    0.18
 -18   8  12    0.04    0.15
  16  -8 -12    0.20    0.16
 -16   8  12   -0.12    0.14
  14  -8 -12    0.52    0.17
 -14   8  12    0.42    0.16
  12  -8 -12    0.77    0.17
 -12   8  12    0.33    0.15
 -10   8  12    1.06    0.17
  -8   8  12    2.40    0.21
  -6   8  12    4.25    0.26
  -4   8  12    0.77    0.16
  -2   8  12    0.55    0.15
   0   8  12   -0.03    0.13
   2   8  12    0.61    0.16
 -15   9  12    0.15    0.14
 -13   9  12    0.29    0.15
 -11   9  12    0.10    0.15
  -9   9  12    0.15    0.13
  -7   9  12    0.18    0.14
  -5   9  12    0.56    0.15
  -3   9  12    0.27    0.16
  -1   9  12    0.28    0.15
   1   9  12    0.16    0.16
 -12  10  12    0.16    0.14
 -10  10  12    0.97    0.18
  -8  10  12    2.45    0.25
  -6  10  12    0.38    0.16
  -4  10  12    0.79    0.20
  -2  10  12    0.81    0.20
   0  10  12    0.05    0.16
   2  10  12    0.55    0.19
  -9  11  12    0.00    0.15
  -7  11  12   -0.19    0.15
  -5  11  12    0.32    0.18
  -3  11  12    0.41    0.19
  -1  11  12    0.40    0.18
   5  11 -13    0.18    0.17
   3  11 -13    0.27    0.18
   8  10 -13    0.55    0.17
   6  10 -13    0.34    0.17
   4  10 -13    0.43    0.18
   2  10 -13    0.24    0.17
  -2 -10  13    0.05    0.16
   0  10 -13    0.17    0.16
   0 -10  13    0.22    0.17
  -2  10 -13    0.26    0.17
   2 -10  13    0.21    0.19
  -4  10 -13    0.08    0.17
 -13  -9  13    0.42    0.17
  11   9 -13    0.94    0.18
 -11  -9  13    0.73    0.19
   9   9 -13    0.41    0.16
  -9  -9  13    0.56    0.17
   7   9 -13    0.24    0.15
  -7  -9  13    0.01    0.14
   5   9 -13    0.18    0.15
  -5  -9  13    0.05    0.14
   3   9 -13    0.20    0.15
  -3  -9  13    0.49    0.17
   1   9 -13    0.21    0.15
  -1  -9  13    0.33    0.16
  -1   9 -13    3.03    0.28
   1  -9  13    2.83    0.28
  -3   9 -13   -0.10    0.14
   3  -9  13    0.17    0.16
  -5   9 -13    0.09    0.16
   5  -9  13   -0.03    0.17
  -7   9 -13    0.14    0.18
 -18  -8  13    0.27    0.16
 -16  -8  13   -0.15    0.13
 -14  -8  13    0.10    0.15
  12   8 -13    0.35    0.14
 -12  -8  13    0.15    0.15
  10   8 -13    0.22    0.13
 -10  -8  13    0.10    0.14
   8   8 -13    0.30    0.14
  -8  -8  13    0.44    0.15
   6   8 -13    2.51    0.24
  -6  -8  13    2.71    0.24
   4   8 -13    0.96    0.18
  -4  -8  13    1.30    0.19
   2   8 -13    0.63    0.18
  -2  -8  13    0.44    0.16
   0   8 -13    0.14    0.14
   0  -8  13    0.32    0.17
  -2   8 -13    0.12    0.14
   2  -8  13    0.10    0.16
  -4   8 -13    0.59    0.18
   4  -8  13    0.40    0.18
  -6   8 -13   -0.35    0.15
   6  -8  13    0.10    0.18
  -8   8 -13    0.14    0.18
   8  -8  13    0.44    0.20
 -19  -7  13    0.16    0.17
 -17  -7  13    0.35    0.17
 -15  -7  13    0.57    0.17
 -13  -7  13    0.02    0.14
 -11  -7  13    2.35    0.23
   9   7 -13    1.05    0.16
  -9  -7  13    0.98    0.17
   7   7 -13    0.32    0.14
  -7  -7  13    0.20    0.14
   5   7 -13    2.43    0.22
  -5  -7  13    3.05    0.24
   3   7 -13    0.94    0.18
  -3  -7  13    0.90    0.17
   1   7 -13    0.74    0.16
  -1  -7  13    1.13    0.19
  -1   7 -13    0.81    0.18
   1  -7  13    1.08    0.20
  -3   7 -13    2.84    0.27
   3  -7  13    2.96    0.27
  -5   7 -13    0.19    0.16
   5  -7  13    0.36    0.17
  -7   7 -13    0.21    0.18
   7  -7  13    0.16    0.17
  -9   7 -13    0.02    0.17
   9  -7  13    0.15    0.19
 -11   7 -13    0.21    0.19
 -20  -6  13    0.08    0.17
 -18  -6  13    0.33    0.17
 -16  -6  13    0.81    0.18
 -14  -6  13    0.18    0.13
 -12  -6  13    1.78    0.20
 -10  -6  13    4.63    0.29
  -8  -6  13    1.68    0.19
   6   6 -13    1.27    0.17
  -6  -6  13    1.16    0.17
   4   6 -13    6.38    0.34
  -4  -6  13    5.51    0.32
   2   6 -13    2.73    0.24
  -2  -6  13    2.79    0.22
   0   6 -13    3.05    0.25
   0  -6  13    3.30    0.27
  -2   6 -13    1.41    0.20
   2  -6  13    1.86    0.22
  -4   6 -13    1.11    0.20
   4  -6  13    1.12    0.20
  -6   6 -13    0.73    0.17
   6  -6  13    0.80    0.21
  -8   6 -13    0.82    0.20
   8  -6  13    0.56    0.19
 -10   6 -13    0.22    0.17
  10  -6  13    0.03    0.17
 -12   6 -13    1.70    0.26
 -12   6 -13    1.45    0.20
 -21  -5  13    0.52    0.19
 -19  -5  13    0.45    0.18
 -17  -5  13    0.60    0.17
 -15  -5  13    0.33    0.14
 -13  -5  13    1.68    0.20
 -11  -5  13    1.98    0.20
  -9  -5  13    1.28    0.17
  -7  -5  13    0.84    0.15
  -5  -5  13    0.27    0.13
   3   5 -13    0.07    0.12
  -3  -5  13   -0.02    0.11
   1   5 -13    4.97    0.29
  -1  -5  13    5.48    0.31
  -1   5 -13    1.03    0.17
   1  -5  13    1.03    0.18
  -3   5 -13    0.09    0.12
   3  -5  13    0.03    0.14
  -5   5 -13    0.70    0.17
   5  -5  13    0.85    0.20
  -7   5 -13    0.48    0.16
   7  -5  13    0.37    0.16
  -9   5 -13    0.07    0.16
  -9   5 -13    0.31    0.13
   9  -5  13    0.34    0.17
 -11   5 -13    0.15    0.14
 -11   5 -13   -0.09    0.14
  11  -5  13   -0.03    0.16
 -13   5 -13    1.46    0.20
 -13   5 -13    0.89    0.21
 -22  -4  13    0.00    0.15
 -20  -4  13    0.47    0.17
 -18  -4  13    1.55    0.21
 -16  -4  13    0.86    0.18
 -14  -4  13    3.24    0.25
 -12  -4  13    1.09    0.16
 -10  -4  13    5.91    0.32
  -8  -4  13    0.46    0.14
  -6  -4  13    0.67    0.14
  -4  -4  13    2.41    0.21
  -2  -4  13    9.98    0.42
   0   4 -13    1.28    0.17
   0  -4  13    1.49    0.18
  -2   4 -13   21.21    0.71
   2  -4  13   21.27    0.75
  -4   4 -13    1.40    0.18
   4  -4  13    0.98    0.17
  -6   4 -13    0.10    0.13
   6  -4  13    0.40    0.17
  -8   4 -13    0.27    0.14
   8  -4  13    0.24    0.16
 -10   4 -13    1.34    0.16
 -10   4 -13    1.56    0.22
  10  -4  13    1.20    0.23
 -12   4 -13    1.12    0.20
 -12   4 -13    0.80    0.16
  12  -4  13    1.03    0.23
 -14   4 -13    0.68    0.18
 -14   4 -13    0.36    0.16
  21   3 -13    0.42    0.16
 -21  -3  13    0.25    0.17
  19   3 -13    0.59    0.16
 -19  -3  13    0.71    0.18
  17   3 -13    1.39    0.19
 -17  -3  13    1.68    0.21
 -15  -3  13    3.18    0.25
 -13  -3  13    0.22    0.12
 -11  -3  13    4.51    0.27
  -9  -3  13    1.17    0.16
  -7  -3  13    1.14    0.15
  -5  -3  13    1.54    0.17
  -3  -3  13    0.35    0.12
  -1  -3  13    0.22    0.12
  -1   3 -13   25.93    0.80
   1  -3  13   25.30    0.85
  -3   3 -13    0.99    0.16
   3  -3  13    0.83    0.17
  -5   3 -13    6.14    0.33
   5  -3  13    7.18    0.37
  -7   3 -13    0.02    0.11
   7  -3  13    0.01    0.14
  -9   3 -13    0.31    0.13
  -9   3 -13    0.26    0.13
   9  -3  13    0.45    0.17
 -11   3 -13    0.49    0.16
 -11   3 -13    0.57    0.14
  11  -3  13    0.66    0.19
 -13   3 -13   -0.02    0.13
 -13   3 -13    0.23    0.15
  13  -3  13   -0.24    0.14
 -15   3 -13    0.78    0.16
  22   2 -13    0.13    0.17
 -22  -2  13    0.68    0.20
  20   2 -13    0.09    0.15
 -20  -2  13    0.42    0.16
  18   2 -13    0.20    0.14
 -18  -2  13    0.11    0.13
  16   2 -13    0.46    0.15
 -16  -2  13    0.31    0.13
  14   2 -13    0.36    0.13
 -14  -2  13    0.51    0.13
  12   2 -13    0.20    0.12
 -12  -2  13   -0.07    0.10
 -10  -2  13    2.51    0.21
  -8  -2  13    0.95    0.15
  -6  -2  13    0.36    0.11
  -4  -2  13   -0.09    0.09
  -2  -2  13    0.23    0.11
   0  -2  13    3.23    0.24
  -2   2 -13    8.40    0.37
   2  -2  13    8.93    0.40
  -4   2 -13    3.98    0.24
   4  -2  13    4.47    0.30
  -6   2 -13    2.04    0.19
   6  -2  13    1.93    0.21
  -8   2 -13    0.70    0.15
   8  -2  13    0.64    0.17
 -10   2 -13    0.63    0.15
 -10   2 -13    0.40    0.12
  10  -2  13    0.53    0.18
 -12   2 -13    0.52    0.15
  12  -2  13    0.67    0.19
 -14   2 -13    0.17    0.14
  14  -2  13    0.47    0.19
  23   1 -13    0.03    0.16
 -23  -1  13    0.09    0.16
  21   1 -13    3.28    0.29
 -21  -1  13    2.74    0.27
  19   1 -13    0.76    0.18
 -19  -1  13    0.54    0.17
  17   1 -13    0.52    0.15
 -17  -1  13    0.50    0.16
  15   1 -13    1.04    0.17
 -15  -1  13    1.22    0.17
  13   1 -13    4.35    0.27
 -13  -1  13    4.09    0.26
  11   1 -13    8.12    0.37
 -11  -1  13    7.74    0.36
   9   1 -13   12.05    0.46
  -9  -1  13   12.23    0.47
  -7  -1  13    0.19    0.10
  -5  -1  13    0.06    0.09
  -3  -1  13   34.29    1.06
  -3  -1  13   36.22    0.90
  -1  -1  13    1.36    0.16
   1  -1  13    2.17    0.20
  -3   1 -13    7.91    0.35
   3  -1  13    8.73    0.40
  -5   1 -13    1.37    0.16
   5  -1  13    1.40    0.18
  -7   1 -13    0.38    0.12
   7  -1  13    0.58    0.15
  -9   1 -13    1.24    0.16
   9  -1  13    1.26    0.19
  11  -1  13    0.29    0.16
 -13   1 -13    0.15    0.13
  13  -1  13    0.34    0.17
  15  -1  13    0.75    0.20
  24   0 -13   -0.16    0.16
  22   0 -13    0.36    0.17
 -22   0  13    0.21    0.15
  20   0 -13    0.50    0.18
 -20   0  13    0.03    0.15
  18   0 -13    1.00    0.18
 -18   0  13    1.52    0.19
  16   0 -13    1.46    0.20
 -16   0  13    0.91    0.16
  14   0 -13    1.27    0.17
 -14   0  13    1.32    0.17
  12   0 -13    0.20    0.12
 -12   0  13    0.10    0.11
  10   0 -13    2.78    0.22
 -10   0  13    3.32    0.22
   8   0 -13    1.60    0.17
  -8   0  13    1.41    0.16
  -6   0  13    0.04    0.10
  -4   0  13    0.06    0.10
  -4   0  13    0.06    0.07
  -2   0  13    0.03    0.05
  -2   0  13   -0.13    0.10
   0   0  13    1.40    0.16
   2   0  13    0.29    0.13
  -4   0 -13    0.45    0.12
   4   0  13    0.42    0.14
  -6   0 -13    0.72    0.12
   6   0  13    0.55    0.14
  -8   0 -13    0.15    0.11
   8   0  13   -0.08    0.12
  10   0  13    0.10    0.14
  12   0  13    0.38    0.16
  14   0  13   -0.14    0.16
  23  -1 -13    0.11    0.18
 -23   1  13    0.31    0.17
  21  -1 -13    3.21    0.29
 -21   1  13    2.50    0.26
  19  -1 -13    0.69    0.18
 -19   1  13    0.63    0.17
  17  -1 -13    0.51    0.16
 -17   1  13    0.30    0.14
  15  -1 -13    0.93    0.17
 -15   1  13    1.06    0.15
  13  -1 -13    4.17    0.28
 -13   1  13    4.84    0.28
  11  -1 -13    7.96    0.36
 -11   1  13    7.61    0.35
   9  -1 -13   12.28    0.48
  -9   1  13   12.38    0.46
   7  -1 -13    0.21    0.11
  -7   1  13    0.35    0.12
  -5   1  13    0.01    0.10
  -5   1  13    0.04    0.08
  -3   1  13   36.26    0.94
  -3   1  13   34.78    1.05
  -1   1  13    1.56    0.10
  -1   1  13    1.48    0.16
   1   1  13    2.33    0.19
   3   1  13    8.68    0.37
  -5  -1 -13    1.42    0.14
   5   1  13    1.27    0.16
  -7  -1 -13    0.55    0.11
   7   1  13    0.56    0.15
   9   1  13    1.38    0.18
  11   1  13    0.40    0.15
  22  -2 -13    0.28    0.18
 -22   2  13    0.32    0.17
  20  -2 -13    0.19    0.16
 -20   2  13    0.27    0.14
  18  -2 -13    0.15    0.14
 -18   2  13    0.29    0.13
  16  -2 -13    0.36    0.15
 -16   2  13    0.48    0.14
  14  -2 -13    0.44    0.15
 -14   2  13    0.27    0.12
  12  -2 -13   -0.09    0.10
 -12   2  13   -0.05    0.10
  10  -2 -13    2.36    0.20
 -10   2  13    2.43    0.19
   8  -2 -13    0.66    0.13
  -8   2  13    0.77    0.13
   6  -2 -13    0.45    0.12
  -6   2  13    0.44    0.10
  -6   2  13    0.51    0.12
  -4   2  13    0.03    0.08
  -4   2  13    0.06    0.09
  -2   2  13    0.26    0.09
  -2   2  13    0.03    0.09
   0   2  13    3.36    0.20
   0   2  13    3.13    0.16
   2   2  13    8.40    0.33
   4   2  13    4.22    0.23
  -6  -2 -13    2.02    0.15
   6   2  13    2.04    0.18
   8   2  13    0.73    0.14
  10   2  13    0.40    0.13
 -23   3  13    0.12    0.15
  21  -3 -13    0.11    0.16
 -21   3  13    0.40    0.17
  19  -3 -13    0.71    0.19
 -19   3  13    0.61    0.16
  17  -3 -13    1.75    0.22
 -17   3  13    1.37    0.18
  15  -3 -13    2.59    0.24
 -15   3  13    2.59    0.22
  13  -3 -13    0.18    0.12
 -13   3  13    0.15    0.11
  11  -3 -13    4.82    0.27
 -11   3  13    4.81    0.25
   9  -3 -13    1.38    0.17
  -9   3  13    1.50    0.15
   7  -3 -13    0.82    0.14
  -7   3  13    1.00    0.12
  -7   3  13    0.97    0.12
   5  -3 -13    1.78    0.17
  -5   3  13    1.93    0.15
  -5   3  13    1.96    0.15
  -3   3  13    0.36    0.09
  -3   3  13    0.24    0.10
  -1   3  13    0.29    0.10
  -1   3  13    0.26    0.09
   1   3  13   26.21    0.76
   1   3  13   26.28    0.74
   3   3  13    0.67    0.10
   5   3  13    7.13    0.28
  22  -4 -13   -0.12    0.16
 -22   4  13    0.22    0.13
  20  -4 -13    0.25    0.17
 -20   4  13   -0.08    0.12
  18  -4 -13    1.47    0.21
 -18   4  13    1.63    0.19
  16  -4 -13    0.75    0.18
 -16   4  13    1.03    0.16
  14  -4 -13    3.40    0.27
 -14   4  13    3.46    0.22
  12  -4 -13    0.73    0.15
 -12   4  13    1.23    0.14
  10  -4 -13    5.72    0.30
 -10   4  13    5.66    0.25
   8  -4 -13    0.31    0.12
  -8   4  13    0.49    0.12
  -8   4  13    0.50    0.09
   6  -4 -13    0.74    0.13
  -6   4  13    0.72    0.13
  -6   4  13    0.71    0.09
   4  -4 -13    2.59    0.20
  -4   4  13    2.61    0.11
  -4   4  13    2.61    0.18
  -2   4  13   10.80    0.38
   0   4  13    1.24    0.14
   2   4  13   22.89    0.68
  21  -5 -13    0.48    0.19
  19  -5 -13    0.12    0.18
  17  -5 -13    0.21    0.16
  15  -5 -13    0.28    0.15
  13  -5 -13    2.05    0.21
  11  -5 -13    2.15    0.20
   9  -5 -13    1.60    0.17
  -9   5  13    1.21    0.16
   7  -5 -13    0.96    0.14
  -7   5  13    0.98    0.14
   5  -5 -13    0.55    0.12
  -5   5  13    0.50    0.12
   3  -5 -13    0.05    0.10
  -3   5  13    0.08    0.11
  -1   5  13    5.38    0.25
   1   5  13    0.88    0.13
  20  -6 -13    0.25    0.18
  18  -6 -13    0.38    0.18
  16  -6 -13    1.22    0.21
  14  -6 -13    0.49    0.16
  12  -6 -13    1.71    0.19
 -12   6  13    1.51    0.18
  10  -6 -13    4.71    0.28
 -10   6  13    4.92    0.26
   8  -6 -13    1.95    0.18
  -8   6  13    2.08    0.18
   6  -6 -13    1.38    0.16
  -6   6  13    1.09    0.15
   4  -6 -13    6.14    0.29
  -4   6  13    5.72    0.28
  -2   6  13    2.84    0.20
   0   6  13    4.15    0.24
   2   6  13    1.76    0.18
  19  -7 -13    0.26    0.18
  17  -7 -13    0.35    0.18
  15  -7 -13    0.31    0.16
 -15   7  13    0.23    0.15
  13  -7 -13    0.50    0.15
 -13   7  13    0.21    0.13
  11  -7 -13    2.40    0.21
 -11   7  13    1.97    0.21
   9  -7 -13    1.11    0.16
  -9   7  13    1.03    0.17
   7  -7 -13    0.03    0.11
  -7   7  13    0.25    0.13
   5  -7 -13    3.08    0.21
  -5   7  13    2.60    0.21
  -3   7  13    1.29    0.17
  -1   7  13    1.15    0.17
   1   7  13    1.04    0.16
 -18   8  13    0.00    0.16
  16  -8 -13    0.40    0.18
 -16   8  13    0.03    0.14
  14  -8 -13    0.47    0.17
 -14   8  13    0.25    0.16
  12  -8 -13    0.64    0.16
 -12   8  13    0.48    0.15
 -10   8  13    0.15    0.13
  -8   8  13    0.64    0.15
  -6   8  13    2.62    0.23
  -4   8  13    1.28    0.18
  -2   8  13    0.41    0.14
   0   8  13    0.32    0.15
   2   8  13   -0.11    0.15
 -15   9  13    0.09    0.15
 -13   9  13    0.41    0.16
 -11   9  13    1.11    0.19
  -9   9  13    0.51    0.16
  -7   9  13    0.28    0.15
  -5   9  13    0.16    0.14
  -3   9  13    0.45    0.17
  -1   9  13    0.45    0.16
   1   9  13    3.29    0.27
 -12  10  13   -0.11    0.14
 -10  10  13    0.11    0.14
  -8  10  13    0.40    0.18
  -6  10  13    0.33    0.16
  -4  10  13    0.45    0.18
  -2  10  13    0.31    0.18
   0  10  13    0.73    0.19
  -7  11  13    1.20    0.20
  -5  11  13    0.71    0.19
  -3  11  13    0.20    0.17
  10  10 -14    0.34    0.17
   8  10 -14    0.31    0.16
   6  10 -14    0.31    0.16
   4  10 -14    0.51    0.19
  -4 -10  14    0.33    0.18
   2  10 -14    1.01    0.20
  -2 -10  14    1.37    0.22
   0  10 -14    0.16    0.17
   0 -10  14    0.13    0.17
  -2  10 -14    0.19    0.17
   2 -10  14    0.14    0.18
 -15  -9  14   -0.09    0.15
 -13  -9  14    0.51    0.18
  11   9 -14    0.83    0.18
 -11  -9  14    0.75    0.18
   9   9 -14   -0.10    0.14
  -9  -9  14    0.01    0.15
   7   9 -14    1.09    0.20
  -7  -9  14    1.65    0.22
   5   9 -14    0.04    0.14
  -5  -9  14    0.08    0.15
   3   9 -14    0.32    0.17
  -3  -9  14   -0.20    0.13
   1   9 -14    0.14    0.15
  -1  -9  14    0.11    0.16
  -1   9 -14    0.59    0.19
   1  -9  14    0.63    0.19
  -3   9 -14    0.77    0.20
   3  -9  14    0.80    0.21
  -5   9 -14    0.49    0.20
   5  -9  14    0.54    0.21
 -16  -8  14   -0.11    0.14
 -14  -8  14    0.23    0.16
  12   8 -14    1.20    0.19
 -12  -8  14    0.99    0.19
  10   8 -14    0.16    0.14
 -10  -8  14    0.17    0.15
   8   8 -14    0.58    0.16
  -8  -8  14    0.70    0.17
   6   8 -14    4.74    0.32
  -6  -8  14    5.98    0.34
   4   8 -14    0.23    0.15
  -4  -8  14   -0.15    0.12
   2   8 -14    0.51    0.16
  -2  -8  14    0.65    0.18
   0   8 -14    0.92    0.18
   0  -8  14    0.65    0.19
  -2   8 -14    0.27    0.16
   2  -8  14    0.70    0.19
  -4   8 -14    0.30    0.17
   4  -8  14    0.02    0.17
  -6   8 -14    0.88    0.22
   6  -8  14    1.19    0.23
  -8   8 -14    1.65    0.27
 -19  -7  14    0.36    0.17
 -17  -7  14    0.44    0.17
 -15  -7  14    1.75    0.22
 -13  -7  14    0.21    0.15
 -11  -7  14    0.46    0.16
   9   7 -14    2.19    0.21
  -9  -7  14    2.44    0.24
   7   7 -14    1.62    0.19
  -7  -7  14    1.75    0.21
   5   7 -14    0.67    0.16
  -5  -7  14    0.74    0.17
   3   7 -14    3.45    0.28
  -3  -7  14    2.95    0.25
   1   7 -14    0.57    0.16
  -1  -7  14    0.79    0.19
  -1   7 -14    0.25    0.15
   1  -7  14    0.20    0.16
  -3   7 -14    0.38    0.17
   3  -7  14    0.21    0.17
  -5   7 -14    0.45    0.18
   5  -7  14    1.11    0.23
  -7   7 -14    0.05    0.17
   7  -7  14    0.28    0.18
  -9   7 -14    0.82    0.22
   9  -7  14    1.13    0.25
 -20  -6  14   -0.12    0.14
 -18  -6  14    0.69    0.19
 -16  -6  14    0.87    0.18
 -14  -6  14    0.31    0.15
 -12  -6  14    0.28    0.15
 -10  -6  14    0.66    0.17
  -8  -6  14    0.29    0.14
  -6  -6  14    0.11    0.14
   4   6 -14    0.17    0.13
  -4  -6  14    0.15    0.13
   2   6 -14    1.88    0.20
  -2  -6  14    1.79    0.21
   0   6 -14    0.10    0.13
   0  -6  14   -0.06    0.14
  -2   6 -14    0.00    0.13
   2  -6  14    0.14    0.16
  -4   6 -14    0.63    0.18
   4  -6  14    0.78    0.19
  -6   6 -14    0.77    0.18
   6  -6  14    0.83    0.21
  -8   6 -14    0.55    0.18
   8  -6  14    0.81    0.21
 -10   6 -14    0.22    0.17
  10  -6  14    0.54    0.20
 -21  -5  14    0.51    0.19
 -19  -5  14    0.05    0.15
 -17  -5  14    2.49    0.25
 -15  -5  14    1.66    0.21
 -13  -5  14    1.97    0.21
 -11  -5  14    1.93    0.21
  -9  -5  14    0.55    0.15
  -7  -5  14    6.98    0.36
  -5  -5  14    3.49    0.25
   3   5 -14    5.63    0.32
  -3  -5  14    5.55    0.31
   1   5 -14   15.71    0.59
  -1  -5  14   16.41    0.62
  -1   5 -14    0.02    0.12
   1  -5  14    0.12    0.15
  -3   5 -14    0.41    0.15
   3  -5  14    0.51    0.16
  -5   5 -14    0.03    0.13
   5  -5  14    0.01    0.15
  -7   5 -14    3.47    0.29
   7  -5  14    3.15    0.30
  -9   5 -14    2.60    0.27
   9  -5  14    2.40    0.28
 -11   5 -14    0.11    0.16
  11  -5  14    0.12    0.19
 -20  -4  14    0.18    0.17
 -18  -4  14    0.72    0.18
 -16  -4  14    0.49    0.15
 -14  -4  14    0.44    0.15
 -12  -4  14    1.18    0.17
 -10  -4  14    0.23    0.13
  -8  -4  14    0.50    0.13
  -6  -4  14    5.91    0.32
  -4  -4  14    2.36    0.21
  -2  -4  14    0.21    0.13
   0   4 -14    0.25    0.12
   0  -4  14    0.23    0.14
  -2   4 -14    0.94    0.17
   2  -4  14    0.81    0.16
  -4   4 -14    0.05    0.12
   4  -4  14    0.02    0.13
  -6   4 -14    0.50    0.16
   6  -4  14    0.54    0.17
  -8   4 -14    0.21    0.15
   8  -4  14    0.31    0.16
 -10   4 -14    0.23    0.16
  10  -4  14    0.03    0.16
 -12   4 -14    0.91    0.20
  12  -4  14    0.87    0.22
  21   3 -14    0.20    0.15
 -21  -3  14    0.32    0.18
  19   3 -14    0.24    0.15
 -19  -3  14    0.00    0.13
 -17  -3  14    3.54    0.27
 -15  -3  14    3.11    0.25
 -13  -3  14    3.38    0.25
 -11  -3  14    3.14    0.24
  -9  -3  14    2.82    0.23
  -7  -3  14    4.02    0.27
  -5  -3  14    4.69    0.28
  -3  -3  14    0.85    0.16
  -1  -3  14   14.54    0.57
  -1   3 -14    1.15    0.16
   1  -3  14    1.14    0.18
  -3   3 -14    2.60    0.22
   3  -3  14    2.50    0.24
  -5   3 -14    0.93    0.16
   5  -3  14    0.72    0.18
  -7   3 -14    2.16    0.22
   7  -3  14    2.30    0.25
  -9   3 -14    1.63    0.20
   9  -3  14    1.24    0.21
 -11   3 -14    0.41    0.17
  11  -3  14    0.66    0.21
  13  -3  14    0.35    0.20
  22   2 -14    0.48    0.18
 -22  -2  14    0.14    0.17
  20   2 -14    0.38    0.16
 -20  -2  14    0.21    0.16
  18   2 -14   -0.02    0.13
 -18  -2  14   -0.09    0.12
  16   2 -14    0.18    0.14
 -16  -2  14    0.20    0.13
  14   2 -14    1.21    0.17
 -14  -2  14    0.91    0.15
 -12  -2  14    1.70    0.19
 -10  -2  14    0.86    0.15
  -8  -2  14    1.58    0.18
  -6  -2  14    3.66    0.25
  -4  -2  14    7.23    0.34
  -2  -2  14    7.11    0.34
   0  -2  14    0.38    0.14
  -2   2 -14    0.24    0.12
   2  -2  14    0.60    0.16
  -4   2 -14    0.98    0.15
   4  -2  14    0.87    0.18
  -6   2 -14    0.64    0.15
   6  -2  14    0.34    0.15
  -8   2 -14    0.09    0.12
   8  -2  14    0.13    0.15
 -10   2 -14    0.04    0.12
  10  -2  14    0.22    0.17
  12  -2  14   -0.13    0.16
  14  -2  14    0.07    0.18
  23   1 -14    0.16    0.18
 -23  -1  14    0.11    0.17
  21   1 -14    0.29    0.18
 -21  -1  14   -0.03    0.15
  19   1 -14    0.29    0.16
 -19  -1  14    0.16    0.15
  17   1 -14    0.22    0.15
 -17  -1  14    0.21    0.13
  15   1 -14    1.42    0.19
 -15  -1  14    1.62    0.19
  13   1 -14    0.69    0.15
 -13  -1  14    0.97    0.16
  11   1 -14    0.29    0.13
 -11  -1  14    0.28    0.13
  -9  -1  14    3.75    0.24
  -7  -1  14    8.97    0.38
  -5  -1  14    6.35    0.32
  -3  -1  14    1.51    0.16
  -3  -1  14    1.35    0.06
  -1  -1  14    0.14    0.12
   1  -1  14    0.42    0.15
  -3   1 -14    0.45    0.13
   3  -1  14    0.38    0.15
  -5   1 -14    0.39    0.12
   5  -1  14    0.19    0.14
  -7   1 -14    1.01    0.15
   7  -1  14    1.11    0.18
  -9   1 -14    1.43    0.17
   9  -1  14    1.22    0.21
  11  -1  14    0.84    0.20
  13  -1  14    0.76    0.20
  22   0 -14   -0.05    0.16
 -22   0  14   -0.08    0.13
  20   0 -14    0.42    0.18
 -20   0  14    0.65    0.17
  18   0 -14    0.06    0.15
 -18   0  14    0.12    0.13
  16   0 -14    0.08    0.14
 -16   0  14    0.07    0.12
  14   0 -14    0.10    0.12
 -14   0  14    0.17    0.12
  12   0 -14    0.30    0.13
 -12   0  14    0.46    0.14
  10   0 -14    2.83    0.23
 -10   0  14    3.02    0.23
   8   0 -14   10.08    0.42
  -8   0  14   10.57    0.42
  -6   0  14   16.99    0.59
  -4   0  14    4.57    0.17
  -4   0  14    4.08    0.24
  -2   0  14    0.21    0.13
  -2   0  14    0.24    0.05
   0   0  14    0.95    0.15
   2   0  14   16.45    0.59
  -4   0 -14    4.97    0.27
   4   0  14    5.27    0.30
  -6   0 -14    1.83    0.17
   6   0  14    1.53    0.19
  -8   0 -14    0.44    0.12
   8   0  14    0.26    0.14
  10   0  14    1.59    0.21
  12   0  14    0.08    0.16
  14   0  14    0.25    0.17
  23  -1 -14    0.04    0.16
 -23   1  14    0.11    0.15
  21  -1 -14    0.09    0.15
 -21   1  14    0.37    0.16
  19  -1 -14    0.28    0.16
 -19   1  14    0.29    0.15
  17  -1 -14    0.07    0.14
 -17   1  14    0.41    0.15
  15  -1 -14    1.18    0.18
 -15   1  14    1.08    0.16
  13  -1 -14    0.70    0.16
 -13   1  14    0.87    0.14
  11  -1 -14    0.16    0.13
 -11   1  14    0.36    0.13
   9  -1 -14    3.41    0.23
  -9   1  14    4.06    0.25
   7  -1 -14    9.19    0.38
  -7   1  14    8.78    0.37
  -5   1  14    7.15    0.25
  -5   1  14    6.78    0.31
  -3   1  14    1.45    0.11
  -3   1  14    1.27    0.16
  -1   1  14    0.08    0.11
  -1   1  14    0.11    0.07
   1   1  14    0.22    0.12
   3   1  14    0.79    0.14
  -5  -1 -14    0.35    0.10
   5   1  14    0.29    0.12
  -7  -1 -14    1.38    0.15
   7   1  14    1.05    0.17
   9   1  14    1.57    0.19
  11   1  14    0.80    0.17
  22  -2 -14   -0.12    0.16
 -22   2  14    0.01    0.14
  20  -2 -14    0.16    0.17
 -20   2  14    0.34    0.15
  18  -2 -14    0.17    0.14
 -18   2  14    0.07    0.13
  16  -2 -14    0.34    0.14
 -16   2  14    0.03    0.12
  14  -2 -14    1.37    0.19
 -14   2  14    1.09    0.16
  12  -2 -14    1.57    0.19
 -12   2  14    2.12    0.19
  10  -2 -14    0.87    0.16
 -10   2  14    0.97    0.14
   8  -2 -14    1.86    0.19
  -8   2  14    1.76    0.16
   6  -2 -14    3.48    0.22
  -6   2  14    3.59    0.21
  -6   2  14    3.56    0.19
  -4   2  14    7.89    0.28
  -4   2  14    7.92    0.33
  -2   2  14    7.04    0.30
  -2   2  14    7.32    0.26
   0   2  14    0.51    0.09
   0   2  14    0.74    0.13
   2   2  14    0.68    0.12
   4   2  14    1.00    0.14
   6   2  14    0.70    0.13
   8   2  14   -0.09    0.11
 -23   3  14    0.52    0.17
  21  -3 -14    0.20    0.17
 -21   3  14    0.27    0.15
  19  -3 -14   -0.14    0.15
 -19   3  14    0.01    0.13
  17  -3 -14    3.68    0.29
 -17   3  14    3.81    0.27
  15  -3 -14    2.28    0.23
 -15   3  14    2.56    0.21
  13  -3 -14    3.62    0.26
 -13   3  14    2.72    0.21
  11  -3 -14    3.13    0.24
 -11   3  14    3.13    0.21
   9  -3 -14    2.95    0.23
  -9   3  14    2.60    0.19
   7  -3 -14    4.22    0.26
  -7   3  14    4.39    0.23
  -7   3  14    4.16    0.22
   5  -3 -14    5.20    0.27
  -5   3  14    4.67    0.23
  -5   3  14    5.18    0.23
  -3   3  14    0.65    0.11
  -3   3  14    0.81    0.11
  -1   3  14   14.04    0.45
  -1   3  14   13.92    0.44
   1   3  14    1.17    0.12
   1   3  14    1.12    0.13
   3   3  14    2.67    0.17
  20  -4 -14    0.61    0.20
 -20   4  14    0.17    0.14
  18  -4 -14    0.69    0.18
 -18   4  14    0.97    0.17
  16  -4 -14    0.63    0.17
 -16   4  14    0.62    0.14
  14  -4 -14    0.46    0.15
 -14   4  14    0.78    0.14
  12  -4 -14    0.88    0.15
 -12   4  14    1.02    0.14
  10  -4 -14    0.19    0.12
 -10   4  14    0.30    0.09
   8  -4 -14    0.51    0.13
  -8   4  14    0.89    0.13
  -8   4  14    0.62    0.10
   6  -4 -14    6.03    0.30
  -6   4  14    6.49    0.24
  -6   4  14    6.33    0.27
   4  -4 -14    2.40    0.20
  -4   4  14    2.53    0.12
  -4   4  14    2.27    0.16
  -2   4  14    0.04    0.09
   0   4  14    0.19    0.10
  21  -5 -14    0.36    0.20
  19  -5 -14   -0.09    0.15
  17  -5 -14    3.03    0.27
  15  -5 -14    2.14    0.23
  13  -5 -14    1.81    0.20
  11  -5 -14    1.97    0.20
 -11   5  14    1.76    0.18
   9  -5 -14    0.40    0.14
  -9   5  14    0.44    0.12
   7  -5 -14    6.96    0.33
  -7   5  14    7.63    0.31
   5  -5 -14    3.86    0.23
  -5   5  14    3.68    0.22
  -3   5  14    6.44    0.29
  -1   5  14   17.75    0.56
   1   5  14    0.03    0.11
  20  -6 -14    0.06    0.18
  18  -6 -14    0.77    0.20
  16  -6 -14    1.17    0.20
  14  -6 -14    0.24    0.14
  12  -6 -14    0.32    0.13
 -12   6  14    0.10    0.12
  10  -6 -14    0.54    0.14
 -10   6  14    0.46    0.14
   8  -6 -14    0.20    0.11
  -8   6  14    0.00    0.12
   6  -6 -14    0.23    0.12
  -6   6  14    0.41    0.13
   4  -6 -14    0.18    0.11
  -4   6  14    0.17    0.13
  -2   6  14    2.25    0.20
   0   6  14    0.14    0.13
   2   6  14    0.04    0.12
  19  -7 -14    0.04    0.18
  17  -7 -14    0.18    0.17
  15  -7 -14    1.82    0.23
 -15   7  14    1.26    0.19
  13  -7 -14    0.03    0.13
 -13   7  14    0.18    0.13
  11  -7 -14    0.50    0.15
 -11   7  14    0.66    0.15
   9  -7 -14    2.72    0.22
  -9   7  14    2.49    0.21
   7  -7 -14    1.86    0.19
  -7   7  14    1.48    0.18
   5  -7 -14    1.03    0.15
  -5   7  14    0.88    0.16
  -3   7  14    2.68    0.22
  -1   7  14    0.84    0.16
   1   7  14    0.22    0.13
 -18   8  14    0.15    0.15
  16  -8 -14    0.23    0.17
 -16   8  14   -0.01    0.14
  14  -8 -14    0.59    0.18
 -14   8  14    0.20    0.14
  12  -8 -14    1.09    0.18
 -12   8  14    0.60    0.16
 -10   8  14   -0.03    0.13
  -8   8  14    0.46    0.14
  -6   8  14    6.01    0.32
  -4   8  14    0.07    0.14
  -2   8  14    0.91    0.17
   0   8  14    0.78    0.18
   2   8  14    0.47    0.17
 -15   9  14   -0.01    0.14
 -13   9  14    0.32    0.16
 -11   9  14    0.79    0.18
  -9   9  14    0.25    0.15
  -7   9  14    1.26    0.19
  -5   9  14   -0.11    0.13
  -3   9  14    0.35    0.16
  -1   9  14    0.02    0.14
   1   9  14    0.76    0.19
 -12  10  14    0.17    0.15
 -10  10  14    0.39    0.16
  -8  10  14    0.44    0.18
  -6  10  14    0.16    0.15
  -4  10  14    0.95    0.21
  -2  10  14    1.89    0.24
   0  10  14   -0.01    0.16
  10  10 -15    0.61    0.18
   8  10 -15    0.17    0.16
   6  10 -15    0.24    0.17
  -6 -10  15    0.16    0.16
   4  10 -15    0.13    0.16
  -4 -10  15    0.46    0.19
   2  10 -15    0.04    0.16
  -2 -10  15    0.18    0.17
   0  10 -15    0.46    0.20
   0 -10  15    0.52    0.19
 -13  -9  15    0.18    0.16
  11   9 -15   -0.13    0.13
 -11  -9  15   -0.10    0.14
   9   9 -15    1.57    0.21
  -9  -9  15    1.54    0.23
   7   9 -15    0.18    0.15
  -7  -9  15   -0.02    0.15
   5   9 -15    1.31    0.21
  -5  -9  15    0.64    0.18
   3   9 -15    0.17    0.16
  -3  -9  15    0.35    0.17
   1   9 -15    0.13    0.16
  -1  -9  15    0.04    0.16
  -1   9 -15    0.24    0.17
   1  -9  15    0.43    0.19
  -3   9 -15    0.29    0.17
   3  -9  15    0.35    0.20
 -16  -8  15    0.13    0.16
  14   8 -15    0.27    0.15
 -14  -8  15    0.07    0.16
  12   8 -15   -0.16    0.13
 -12  -8  15   -0.18    0.14
  10   8 -15    0.16    0.15
 -10  -8  15    0.15    0.15
   8   8 -15    0.14    0.15
  -8  -8  15    0.15    0.15
   6   8 -15    0.13    0.14
  -6  -8  15    0.21    0.15
   4   8 -15    0.11    0.15
  -4  -8  15    0.12    0.15
   2   8 -15    0.02    0.15
  -2  -8  15    0.35    0.17
   0   8 -15    0.00    0.14
   0  -8  15    0.22    0.17
  -2   8 -15    0.59    0.18
   2  -8  15    0.49    0.20
  -4   8 -15   -0.08    0.15
   4  -8  15   -0.15    0.16
  -6   8 -15    0.22    0.17
   6  -8  15    0.16    0.19
 -19  -7  15   -0.11    0.13
 -17  -7  15    0.41    0.18
 -15  -7  15    0.09    0.16
 -13  -7  15    0.36    0.16
 -11  -7  15    0.20    0.15
   9   7 -15    2.63    0.24
  -9  -7  15    2.89    0.26
   7   7 -15    0.19    0.14
  -7  -7  15    0.17    0.15
   5   7 -15    0.74    0.17
  -5  -7  15    0.84    0.18
   3   7 -15    0.86    0.18
  -3  -7  15    1.61    0.21
   1   7 -15    0.78    0.17
  -1  -7  15    0.76    0.18
  -1   7 -15    0.21    0.15
   1  -7  15    0.06    0.15
  -3   7 -15    1.58    0.23
   3  -7  15    1.47    0.24
  -5   7 -15    0.23    0.17
   5  -7  15    0.07    0.17
  -7   7 -15    1.14    0.22
   7  -7  15    1.15    0.24
  -9   7 -15   -0.15    0.15
 -20  -6  15    0.60    0.19
 -18  -6  15    0.26    0.17
 -16  -6  15    0.65    0.17
 -14  -6  15    0.26    0.15
 -12  -6  15    0.28    0.15
 -10  -6  15    0.94    0.18
  -8  -6  15    1.99    0.22
  -6  -6  15    0.19    0.14
   4   6 -15    3.69    0.27
  -4  -6  15    3.18    0.26
   2   6 -15    0.35    0.15
  -2  -6  15    0.16    0.15
   0   6 -15    0.44    0.15
   0  -6  15    0.13    0.15
  -2   6 -15    1.15    0.19
   2  -6  15    1.18    0.20
  -4   6 -15    0.72    0.19
   4  -6  15    0.60    0.19
  -6   6 -15    1.30    0.22
   6  -6  15    1.06    0.22
  -8   6 -15    0.54    0.19
   8  -6  15    0.59    0.21
 -10   6 -15    0.45    0.20
 -19  -5  15    0.29    0.17
 -17  -5  15    0.40    0.15
 -15  -5  15    0.07    0.14
 -13  -5  15   -0.08    0.13
 -11  -5  15    1.27    0.19
  -9  -5  15    0.71    0.16
  -7  -5  15    1.07    0.18
  -5  -5  15    2.06    0.21
   3   5 -15    0.44    0.14
  -3  -5  15    0.29    0.13
   1   5 -15    1.12    0.17
  -1  -5  15    0.99    0.19
  -1   5 -15    0.05    0.14
   1  -5  15    0.19    0.15
  -3   5 -15    0.75    0.17
   3  -5  15    1.13    0.20
  -5   5 -15    4.20    0.32
   5  -5  15    4.81    0.34
  -7   5 -15   -0.22    0.12
   7  -5  15   -0.13    0.15
  -9   5 -15    0.21    0.16
   9  -5  15    0.75    0.22
 -11   5 -15    0.21    0.15
 -20  -4  15    0.92    0.20
 -18  -4  15   -0.04    0.13
 -16  -4  15    1.23    0.18
 -14  -4  15    0.70    0.16
 -12  -4  15    0.24    0.13
 -10  -4  15    2.26    0.21
  -8  -4  15    1.71    0.20
  -6  -4  15    3.08    0.25
  -4  -4  15    6.65    0.35
  -2  -4  15    0.65    0.16
   0   4 -15    1.39    0.18
   0  -4  15    1.36    0.20
  -2   4 -15    0.20    0.14
   2  -4  15    0.31    0.16
  -4   4 -15    4.25    0.29
   4  -4  15    4.61    0.32
  -6   4 -15    0.48    0.16
   6  -4  15    0.03    0.16
  -8   4 -15    1.77    0.22
   8  -4  15    1.81    0.24
 -10   4 -15    0.31    0.17
  10  -4  15    0.33    0.20
 -12   4 -15    0.33    0.17
  21   3 -15    0.55    0.18
 -21  -3  15    0.15    0.17
 -19  -3  15    1.16    0.20
 -17  -3  15    1.54    0.21
 -15  -3  15    0.39    0.14
 -13  -3  15    0.78    0.16
 -11  -3  15    2.80    0.23
  -9  -3  15   10.27    0.44
  -7  -3  15    3.04    0.24
  -5  -3  15    2.03    0.21
  -3  -3  15    6.38    0.33
  -1  -3  15    2.33    0.23
  -1   3 -15    2.85    0.24
   1  -3  15    3.28    0.26
  -3   3 -15    0.61    0.16
   3  -3  15    0.31    0.14
  -5   3 -15    2.71    0.24
   5  -3  15    3.06    0.28
  -7   3 -15    0.56    0.16
   7  -3  15    0.72    0.19
  -9   3 -15    0.33    0.15
   9  -3  15    0.19    0.17
 -11   3 -15    0.62    0.17
  11  -3  15    0.20    0.19
  22   2 -15   -0.05    0.16
 -22  -2  15    0.03    0.16
  20   2 -15    0.52    0.18
 -20  -2  15    0.31    0.15
  18   2 -15    0.72    0.18
 -18  -2  15    0.30    0.14
  16   2 -15    0.14    0.13
 -16  -2  15    0.08    0.12
  14   2 -15    0.63    0.14
 -14  -2  15    0.63    0.16
 -12  -2  15    2.51    0.22
 -10  -2  15   10.82    0.46
  -8  -2  15    2.40    0.21
  -6  -2  15    1.05    0.17
  -4  -2  15    1.65    0.19
  -2  -2  15    3.00    0.25
   0  -2  15    7.16    0.37
  -2   2 -15    0.25    0.13
   2  -2  15    0.18    0.13
  -4   2 -15    0.33    0.13
   4  -2  15    0.21    0.14
  -6   2 -15    1.88    0.20
   6  -2  15    1.76    0.23
  -8   2 -15    3.86    0.27
   8  -2  15    3.38    0.29
 -10   2 -15    0.80    0.17
  10  -2  15    0.84    0.20
  12  -2  15    0.30    0.19
  23   1 -15    0.50    0.19
  21   1 -15    0.34    0.18
 -21  -1  15    0.37    0.16
  19   1 -15    0.53    0.18
 -19  -1  15    0.66    0.16
  17   1 -15    0.45    0.16
 -17  -1  15    0.35    0.14
  15   1 -15    2.61    0.24
 -15  -1  15    2.18    0.21
  13   1 -15    3.02    0.24
 -13  -1  15    2.89    0.24
 -11  -1  15   10.73    0.46
  -9  -1  15   24.92    0.82
  -7  -1  15    4.62    0.29
  -5  -1  15    4.73    0.27
  -3  -1  15    5.19    0.29
  -1  -1  15    1.65    0.19
   1  -1  15    0.23    0.14
  -3   1 -15    5.97    0.31
   3  -1  15    6.57    0.35
  -5   1 -15    6.17    0.30
   5  -1  15    5.82    0.34
  -7   1 -15    2.31    0.20
   7  -1  15    2.18    0.24
  -9   1 -15    1.04    0.16
   9  -1  15    1.21    0.21
  11  -1  15   -0.13    0.15
  13  -1  15    1.31    0.24
  22   0 -15    0.26    0.17
 -22   0  15    0.29    0.17
  20   0 -15    0.11    0.16
 -20   0  15    0.07    0.14
  18   0 -15    0.24    0.14
 -18   0  15    0.35    0.14
  16   0 -15   -0.03    0.13
 -16   0  15    0.11    0.13
  14   0 -15    0.32    0.14
 -14   0  15    0.62    0.14
  12   0 -15    3.68    0.25
 -12   0  15    3.80    0.25
  10   0 -15    4.59    0.28
 -10   0  15    4.54    0.27
  -8   0  15   18.44    0.65
  -6   0  15   -0.11    0.11
  -4   0  15    1.53    0.11
  -4   0  15    1.28    0.17
  -2   0  15    0.01    0.12
  -2   0  15    0.01    0.05
   0   0  15    0.75    0.15
   2   0  15    2.56    0.22
  -4   0 -15    1.14    0.16
   4   0  15    0.82    0.16
  -6   0 -15    0.09    0.11
   6   0  15   -0.01    0.14
  -8   0 -15   -0.01    0.10
   8   0  15    0.16    0.15
  10   0  15    0.50    0.18
  12   0  15    0.98    0.21
  23  -1 -15    0.38    0.20
 -23   1  15    0.66    0.18
  21  -1 -15    0.64    0.20
 -21   1  15    0.34    0.16
  19  -1 -15    0.69    0.19
 -19   1  15    0.43    0.16
  17  -1 -15    0.42    0.16
 -17   1  15    0.34    0.13
  15  -1 -15    2.32    0.23
 -15   1  15    2.41    0.22
  13  -1 -15    2.75    0.23
 -13   1  15    2.40    0.21
  11  -1 -15   10.74    0.46
 -11   1  15   10.99    0.45
   9  -1 -15   24.40    0.82
  -9   1  15   25.45    0.81
  -7   1  15    4.13    0.25
  -5   1  15    4.74    0.20
  -5   1  15    4.71    0.27
  -3   1  15    5.77    0.29
  -3   1  15    5.85    0.21
  -1   1  15    1.95    0.12
  -1   1  15    2.01    0.19
   1   1  15    0.69    0.15
   3   1  15    6.43    0.32
  -5  -1 -15    6.48    0.29
   5   1  15    5.84    0.32
   7   1  15    2.05    0.21
   9   1  15    1.14    0.18
  22  -2 -15   -0.14    0.15
 -22   2  15    0.04    0.15
  20  -2 -15    0.26    0.16
 -20   2  15    0.39    0.16
  18  -2 -15    0.74    0.18
 -18   2  15    0.34    0.15
  16  -2 -15    0.07    0.14
 -16   2  15    0.06    0.12
  14  -2 -15    0.96    0.18
 -14   2  15    0.62    0.15
  12  -2 -15    2.16    0.21
 -12   2  15    2.64    0.21
  10  -2 -15   11.34    0.48
 -10   2  15   12.16    0.46
   8  -2 -15    2.52    0.22
  -8   2  15    2.70    0.21
  -6   2  15    1.16    0.13
  -6   2  15    0.98    0.14
  -4   2  15    1.93    0.15
  -4   2  15    1.75    0.17
  -2   2  15    3.45    0.22
  -2   2  15    3.58    0.17
   0   2  15    7.56    0.26
   0   2  15    6.98    0.31
   2   2  15    0.31    0.10
   4   2  15    0.40    0.12
   6   2  15    2.10    0.19
 -23   3  15    0.12    0.15
  21  -3 -15    0.38    0.18
 -21   3  15    0.22    0.16
  19  -3 -15    1.41    0.22
 -19   3  15    1.36    0.20
  17  -3 -15    1.76    0.23
 -17   3  15    1.80    0.20
  15  -3 -15    0.46    0.15
 -15   3  15    0.55    0.14
  13  -3 -15    0.89    0.16
 -13   3  15    0.95    0.15
  11  -3 -15    3.37    0.25
 -11   3  15    3.07    0.22
   9  -3 -15   10.68    0.45
  -9   3  15   10.60    0.40
   7  -3 -15    2.88    0.23
  -7   3  15    3.39    0.21
  -7   3  15    3.78    0.21
  -5   3  15    2.16    0.17
  -5   3  15    2.28    0.16
  -3   3  15    6.90    0.27
  -3   3  15    6.61    0.28
  -1   3  15    2.09    0.15
  -1   3  15    2.30    0.16
   1   3  15    3.01    0.18
   3   3  15    0.57    0.11
  20  -4 -15    0.90    0.21
  18  -4 -15   -0.32    0.12
 -18   4  15   -0.07    0.11
  16  -4 -15    0.98    0.19
 -16   4  15    1.43    0.17
  14  -4 -15    0.96    0.18
 -14   4  15    0.88    0.14
  12  -4 -15    0.43    0.14
 -12   4  15    0.32    0.11
  10  -4 -15    2.78    0.22
 -10   4  15    2.26    0.18
 -10   4  15    2.40    0.17
   8  -4 -15    1.85    0.19
  -8   4  15    1.77    0.16
  -8   4  15    1.73    0.14
   6  -4 -15    3.56    0.24
  -6   4  15    3.00    0.19
  -6   4  15    3.34    0.17
  -4   4  15    7.10    0.29
  -2   4  15    1.03    0.13
   0   4  15    1.84    0.16
  19  -5 -15    0.71    0.21
  17  -5 -15    0.44    0.18
  15  -5 -15    0.25    0.16
  13  -5 -15   -0.07    0.12
  11  -5 -15    1.12    0.17
 -11   5  15    1.15    0.17
   9  -5 -15    0.77    0.15
  -9   5  15    0.66    0.14
   7  -5 -15    1.17    0.16
  -7   5  15    1.01    0.15
   5  -5 -15    2.11    0.19
  -5   5  15    2.26    0.18
  -3   5  15    0.53    0.13
  -1   5  15    1.26    0.14
   1   5  15   -0.04    0.11
  18  -6 -15    0.37    0.17
  16  -6 -15    0.51    0.17
  14  -6 -15    0.05    0.14
 -14   6  15   -0.08    0.12
  12  -6 -15    0.75    0.16
 -12   6  15    0.60    0.14
  10  -6 -15    0.73    0.16
 -10   6  15    0.33    0.13
   8  -6 -15    2.35    0.21
  -8   6  15    2.16    0.19
   6  -6 -15   -0.04    0.11
  -6   6  15    0.00    0.11
   4  -6 -15    4.35    0.26
  -4   6  15    3.47    0.24
  -2   6  15    0.14    0.13
   0   6  15    0.45    0.13
  17  -7 -15    0.42    0.18
 -17   7  15    0.25    0.16
  15  -7 -15   -0.04    0.14
 -15   7  15    0.11    0.15
  13  -7 -15    0.38    0.16
 -13   7  15    0.34    0.15
  11  -7 -15    0.37    0.15
 -11   7  15    0.16    0.13
   9  -7 -15    3.48    0.25
  -9   7  15    2.96    0.23
   7  -7 -15    0.10    0.12
  -7   7  15    0.01    0.12
  -5   7  15    1.10    0.17
  -3   7  15    1.71    0.20
  -1   7  15    1.05    0.17
   1   7  15    0.43    0.14
  16  -8 -15   -0.05    0.16
 -16   8  15    0.54    0.17
  14  -8 -15    0.18    0.15
 -14   8  15    0.32    0.15
 -12   8  15   -0.16    0.14
 -10   8  15    0.20    0.13
  -8   8  15    0.14    0.14
  -6   8  15    0.15    0.14
  -4   8  15    0.09    0.13
  -2   8  15   -0.04    0.14
   0   8  15   -0.12    0.14
 -15   9  15   -0.12    0.14
 -13   9  15    0.39    0.16
 -11   9  15   -0.05    0.14
  -9   9  15    1.15    0.18
  -7   9  15    0.16    0.16
  -5   9  15    0.92    0.19
  -3   9  15    0.09    0.16
  -1   9  15    0.07    0.16
   1   9  15    0.06    0.18
 -10  10  15    0.09    0.16
  -8  10  15    0.20    0.17
  -6  10  15    0.06    0.15
  -4  10  15    0.41    0.18
  -2  10  15   -0.09    0.15
   0  10  15    0.38    0.20
   8  10 -16    0.08    0.16
   6  10 -16    0.05    0.16
  -6 -10  16    0.30    0.18
   4  10 -16    0.41    0.19
  -4 -10  16    0.08    0.16
  13   9 -16    0.33    0.16
 -13  -9  16    0.31    0.16
  11   9 -16    0.11    0.15
 -11  -9  16    0.45    0.18
   9   9 -16    0.09    0.14
  -9  -9  16    0.02    0.17
   7   9 -16    0.37    0.17
  -7  -9  16    0.15    0.17
   5   9 -16   -0.06    0.14
  -5  -9  16    0.05    0.16
   3   9 -16    0.70    0.20
  -3  -9  16    0.55    0.20
   1   9 -16    0.20    0.17
  -1  -9  16    0.61    0.20
  -1   9 -16   -0.09    0.15
   1  -9  16   -0.01    0.17
  -3   9 -16    0.12    0.17
 -16  -8  16   -0.03    0.16
  14   8 -16    0.12    0.15
 -14  -8  16    0.07    0.17
  12   8 -16    1.07    0.20
 -12  -8  16    1.08    0.22
  10   8 -16    0.51    0.16
 -10  -8  16    0.10    0.16
   8   8 -16   -0.10    0.12
  -8  -8  16    0.04    0.15
   6   8 -16    0.54    0.18
  -6  -8  16    0.52    0.18
   4   8 -16    0.18    0.15
  -4  -8  16   -0.08    0.14
   2   8 -16    0.59    0.18
  -2  -8  16    0.77    0.20
   0   8 -16    1.01    0.20
   0  -8  16    1.05    0.22
  -2   8 -16    0.31    0.18
   2  -8  16    0.01    0.18
  -4   8 -16    0.24    0.17
   4  -8  16    0.17    0.19
  -6   8 -16    0.12    0.18
 -17  -7  16    0.19    0.17
 -15  -7  16    0.33    0.18
 -13  -7  16    0.64    0.19
 -11  -7  16    0.36    0.16
   9   7 -16    0.43    0.16
  -9  -7  16    0.51    0.17
   7   7 -16    0.03    0.14
  -7  -7  16    0.10    0.14
   5   7 -16    2.42    0.24
  -5  -7  16    2.10    0.25
   3   7 -16    0.19    0.14
  -3  -7  16    0.04    0.14
   1   7 -16    0.21    0.14
  -1  -7  16    0.10    0.17
  -1   7 -16   -0.02    0.15
   1  -7  16    0.31    0.17
  -3   7 -16    0.12    0.17
   3  -7  16    0.19    0.18
  -5   7 -16    0.75    0.19
   5  -7  16    0.19    0.18
  -7   7 -16    0.10    0.16
 -18  -6  16    0.13    0.17
 -16  -6  16    0.47    0.18
 -14  -6  16    0.10    0.15
 -12  -6  16    1.46    0.22
 -10  -6  16   -0.08    0.12
  -8  -6  16    0.05    0.15
   6   6 -16    0.80    0.16
  -6  -6  16    0.91    0.19
   4   6 -16    0.24    0.14
  -4  -6  16    0.13    0.14
   2   6 -16    0.26    0.15
  -2  -6  16    0.26    0.15
   0   6 -16    0.17    0.15
   0  -6  16    0.33    0.16
  -2   6 -16    1.53    0.23
   2  -6  16    1.58    0.24
  -4   6 -16    0.10    0.15
   4  -6  16    0.14    0.17
  -6   6 -16    0.23    0.17
   6  -6  16    0.28    0.18
  -8   6 -16    0.02    0.15
   8  -6  16    0.07    0.18
 -19  -5  16    0.11    0.16
 -17  -5  16    0.27    0.17
 -15  -5  16    2.35    0.25
 -13  -5  16    0.14    0.14
 -11  -5  16    1.40    0.20
  -9  -5  16    1.27    0.19
  -7  -5  16    0.98    0.19
  -5  -5  16    8.23    0.41
   3   5 -16    2.01    0.21
  -3  -5  16    2.36    0.23
   1   5 -16    0.32    0.15
  -1  -5  16    0.63    0.18
  -1   5 -16   -0.19    0.12
   1  -5  16    0.19    0.15
  -3   5 -16    0.85    0.17
   3  -5  16    0.76    0.20
  -5   5 -16    1.08    0.20
   5  -5  16    0.99    0.22
  -7   5 -16    0.48    0.17
   7  -5  16    0.25    0.18
  -9   5 -16    0.29    0.18
   9  -5  16    0.14    0.19
 -20  -4  16    0.06    0.15
 -18  -4  16    0.37    0.15
 -16  -4  16    0.82    0.18
 -14  -4  16    0.24    0.14
 -12  -4  16    0.42    0.14
 -10  -4  16    0.69    0.17
  -8  -4  16    0.10    0.14
  -6  -4  16    1.68    0.19
  -4  -4  16    4.67    0.30
  -2  -4  16    0.83    0.17
   0   4 -16    1.84    0.20
   0  -4  16    1.43    0.20
  -2   4 -16    0.60    0.16
   2  -4  16    0.55    0.18
  -4   4 -16    0.45    0.15
   4  -4  16    0.03    0.16
  -6   4 -16    0.44    0.16
   6  -4  16    0.28    0.17
  -8   4 -16    1.44    0.21
   8  -4  16    1.39    0.25
 -10   4 -16    0.17    0.16
  10  -4  16    0.18    0.18
 -21  -3  16    0.15    0.15
 -19  -3  16    0.60    0.17
 -17  -3  16    0.15    0.14
 -15  -3  16    3.30    0.27
 -13  -3  16    0.30    0.15
 -11  -3  16   -0.02    0.12
  -9  -3  16   12.81    0.52
  -7  -3  16    3.71    0.27
  -5  -3  16    8.40    0.40
  -3  -3  16    1.29    0.18
  -1  -3  16    1.89    0.22
  -1   3 -16    0.34    0.15
   1  -3  16    0.47    0.15
  -3   3 -16    0.15    0.13
   3  -3  16    0.18    0.15
  -5   3 -16    1.52    0.19
   5  -3  16    1.40    0.22
  -7   3 -16    1.55    0.21
   7  -3  16    1.69    0.23
  -9   3 -16    1.47    0.21
   9  -3  16    1.82    0.26
  11  -3  16    0.77    0.22
  22   2 -16    0.86    0.21
 -22  -2  16    0.95    0.21
  20   2 -16    0.32    0.17
 -20  -2  16    0.69    0.18
  18   2 -16    0.35    0.16
 -18  -2  16    0.32    0.15
  16   2 -16    2.86    0.25
 -16  -2  16    2.26    0.23
 -14  -2  16    1.23    0.19
 -12  -2  16    6.59    0.36
 -10  -2  16    0.69    0.16
  -8  -2  16    0.44    0.14
  -6  -2  16    6.33    0.33
  -4  -2  16    2.62    0.22
  -2  -2  16    2.95    0.24
   0  -2  16    3.27    0.27
  -2   2 -16    5.67    0.32
   2  -2  16    5.95    0.35
  -4   2 -16    1.82    0.19
   4  -2  16    1.81    0.22
  -6   2 -16    1.52    0.19
   6  -2  16    1.16    0.21
  -8   2 -16    1.19    0.19
   8  -2  16    1.15    0.22
  10  -2  16    1.81    0.25
  12  -2  16    0.02    0.18
  23   1 -16    0.23    0.18
  21   1 -16    0.54    0.19
 -21  -1  16    0.44    0.17
  19   1 -16    0.23    0.16
 -19  -1  16    0.06    0.14
  17   1 -16    0.25    0.14
 -17  -1  16   -0.02    0.13
  15   1 -16    0.84    0.17
 -15  -1  16    1.00    0.18
  13   1 -16    1.05    0.17
 -13  -1  16    0.98    0.17
 -11  -1  16    3.03    0.25
  -9  -1  16    4.49    0.29
  -7  -1  16    1.42    0.18
  -5  -1  16    0.27    0.13
  -5  -1  16    0.42    0.07
  -3  -1  16    2.30    0.21
  -1  -1  16    2.14    0.20
   1  -1  16    0.30    0.13
  -3   1 -16    1.47    0.18
   3  -1  16    1.47    0.21
  -5   1 -16    0.46    0.14
   5  -1  16    0.65    0.17
  -7   1 -16   -0.01    0.11
   7  -1  16    0.23    0.16
   9  -1  16    0.21    0.17
  11  -1  16    0.81    0.20
  22   0 -16    0.14    0.17
 -22   0  16    0.14    0.16
  20   0 -16    0.43    0.18
 -20   0  16    0.26    0.15
  18   0 -16    1.30    0.22
 -18   0  16    1.04    0.18
  16   0 -16    1.61    0.21
 -16   0  16    2.01    0.22
  14   0 -16    3.94    0.28
 -14   0  16    3.76    0.27
  12   0 -16    4.78    0.30
 -12   0  16    4.06    0.27
 -10   0  16   -0.06    0.11
  -8   0  16    1.01    0.16
  -6   0  16   10.87    0.33
  -6   0  16    9.82    0.43
  -4   0  16    1.73    0.19
  -4   0  16    1.39    0.10
  -2   0  16    0.11    0.13
   0   0  16    4.65    0.28
   2   0  16    6.79    0.35
  -4   0 -16    0.61    0.13
   4   0  16    0.47    0.15
  -6   0 -16    3.26    0.24
   6   0  16    3.94    0.28
   8   0  16    0.01    0.14
  10   0  16    1.61    0.23
  12   0  16   -0.10    0.16
 -23   1  16    0.26    0.17
  21  -1 -16    0.47    0.19
 -21   1  16    0.40    0.16
  19  -1 -16    0.10    0.15
 -19   1  16    0.04    0.14
  17  -1 -16    0.05    0.14
 -17   1  16    0.24    0.15
  15  -1 -16    0.74    0.18
 -15   1  16    1.05    0.17
  13  -1 -16    0.91    0.16
 -13   1  16    1.20    0.18
  11  -1 -16    3.16    0.25
 -11   1  16    3.64    0.25
   9  -1 -16    4.46    0.29
  -9   1  16    4.65    0.28
  -7   1  16    1.66    0.18
  -5   1  16    0.37    0.09
  -5   1  16    0.52    0.13
  -3   1  16    2.47    0.13
  -3   1  16    2.32    0.20
  -1   1  16    2.02    0.19
   1   1  16    0.08    0.12
   3   1  16    1.57    0.18
  -5  -1 -16    0.23    0.11
   5   1  16    0.43    0.14
   7   1  16    0.09    0.14
   9   1  16    0.19    0.14
  22  -2 -16    0.83    0.21
 -22   2  16    1.08    0.20
  20  -2 -16    0.59    0.18
 -20   2  16    1.02    0.19
  18  -2 -16    0.46    0.18
 -18   2  16    0.31    0.15
  16  -2 -16    2.86    0.27
 -16   2  16    2.94    0.24
  14  -2 -16    1.13    0.19
 -14   2  16    0.97    0.16
  12  -2 -16    5.98    0.34
 -12   2  16    6.79    0.33
  10  -2 -16    0.24    0.13
 -10   2  16    0.60    0.13
   8  -2 -16    0.42    0.13
  -8   2  16    0.28    0.12
  -6   2  16    7.18    0.28
  -6   2  16    6.93    0.32
  -4   2  16    2.92    0.20
  -4   2  16    3.20    0.17
  -2   2  16    3.16    0.21
  -2   2  16    3.17    0.17
   0   2  16    3.12    0.21
   2   2  16    5.98    0.29
   4   2  16    2.12    0.19
   6   2  16    1.35    0.17
  21  -3 -16   -0.01    0.16
 -21   3  16    0.07    0.14
  19  -3 -16    0.79    0.20
 -19   3  16    0.36    0.15
  17  -3 -16    0.07    0.15
 -17   3  16   -0.16    0.12
  15  -3 -16    2.89    0.26
 -15   3  16    3.29    0.24
  13  -3 -16    0.38    0.15
 -13   3  16    0.32    0.13
  11  -3 -16   -0.09    0.11
 -11   3  16    0.04    0.10
   9  -3 -16   13.20    0.53
  -9   3  16   14.20    0.46
  -9   3  16   13.37    0.48
   7  -3 -16    3.26    0.24
  -7   3  16    3.61    0.20
  -7   3  16    3.28    0.21
  -5   3  16    8.89    0.35
  -5   3  16    9.41    0.33
  -3   3  16    1.42    0.13
  -3   3  16    1.27    0.14
  -1   3  16    2.36    0.16
  -1   3  16    2.45    0.17
   1   3  16    0.63    0.11
  20  -4 -16    0.21    0.19
  18  -4 -16    0.44    0.18
 -18   4  16    0.08    0.13
  16  -4 -16    0.63    0.18
 -16   4  16    0.89    0.16
  14  -4 -16    0.18    0.15
 -14   4  16    0.26    0.12
  12  -4 -16    0.46    0.14
 -12   4  16    0.34    0.11
  10  -4 -16    0.59    0.15
 -10   4  16    0.74    0.12
 -10   4  16    0.62    0.14
   8  -4 -16    0.22    0.12
  -8   4  16    0.15    0.10
  -8   4  16    0.10    0.09
   6  -4 -16    1.72    0.19
  -6   4  16    1.78    0.16
  -4   4  16    4.83    0.24
  -2   4  16    1.05    0.13
   0   4  16    2.21    0.17
  19  -5 -16    0.25    0.18
  17  -5 -16    0.66    0.18
  15  -5 -16    2.69    0.26
  13  -5 -16    0.39    0.15
  11  -5 -16    1.26    0.18
 -11   5  16    1.23    0.17
   9  -5 -16    1.11    0.17
  -9   5  16    1.30    0.17
   7  -5 -16    0.87    0.16
  -7   5  16    1.00    0.15
   5  -5 -16    8.98    0.40
  -5   5  16    8.84    0.35
  -3   5  16    2.64    0.19
  -1   5  16    0.41    0.13
   1   5  16    0.15    0.12
  18  -6 -16    0.39    0.18
  16  -6 -16    0.57    0.18
  14  -6 -16    0.45    0.16
 -14   6  16    0.41    0.14
  12  -6 -16    2.10    0.22
 -12   6  16    1.96    0.20
  10  -6 -16    0.33    0.14
 -10   6  16    0.22    0.12
   8  -6 -16    0.04    0.12
  -8   6  16    0.16    0.12
   6  -6 -16    1.03    0.17
  -6   6  16    0.98    0.16
  -4   6  16    0.16    0.12
  -2   6  16    0.35    0.14
   0   6  16    0.43    0.14
 -19   7  16    0.12    0.16
  17  -7 -16    0.60    0.19
 -17   7  16    0.01    0.16
  15  -7 -16    0.11    0.15
 -15   7  16    0.51    0.16
  13  -7 -16    0.64    0.18
 -13   7  16    0.54    0.17
  11  -7 -16    0.34    0.15
 -11   7  16    0.33    0.14
   9  -7 -16    0.60    0.16
  -9   7  16    0.44    0.15
   7  -7 -16   -0.14    0.12
  -7   7  16    0.03    0.13
  -5   7  16    2.42    0.22
  -3   7  16    0.04    0.13
  -1   7  16    0.17    0.13
   1   7  16    0.20    0.16
  16  -8 -16    0.05    0.17
 -16   8  16   -0.07    0.16
  14  -8 -16    0.49    0.17
 -14   8  16    0.11    0.16
 -12   8  16    1.19    0.19
 -10   8  16    0.21    0.14
  -8   8  16    0.17    0.13
  -6   8  16    0.76    0.17
  -4   8  16    0.04    0.15
  -2   8  16    0.70    0.18
   0   8  16    1.49    0.22
 -13   9  16    0.10    0.16
 -11   9  16    0.37    0.17
  -9   9  16    0.14    0.16
  -7   9  16    0.75    0.19
  -5   9  16    0.05    0.16
  -3   9  16    0.73    0.18
  -1   9  16    0.11    0.17
  -8  10  16    0.24    0.16
  -6  10  16    0.19    0.17
  -4  10  16    0.02    0.16
  -2  10  16   -0.07    0.17
  11   9 -17   -0.08    0.15
 -11  -9  17    0.01    0.17
   9   9 -17    0.04    0.16
  -9  -9  17    0.11    0.17
   7   9 -17    0.22    0.15
  -7  -9  17    0.19    0.17
   5   9 -17    0.06    0.14
  -5  -9  17    0.11    0.16
   3   9 -17    0.52    0.18
  -3  -9  17    0.99    0.22
   1   9 -17    0.35    0.19
  -1  -9  17    0.35    0.19
  -1   9 -17    0.18    0.18
  14   8 -17    0.06    0.14
 -14  -8  17    0.01    0.16
  12   8 -17   -0.09    0.15
 -12  -8  17   -0.15    0.14
  10   8 -17    0.12    0.15
 -10  -8  17    1.02    0.21
   8   8 -17    0.41    0.17
  -8  -8  17    0.02    0.17
   6   8 -17    0.30    0.16
  -6  -8  17    0.35    0.18
   4   8 -17   -0.19    0.14
  -4  -8  17   -0.10    0.14
   2   8 -17    0.18    0.17
  -2  -8  17    0.19    0.19
   0   8 -17    0.22    0.16
   0  -8  17    0.58    0.21
  -2   8 -17    0.16    0.16
   2  -8  17   -0.04    0.18
  -4   8 -17   -0.13    0.17
 -17  -7  17    0.17    0.18
 -15  -7  17    0.16    0.17
 -13  -7  17    0.35    0.17
 -11  -7  17    0.03    0.14
   9   7 -17    0.08    0.14
  -9  -7  17    0.51    0.17
   7   7 -17    0.47    0.17
  -7  -7  17    0.27    0.17
   5   7 -17    1.20    0.19
  -5  -7  17    0.89    0.20
   3   7 -17    0.09    0.14
  -3  -7  17    0.28    0.17
   1   7 -17    0.52    0.17
  -1  -7  17    0.80    0.20
  -1   7 -17    1.77    0.25
   1  -7  17    1.85    0.26
  -3   7 -17    1.24    0.23
   3  -7  17    0.72    0.21
  -5   7 -17    0.66    0.20
   5  -7  17    0.53    0.21
 -18  -6  17    0.54    0.18
 -16  -6  17    0.08    0.16
 -14  -6  17   -0.03    0.15
 -12  -6  17   -0.03    0.13
 -10  -6  17    0.53    0.17
  -8  -6  17    4.73    0.34
   6   6 -17    0.84    0.17
  -6  -6  17    0.57    0.17
   4   6 -17    0.38    0.15
  -4  -6  17    0.57    0.17
   2   6 -17   -0.13    0.11
  -2  -6  17   -0.13    0.13
   0   6 -17    0.79    0.18
   0  -6  17    0.82    0.20
  -2   6 -17    0.81    0.20
   2  -6  17    0.73    0.21
  -4   6 -17    1.76    0.24
   4  -6  17    1.90    0.27
  -6   6 -17    0.88    0.21
   6  -6  17    0.84    0.23
  -8   6 -17    0.45    0.19
 -19  -5  17    0.46    0.19
 -17  -5  17    0.59    0.18
 -15  -5  17   -0.13    0.13
 -13  -5  17    0.75    0.18
 -11  -5  17    0.14    0.15
  -9  -5  17    0.85    0.18
  -7  -5  17    0.60    0.17
  -5  -5  17   -0.05    0.13
   3   5 -17    1.13    0.18
  -3  -5  17    1.03    0.20
   1   5 -17    0.18    0.14
  -1  -5  17    0.07    0.16
  -1   5 -17    0.49    0.16
   1  -5  17    0.30    0.17
  -3   5 -17   -0.08    0.13
   3  -5  17    0.05    0.16
  -5   5 -17    0.80    0.19
   5  -5  17    0.74    0.22
  -7   5 -17    0.31    0.16
   7  -5  17    0.37    0.20
  -9   5 -17    0.90    0.22
 -20  -4  17    0.22    0.16
 -18  -4  17    0.99    0.20
 -16  -4  17    1.98    0.23
 -14  -4  17    1.01    0.18
 -12  -4  17    0.14    0.14
 -10  -4  17    2.49    0.24
  -8  -4  17    8.01    0.41
  -6  -4  17    3.09    0.25
  -4  -4  17    0.46    0.15
  -2  -4  17    3.83    0.29
   0   4 -17    0.49    0.16
   0  -4  17    0.35    0.16
  -2   4 -17    1.10    0.19
   2  -4  17    1.20    0.21
  -4   4 -17    0.24    0.15
   4  -4  17    0.24    0.17
  -6   4 -17    2.50    0.25
   6  -4  17    2.35    0.27
  -8   4 -17    0.37    0.16
   8  -4  17    0.84    0.21
 -10   4 -17    0.07    0.16
 -21  -3  17    0.31    0.17
 -19  -3  17    1.57    0.23
 -17  -3  17   -0.05    0.12
 -15  -3  17    0.14    0.14
 -13  -3  17    1.36    0.20
 -11  -3  17    0.27    0.14
  -9  -3  17    1.74    0.20
  -7  -3  17    3.91    0.27
  -5  -3  17    2.05    0.21
  -3  -3  17    3.63    0.28
  -1  -3  17    0.87    0.18
  -1   3 -17    0.05    0.13
   1  -3  17    0.23    0.14
  -3   3 -17    0.48    0.16
   3  -3  17    0.17    0.15
  -5   3 -17    1.15    0.19
   5  -3  17    0.98    0.21
  -7   3 -17    0.18    0.15
   7  -3  17    0.56    0.20
  -9   3 -17    0.08    0.14
   9  -3  17   -0.14    0.17
  22   2 -17    0.13    0.16
  20   2 -17    0.53    0.19
 -20  -2  17   -0.03    0.14
  18   2 -17    0.70    0.18
 -18  -2  17    0.24    0.15
 -16  -2  17    0.26    0.14
 -14  -2  17    1.70    0.21
 -12  -2  17    0.61    0.15
 -10  -2  17    1.40    0.19
  -8  -2  17    3.67    0.27
  -6  -2  17    0.91    0.16
  -4  -2  17    3.13    0.24
  -2  -2  17    0.75    0.17
   0  -2  17    1.54    0.21
  -2   2 -17    0.86    0.16
   2  -2  17    0.99    0.19
  -4   2 -17    1.42    0.19
   4  -2  17    1.41    0.22
  -6   2 -17    0.61    0.15
   6  -2  17    0.45    0.18
  -8   2 -17    0.14    0.14
   8  -2  17    0.18    0.18
  10  -2  17   -0.17    0.16
  23   1 -17    0.48    0.20
  21   1 -17    0.04    0.16
 -21  -1  17    0.09    0.16
  19   1 -17    0.14    0.16
 -19  -1  17    0.04    0.14
  17   1 -17    0.00    0.13
 -17  -1  17    0.15    0.14
  15   1 -17    0.37    0.15
 -15  -1  17    0.34    0.14
 -13  -1  17    0.24    0.15
 -11  -1  17    0.87    0.17
  -9  -1  17    0.84    0.16
  -7  -1  17    4.43    0.29
  -5  -1  17    3.61    0.25
  -3  -1  17    2.29    0.22
  -1  -1  17    1.67    0.20
   1  -1  17    0.57    0.15
  -3   1 -17    0.28    0.13
   3  -1  17    0.08    0.15
  -5   1 -17    0.21    0.13
   5  -1  17    0.51    0.17
  -7   1 -17    0.06    0.13
   7  -1  17    0.00    0.15
   9  -1  17    1.98    0.26
  11  -1  17   -0.18    0.16
  22   0 -17   -0.07    0.16
 -22   0  17    0.03    0.16
  20   0 -17   -0.08    0.15
 -20   0  17    0.02    0.14
  18   0 -17   -0.08    0.14
 -18   0  17    0.01    0.13
  16   0 -17    0.18    0.14
 -16   0  17    0.04    0.12
  14   0 -17    0.17    0.14
 -14   0  17    0.01    0.12
  12   0 -17    0.03    0.12
 -12   0  17   -0.03    0.12
 -10   0  17    0.72    0.15
  -8   0  17    0.37    0.14
  -6   0  17    0.05    0.08
  -6   0  17   -0.04    0.10
  -4   0  17    0.00    0.12
  -2   0  17    0.41    0.13
   0   0  17    0.81    0.16
   2   0  17    0.36    0.15
  -4   0 -17    0.28    0.12
   4   0  17    0.18    0.14
  -6   0 -17    0.40    0.13
   6   0  17    0.59    0.17
   8   0  17    0.25    0.17
  10   0  17    0.06    0.16
 -23   1  17    0.33    0.17
  21  -1 -17    0.09    0.17
 -21   1  17   -0.06    0.14
  19  -1 -17    0.08    0.15
 -19   1  17    0.12    0.14
  17  -1 -17    0.19    0.15
 -17   1  17    0.04    0.14
  15  -1 -17    0.23    0.15
 -15   1  17    0.30    0.14
  13  -1 -17    0.43    0.15
 -13   1  17    0.26    0.14
  11  -1 -17    0.59    0.15
 -11   1  17    0.92    0.15
  -9   1  17    0.80    0.15
  -7   1  17    4.80    0.21
  -7   1  17    4.67    0.27
  -5   1  17    3.19    0.24
  -5   1  17    3.59    0.16
  -3   1  17    2.22    0.20
  -3   1  17    2.35    0.13
  -1   1  17    1.73    0.19
   1   1  17    0.76    0.15
   3   1  17   -0.01    0.13
  -5  -1 -17    0.47    0.13
   5   1  17    0.42    0.15
   7   1  17   -0.18    0.13
  22  -2 -17    0.24    0.18
 -22   2  17    0.06    0.15
  20  -2 -17    0.32    0.19
 -20   2  17    0.32    0.16
  18  -2 -17    0.28    0.16
 -18   2  17    0.26    0.15
  16  -2 -17    0.49    0.17
 -16   2  17    0.38    0.15
  14  -2 -17    1.69    0.21
 -14   2  17    1.38    0.19
  12  -2 -17    0.57    0.16
 -12   2  17    0.63    0.15
  10  -2 -17    1.33    0.18
 -10   2  17    1.40    0.17
  -8   2  17    3.57    0.24
  -8   2  17    4.04    0.21
  -6   2  17    1.04    0.12
  -6   2  17    1.03    0.15
  -4   2  17    3.46    0.23
  -4   2  17    3.39    0.18
  -2   2  17    1.03    0.15
  -2   2  17    0.89    0.10
   0   2  17    1.78    0.18
   2   2  17    0.98    0.15
   4   2  17    1.51    0.17
  21  -3 -17    0.20    0.18
 -21   3  17    0.27    0.15
  19  -3 -17    1.61    0.25
 -19   3  17    1.81    0.22
  17  -3 -17    0.07    0.16
 -17   3  17   -0.03    0.13
  15  -3 -17    0.06    0.14
 -15   3  17   -0.07    0.11
  13  -3 -17    1.58    0.21
 -13   3  17    1.29    0.18
  11  -3 -17    0.12    0.13
 -11   3  17    0.17    0.11
   9  -3 -17    2.11    0.21
  -9   3  17    2.25    0.18
  -9   3  17    1.73    0.17
  -7   3  17    4.10    0.22
  -7   3  17    4.26    0.24
  -5   3  17    2.24    0.17
  -5   3  17    2.63    0.19
  -3   3  17    4.12    0.20
  -3   3  17    3.85    0.22
  -1   3  17    0.87    0.13
  -1   3  17    0.82    0.12
  20  -4 -17    0.54    0.19
  18  -4 -17    0.79    0.20
  16  -4 -17    1.96    0.24
  14  -4 -17    0.64    0.18
 -14   4  17    1.03    0.16
  12  -4 -17    0.59    0.16
 -12   4  17    0.11    0.11
  10  -4 -17    3.05    0.25
 -10   4  17    2.90    0.22
 -10   4  17    2.95    0.20
   8  -4 -17    8.95    0.41
  -8   4  17    8.63    0.34
  -6   4  17    3.07    0.20
  -4   4  17    0.52    0.12
  -2   4  17    4.32    0.23
   0   4  17    0.36    0.12
  19  -5 -17    1.05    0.23
  17  -5 -17    0.82    0.21
  15  -5 -17   -0.10    0.14
  13  -5 -17    0.87    0.18
 -13   5  17    0.42    0.15
  11  -5 -17    0.18    0.13
 -11   5  17    0.14    0.13
   9  -5 -17    1.23    0.18
  -9   5  17    0.88    0.16
   7  -5 -17    0.75    0.16
  -7   5  17    0.57    0.13
  -5   5  17    0.18    0.12
  -3   5  17    1.30    0.16
  -1   5  17    0.25    0.12
  18  -6 -17    0.68    0.20
  16  -6 -17    0.11    0.16
 -16   6  17    0.02    0.13
  14  -6 -17    0.06    0.14
 -14   6  17    0.10    0.14
  12  -6 -17    0.12    0.14
 -12   6  17   -0.11    0.12
  10  -6 -17    0.36    0.15
 -10   6  17    0.37    0.15
   8  -6 -17    4.88    0.30
  -8   6  17    4.85    0.28
   6  -6 -17    1.03    0.17
  -6   6  17    0.89    0.16
  -4   6  17    0.35    0.12
  -2   6  17    0.15    0.13
   0   6  17    1.17    0.17
  17  -7 -17   -0.01    0.15
 -17   7  17    0.17    0.16
  15  -7 -17    0.19    0.17
 -15   7  17    0.20    0.15
  13  -7 -17    0.21    0.17
 -13   7  17    0.55    0.17
  11  -7 -17   -0.28    0.12
 -11   7  17    0.08    0.14
   9  -7 -17    0.33    0.16
  -9   7  17    0.01    0.12
   7  -7 -17    0.80    0.17
  -7   7  17    0.52    0.15
  -5   7  17    1.12    0.17
  -3   7  17    0.22    0.15
  -1   7  17    1.04    0.18
 -16   8  17    0.33    0.16
 -14   8  17    0.05    0.14
 -12   8  17   -0.12    0.13
 -10   8  17    0.16    0.14
  -8   8  17    0.11    0.15
  -6   8  17    0.43    0.16
  -4   8  17    0.00    0.16
  -2   8  17    0.30    0.16
   0   8  17    0.66    0.19
 -13   9  17    0.16    0.15
 -11   9  17   -0.15    0.13
  -9   9  17    0.19    0.16
  -7   9  17    0.36    0.16
  -5   9  17   -0.24    0.13
  -3   9  17    0.66    0.18
  -1   9  17    0.60    0.20
   9   9 -18   -0.07    0.15
  -9  -9  18    0.24    0.18
   7   9 -18    0.06    0.16
  -7  -9  18    0.28    0.18
   5   9 -18    0.37    0.17
  -5  -9  18    0.18    0.19
   3   9 -18    0.28    0.17
  -3  -9  18    0.19    0.20
  14   8 -18   -0.04    0.15
 -14  -8  18    0.00    0.16
  12   8 -18    0.95    0.21
 -12  -8  18    0.41    0.19
  10   8 -18    1.28    0.22
 -10  -8  18    1.92    0.26
   8   8 -18    0.42    0.17
  -8  -8  18    0.52    0.19
   6   8 -18    0.69    0.19
  -6  -8  18    0.71    0.20
   4   8 -18    0.98    0.21
  -4  -8  18    1.42    0.24
   2   8 -18    0.70    0.20
  -2  -8  18    0.81    0.23
   0   8 -18    0.08    0.15
   0  -8  18    0.56    0.20
  -2   8 -18    0.05    0.16
 -15  -7  18    0.37    0.18
 -13  -7  18    0.56    0.19
 -11  -7  18    0.69    0.19
   9   7 -18    1.50    0.22
  -9  -7  18    1.90    0.25
   7   7 -18    0.28    0.16
  -7  -7  18    0.05    0.16
   5   7 -18    0.40    0.16
  -5  -7  18    0.30    0.17
   3   7 -18    0.67    0.18
  -3  -7  18    0.65    0.20
   1   7 -18    0.02    0.15
  -1  -7  18   -0.10    0.17
  -1   7 -18    0.44    0.19
   1  -7  18    0.33    0.20
  -3   7 -18    0.05    0.17
   3  -7  18    0.25    0.19
  -5   7 -18    0.58    0.19
 -18  -6  18    0.48    0.18
 -16  -6  18    0.53    0.19
 -14  -6  18   -0.12    0.14
 -12  -6  18    0.34    0.17
 -10  -6  18    0.97    0.20
  -8  -6  18    0.53    0.18
   6   6 -18    0.54    0.16
  -6  -6  18    0.77    0.18
   4   6 -18    0.13    0.14
  -4  -6  18    0.06    0.16
   2   6 -18    0.29    0.15
  -2  -6  18    0.31    0.17
   0   6 -18    0.40    0.17
   0  -6  18    0.24    0.19
  -2   6 -18    0.18    0.16
   2  -6  18    0.26    0.18
  -4   6 -18    0.79    0.20
   4  -6  18    0.89    0.23
  -6   6 -18    0.92    0.22
 -19  -5  18    0.07    0.16
 -17  -5  18    0.05    0.16
 -15  -5  18    0.17    0.15
 -13  -5  18    0.05    0.14
 -11  -5  18    2.95    0.28
  -9  -5  18    0.73    0.18
  -7  -5  18    0.22    0.15
  -5  -5  18    0.47    0.16
   3   5 -18   -0.18    0.12
  -3  -5  18    0.00    0.14
   1   5 -18    0.23    0.14
  -1  -5  18    0.42    0.17
  -1   5 -18    0.41    0.18
   1  -5  18    0.23    0.16
  -3   5 -18    2.12    0.25
   3  -5  18    1.81    0.26
  -5   5 -18    0.27    0.18
   5  -5  18    0.31    0.19
  -7   5 -18    0.33    0.17
   7  -5  18    0.49    0.21
 -20  -4  18    0.06    0.17
 -18  -4  18    0.26    0.16
 -16  -4  18    0.11    0.15
 -14  -4  18    0.04    0.14
 -12  -4  18    0.09    0.13
 -10  -4  18    1.02    0.20
  -8  -4  18    1.46    0.20
  -6  -4  18    1.16    0.20
  -4  -4  18    0.90    0.19
  -2  -4  18    0.05    0.16
   0   4 -18    0.98    0.19
   0  -4  18    0.90    0.19
  -2   4 -18    0.03    0.14
   2  -4  18    0.01    0.14
  -4   4 -18    0.41    0.16
   4  -4  18    0.47    0.18
  -6   4 -18   -0.19    0.14
   6  -4  18    0.04    0.17
  -8   4 -18    0.42    0.18
   8  -4  18    0.28    0.20
 -19  -3  18    0.18    0.16
 -17  -3  18    0.86    0.19
 -15  -3  18    0.81    0.18
 -13  -3  18    1.45    0.21
 -11  -3  18    1.28    0.20
  -9  -3  18    2.97    0.27
  -7  -3  18    0.20    0.13
  -5  -3  18    1.81    0.21
  -3  -3  18    0.77    0.19
  -1  -3  18    0.12    0.15
  -1   3 -18    0.25    0.15
   1  -3  18    0.23    0.16
  -3   3 -18    0.18    0.15
   3  -3  18    0.02    0.16
  -5   3 -18    0.53    0.16
   5  -3  18    0.56    0.19
  -7   3 -18    0.17    0.15
   7  -3  18   -0.02    0.17
  -9   3 -18    0.32    0.16
   9  -3  18    0.32    0.19
  22   2 -18    0.70    0.20
 -20  -2  18    0.09    0.15
 -18  -2  18    0.66    0.18
 -16  -2  18    2.69    0.25
 -14  -2  18    1.19    0.20
 -12  -2  18    0.75    0.17
 -10  -2  18    0.90    0.18
  -8  -2  18    0.26    0.14
  -6  -2  18   -0.03    0.13
  -4  -2  18    2.21    0.23
  -2  -2  18    0.82    0.18
   0  -2  18    0.04    0.15
  -2   2 -18    0.50    0.16
   2  -2  18    0.40    0.17
  -4   2 -18    0.60    0.16
   4  -2  18    0.68    0.19
  -6   2 -18    0.72    0.17
   6  -2  18    0.36    0.19
  -8   2 -18    0.12    0.14
   8  -2  18    0.23    0.19
  10  -2  18    0.40    0.21
  21   1 -18    0.51    0.19
 -21  -1  18    0.23    0.17
  19   1 -18    0.09    0.16
 -19  -1  18    0.20    0.15
  17   1 -18    0.32    0.16
 -17  -1  18    0.09    0.13
 -15  -1  18    1.12    0.19
 -13  -1  18    0.37    0.14
 -11  -1  18    4.44    0.29
  -9  -1  18    1.15    0.18
  -7  -1  18    0.91    0.16
  -5  -1  18    0.27    0.14
  -3  -1  18    0.53    0.16
  -1  -1  18    0.56    0.17
   1  -1  18    0.51    0.15
  -3   1 -18   -0.06    0.12
   3  -1  18    0.08    0.15
  -5   1 -18   -0.20    0.11
   5  -1  18    0.11    0.15
  -7   1 -18    0.91    0.17
   7  -1  18    0.56    0.19
   9  -1  18    0.33    0.18
  22   0 -18    0.18    0.18
 -22   0  18   -0.08    0.15
  20   0 -18    0.09    0.16
 -20   0  18    0.36    0.17
  18   0 -18    0.17    0.15
 -18   0  18    0.14    0.15
  16   0 -18    3.83    0.30
 -16   0  18    3.20    0.27
  14   0 -18    3.98    0.30
 -14   0  18    3.96    0.29
 -12   0  18    0.84    0.17
 -10   0  18    0.51    0.14
  -8   0  18    9.70    0.43
  -6   0  18    0.19    0.13
  -4   0  18    0.86    0.17
  -2   0  18    3.67    0.26
   0   0  18    0.27    0.14
   2   0  18    1.73    0.21
  -4   0 -18    0.55    0.14
   4   0  18    0.41    0.16
  -6   0 -18    0.60    0.14
   6   0  18    0.55    0.18
   8   0  18    1.19    0.21
  10   0  18    1.79    0.25
  21  -1 -18    0.06    0.18
 -21   1  18    0.07    0.14
  19  -1 -18    0.35    0.18
 -19   1  18    0.32    0.16
  17  -1 -18    0.09    0.15
 -17   1  18    0.29    0.16
  15  -1 -18    1.08    0.19
 -15   1  18    1.17    0.19
  13  -1 -18    0.27    0.15
 -13   1  18    0.26    0.14
  11  -1 -18    5.02    0.32
 -11   1  18    4.54    0.30
  -9   1  18    1.16    0.17
  -7   1  18    0.91    0.12
  -7   1  18    0.63    0.14
  -5   1  18    0.09    0.13
  -5   1  18    0.19    0.08
  -3   1  18    0.50    0.14
  -1   1  18    0.45    0.14
   1   1  18    0.42    0.14
   3   1  18    0.03    0.13
   5   1  18    0.13    0.13
   7   1  18    1.04    0.18
 -22   2  18    0.14    0.16
  20  -2 -18    0.12    0.17
 -20   2  18   -0.09    0.13
  18  -2 -18    0.58    0.18
 -18   2  18    0.42    0.16
  16  -2 -18    2.67    0.26
 -16   2  18    2.29    0.24
  14  -2 -18    1.40    0.21
 -14   2  18    1.35    0.19
  12  -2 -18    0.69    0.16
 -12   2  18    0.91    0.16
  10  -2 -18    0.95    0.17
 -10   2  18    0.48    0.14
  -8   2  18    0.15    0.10
  -8   2  18    0.31    0.12
  -6   2  18    0.13    0.13
  -6   2  18    0.08    0.09
  -4   2  18    2.36    0.19
  -4   2  18    2.13    0.15
  -2   2  18    0.83    0.15
   0   2  18    0.39    0.13
   2   2  18    0.34    0.12
 -21   3  18    0.26    0.17
  19  -3 -18    0.31    0.18
 -19   3  18    0.22    0.16
  17  -3 -18    0.72    0.19
 -17   3  18    0.78    0.17
  15  -3 -18    0.69    0.18
 -15   3  18    0.59    0.16
  13  -3 -18    1.07    0.19
 -13   3  18    1.62    0.18
  11  -3 -18    1.03    0.17
 -11   3  18    1.46    0.17
   9  -3 -18    2.26    0.23
  -9   3  18    2.57    0.19
  -9   3  18    2.60    0.20
  -7   3  18    0.13    0.11
  -7   3  18    0.10    0.10
  -5   3  18    2.89    0.18
  -5   3  18    2.71    0.19
  -3   3  18    0.81    0.12
  -3   3  18    0.72    0.13
  -1   3  18    0.37    0.11
  20  -4 -18   -0.19    0.16
  18  -4 -18    0.30    0.18
  16  -4 -18    0.09    0.16
  14  -4 -18    0.26    0.15
  12  -4 -18    0.17    0.14
 -12   4  18    0.18    0.13
  10  -4 -18    0.95    0.18
 -10   4  18    1.42    0.17
   8  -4 -18    1.28    0.19
  -8   4  18    1.77    0.18
  -6   4  18    1.65    0.16
  -4   4  18    1.13    0.14
  -2   4  18    0.37    0.11
  19  -5 -18   -0.06    0.17
  17  -5 -18    0.45    0.19
  15  -5 -18    0.27    0.17
  13  -5 -18    0.33    0.16
 -13   5  18    0.37    0.15
  11  -5 -18    2.54    0.24
 -11   5  18    2.74    0.22
   9  -5 -18    0.81    0.17
  -9   5  18    0.65    0.15
   7  -5 -18    0.22    0.15
  -7   5  18   -0.03    0.11
  -5   5  18    0.93    0.15
  -3   5  18   -0.08    0.11
  -1   5  18    0.48    0.13
  18  -6 -18    0.22    0.17
  16  -6 -18    0.29    0.17
 -16   6  18    0.22    0.15
  14  -6 -18   -0.03    0.15
 -14   6  18    0.00    0.13
  12  -6 -18    0.56    0.17
 -12   6  18    0.66    0.15
  10  -6 -18    0.40    0.15
 -10   6  18    0.47    0.16
   8  -6 -18    0.71    0.17
  -8   6  18    0.32    0.13
  -6   6  18    0.44    0.14
  -4   6  18    0.11    0.13
  -2   6  18    0.50    0.14
   0   6  18    0.64    0.16
  17  -7 -18   -0.08    0.14
 -17   7  18    0.05    0.15
  15  -7 -18    0.19    0.18
 -15   7  18   -0.16    0.14
  13  -7 -18    0.55    0.18
 -13   7  18    0.53    0.17
  11  -7 -18    1.61    0.22
 -11   7  18    0.70    0.17
   9  -7 -18    1.66    0.21
  -9   7  18    1.70    0.21
  -7   7  18    0.12    0.15
  -5   7  18    0.11    0.14
  -3   7  18    0.47    0.16
  -1   7  18    0.23    0.16
 -14   8  18    0.22    0.16
 -12   8  18    0.37    0.16
 -10   8  18    1.43    0.20
  -8   8  18    0.57    0.18
  -6   8  18    0.40    0.16
  -4   8  18    1.28    0.20
  -2   8  18    0.88    0.19
   0   8  18    0.21    0.16
 -11   9  18    0.21    0.16
  -9   9  18    0.36    0.17
  -7   9  18    0.06    0.15
  -5   9  18    0.18    0.18
  -3   9  18    0.21    0.16
  -1   9  18    0.36    0.19
  12   8 -19    0.07    0.17
 -12  -8  19    0.06    0.19
  10   8 -19    0.22    0.16
 -10  -8  19    0.07    0.17
   8   8 -19   -0.04    0.14
  -8  -8  19    0.34    0.18
   6   8 -19    0.12    0.15
  -6  -8  19    0.25    0.18
   4   8 -19    0.20    0.17
  -4  -8  19   -0.06    0.18
   2   8 -19    0.07    0.16
  -2  -8  19   -0.05    0.19
   0   8 -19    0.10    0.16
 -15  -7  19    0.53    0.20
 -13  -7  19    0.17    0.18
 -11  -7  19    0.37    0.19
   9   7 -19    0.40    0.16
  -9  -7  19    0.27    0.18
   7   7 -19    0.05    0.14
  -7  -7  19    0.17    0.18
   5   7 -19    0.13    0.14
  -5  -7  19    0.52    0.20
   3   7 -19    0.27    0.16
  -3  -7  19    0.09    0.18
   1   7 -19    0.08    0.15
  -1  -7  19    0.01    0.17
  -1   7 -19    0.06    0.15
   1  -7  19   -0.22    0.17
  -3   7 -19    0.78    0.21
 -16  -6  19    0.37    0.19
 -14  -6  19    1.09    0.22
 -12  -6  19    1.23    0.23
 -10  -6  19    0.38    0.19
  -8  -6  19    2.48    0.27
   6   6 -19    0.27    0.15
  -6  -6  19    0.08    0.15
   4   6 -19    0.12    0.15
  -4  -6  19   -0.08    0.16
   2   6 -19    0.38    0.16
  -2  -6  19    0.26    0.18
   0   6 -19    0.61    0.18
   0  -6  19    0.68    0.20
  -2   6 -19    0.19    0.18
   2  -6  19   -0.03    0.16
  -4   6 -19    0.84    0.23
   4  -6  19    1.34    0.26
 -17  -5  19    0.09    0.15
 -15  -5  19    0.46    0.18
 -13  -5  19    0.24    0.17
 -11  -5  19   -0.10    0.13
  -9  -5  19    0.35    0.16
  -7  -5  19    0.33    0.16
  -5  -5  19   -0.06    0.14
   3   5 -19    0.34    0.16
  -3  -5  19    0.34    0.18
   1   5 -19    1.21    0.20
  -1  -5  19    1.06    0.21
  -1   5 -19    0.74    0.19
   1  -5  19    0.89    0.22
  -3   5 -19    0.49    0.18
   3  -5  19    0.45    0.20
  -5   5 -19    0.34    0.17
   5  -5  19    0.11    0.19
  -7   5 -19    0.26    0.17
 -18  -4  19    0.75    0.20
 -16  -4  19    0.35    0.17
 -14  -4  19    2.06    0.25
 -12  -4  19    0.36    0.17
 -10  -4  19    0.14    0.15
  -8  -4  19   -0.10    0.12
  -6  -4  19    0.14    0.14
  -4  -4  19    0.35    0.17
   2   4 -19    1.62    0.21
  -2  -4  19    1.43    0.23
   0   4 -19    0.65    0.18
   0  -4  19    1.08    0.21
  -2   4 -19    0.99    0.19
   2  -4  19    0.94    0.20
  -4   4 -19    0.32    0.16
   4  -4  19    0.37    0.21
  -6   4 -19   -0.09    0.14
   6  -4  19    0.07    0.18
  -8   4 -19   -0.16    0.15
 -19  -3  19    0.50    0.19
 -17  -3  19    0.19    0.16
 -15  -3  19    0.55    0.17
 -13  -3  19    0.12    0.15
 -11  -3  19    0.28    0.16
  -9  -3  19    1.03    0.18
  -7  -3  19    0.86    0.18
  -5  -3  19    1.68    0.22
  -3  -3  19   -0.04    0.14
  -1  -3  19    0.26    0.16
  -1   3 -19    1.63    0.21
   1  -3  19    2.10    0.25
  -3   3 -19    0.66    0.18
   3  -3  19    0.87    0.21
  -5   3 -19    2.12    0.23
   5  -3  19    2.16    0.28
  -7   3 -19    0.28    0.17
   7  -3  19    0.08    0.17
 -20  -2  19   -0.06    0.16
 -18  -2  19    0.39    0.17
 -16  -2  19    1.06    0.20
 -14  -2  19    3.01    0.27
 -12  -2  19    0.22    0.14
 -10  -2  19    0.15    0.14
  -8  -2  19    0.46    0.16
  -6  -2  19    0.03    0.14
  -4  -2  19    1.27    0.19
  -2  -2  19    1.81    0.22
   0  -2  19    0.94    0.20
  -2   2 -19    1.82    0.21
   2  -2  19    1.30    0.21
  -4   2 -19   -0.12    0.12
   4  -2  19    0.02    0.15
  -6   2 -19    0.21    0.15
   6  -2  19    0.03    0.17
   8  -2  19    1.06    0.23
  21   1 -19    0.21    0.17
 -21  -1  19    0.02    0.16
  19   1 -19    0.91    0.21
 -19  -1  19    0.82    0.20
 -17  -1  19   -0.11    0.12
 -15  -1  19    0.49    0.16
 -13  -1  19    3.45    0.27
 -11  -1  19    0.53    0.17
  -9  -1  19    0.46    0.15
  -7  -1  19    1.81    0.21
  -5  -1  19    2.81    0.25
  -3  -1  19    0.54    0.17
  -1  -1  19    0.07    0.14
   1  -1  19    0.14    0.15
  -3   1 -19    0.79    0.17
   3  -1  19    0.57    0.18
  -5   1 -19    0.39    0.15
   5  -1  19    0.16    0.16
   7  -1  19    0.25    0.18
   9  -1  19    0.60    0.20
  20   0 -19    0.19    0.17
 -20   0  19   -0.14    0.14
  18   0 -19    0.80    0.20
 -18   0  19    0.62    0.18
  16   0 -19    0.51    0.16
 -16   0  19    0.45    0.15
  14   0 -19    0.22    0.14
 -14   0  19    0.03    0.14
 -12   0  19    0.56    0.17
 -10   0  19    0.02    0.13
  -8   0  19    0.52    0.15
  -6   0  19    0.27    0.14
  -4   0  19    2.75    0.24
  -2   0  19    0.49    0.15
   0   0  19    0.35    0.16
   2   0  19   -0.03    0.13
  -4   0 -19    0.24    0.13
   4   0  19    0.27    0.15
   6   0  19    0.01    0.15
   8   0  19   -0.11    0.16
  21  -1 -19    0.01    0.17
 -21   1  19    0.03    0.15
  19  -1 -19    0.90    0.21
 -19   1  19    1.08    0.21
  17  -1 -19   -0.11    0.14
 -17   1  19   -0.02    0.14
  15  -1 -19    0.14    0.15
 -15   1  19    0.42    0.16
  13  -1 -19    4.29    0.31
 -13   1  19    3.93    0.29
 -11   1  19    0.39    0.15
  -9   1  19    0.67    0.16
  -9   1  19    0.60    0.12
  -7   1  19    2.07    0.21
  -7   1  19    2.03    0.15
  -5   1  19    3.12    0.24
  -3   1  19    0.40    0.14
  -1   1  19    0.04    0.13
   1   1  19    0.31    0.15
  -3  -1 -19    1.05    0.16
   3   1  19    0.67    0.17
   5   1  19    0.45    0.15
 -22   2  19    0.03    0.15
  20  -2 -19    0.26    0.18
 -20   2  19    0.28    0.17
  18  -2 -19    0.59    0.19
 -18   2  19    0.16    0.15
  16  -2 -19    1.52    0.22
 -16   2  19    1.28    0.19
  14  -2 -19    2.47    0.26
 -14   2  19    2.70    0.25
  12  -2 -19    0.58    0.17
 -12   2  19    0.68    0.16
 -10   2  19    0.00    0.13
 -10   2  19    0.16    0.11
  -8   2  19    0.45    0.12
  -8   2  19    0.63    0.15
  -6   2  19    0.19    0.10
  -6   2  19    0.27    0.13
  -4   2  19    1.09    0.17
  -2   2  19    1.73    0.19
   0   2  19    0.99    0.16
   2   2  19    1.52    0.18
  19  -3 -19    0.40    0.19
 -19   3  19    0.34    0.16
  17  -3 -19    0.43    0.18
 -17   3  19   -0.01    0.14
  15  -3 -19    0.55    0.18
 -15   3  19    0.30    0.15
  13  -3 -19    0.27    0.15
 -13   3  19    0.15    0.13
  11  -3 -19    0.44    0.16
 -11   3  19    0.67    0.14
 -11   3  19    0.41    0.13
  -9   3  19    1.18    0.16
  -9   3  19    0.95    0.15
  -7   3  19    1.08    0.15
  -7   3  19    0.87    0.13
  -5   3  19    2.03    0.16
  -5   3  19    1.66    0.17
  18  -4 -19    0.71    0.21
  16  -4 -19    0.31    0.17
  14  -4 -19    2.01    0.24
  12  -4 -19    0.61    0.16
 -12   4  19    0.08    0.12
  10  -4 -19    0.35    0.15
 -10   4  19    0.33    0.13
  -8   4  19    0.25    0.12
  -6   4  19    0.17    0.12
  -4   4  19    0.27    0.11
  -2   4  19    1.71    0.17
  17  -5 -19    0.05    0.16
  15  -5 -19    0.45    0.18
 -15   5  19    0.24    0.14
  13  -5 -19    0.30    0.17
 -13   5  19    0.08    0.14
  11  -5 -19   -0.04    0.13
 -11   5  19   -0.01    0.13
   9  -5 -19    0.56    0.16
  -9   5  19    0.64    0.14
  -7   5  19    0.10    0.12
  -5   5  19    0.11    0.12
  -3   5  19    0.27    0.13
  -1   5  19    1.26    0.17
  18  -6 -19   -0.07    0.16
 -18   6  19    0.12    0.16
  16  -6 -19    0.23    0.18
 -16   6  19    0.18    0.16
  14  -6 -19    1.56    0.23
 -14   6  19    1.34    0.20
  12  -6 -19    1.17    0.21
 -12   6  19    0.55    0.16
  10  -6 -19    0.57    0.17
 -10   6  19    0.42    0.15
   8  -6 -19    2.47    0.24
  -8   6  19    1.98    0.20
  -6   6  19    0.13    0.14
  -4   6  19    0.30    0.14
  -2   6  19    0.28    0.14
  15  -7 -19    0.42    0.19
 -15   7  19    0.50    0.17
  13  -7 -19    0.03    0.15
 -13   7  19    0.15    0.14
  11  -7 -19    0.03    0.15
 -11   7  19    0.39    0.16
   9  -7 -19    0.57    0.17
  -9   7  19    0.25    0.16
  -7   7  19    0.00    0.15
  -5   7  19    0.13    0.15
  -3   7  19    0.17    0.15
  -1   7  19    0.29    0.17
 -14   8  19    0.28    0.16
 -12   8  19   -0.02    0.14
 -10   8  19    0.07    0.15
  -8   8  19    0.45    0.16
  -6   8  19    0.28    0.16
  -4   8  19    0.28    0.17
  -2   8  19    0.45    0.18
  -7   9  19   -0.11    0.15
  -5   9  19    0.17    0.18
  10   8 -20    0.04    0.15
 -10  -8  20   -0.04    0.17
   8   8 -20   -0.05    0.13
  -8  -8  20   -0.19    0.17
   6   8 -20    0.61    0.20
  -6  -8  20    0.44    0.20
   4   8 -20    0.76    0.20
   2   8 -20    0.06    0.14
 -13  -7  20    0.45    0.20
 -11  -7  20   -0.01    0.17
   9   7 -20    0.38    0.16
  -9  -7  20    0.30    0.19
   7   7 -20    0.22    0.16
  -7  -7  20    0.18    0.18
   5   7 -20    0.10    0.16
  -5  -7  20   -0.07    0.17
   3   7 -20    0.01    0.15
  -3  -7  20    0.15    0.20
   1   7 -20    0.37    0.17
  -1  -7  20    0.69    0.22
  -1   7 -20    0.28    0.19
 -16  -6  20    0.25    0.19
 -14  -6  20    0.18    0.18
 -12  -6  20   -0.15    0.17
 -10  -6  20    0.00    0.16
  -8  -6  20   -0.03    0.15
   6   6 -20   -0.05    0.14
  -6  -6  20   -0.02    0.16
   4   6 -20    0.34    0.16
  -4  -6  20    0.58    0.19
   2   6 -20    0.11    0.16
  -2  -6  20    0.08    0.18
   0   6 -20    0.50    0.19
   0  -6  20    0.22    0.19
  -2   6 -20    0.17    0.17
   2  -6  20    0.27    0.20
  -4   6 -20   -0.08    0.16
 -17  -5  20    0.05    0.16
 -15  -5  20    1.63    0.25
 -13  -5  20    0.41    0.19
 -11  -5  20    0.77    0.19
  -9  -5  20    1.87    0.25
  -7  -5  20    0.01    0.16
  -5  -5  20    0.62    0.20
   3   5 -20    0.69    0.18
  -3  -5  20    1.32    0.24
   1   5 -20    1.30    0.21
  -1  -5  20    1.12    0.24
  -1   5 -20    1.31    0.23
   1  -5  20    1.48    0.25
  -3   5 -20   -0.16    0.14
   3  -5  20   -0.17    0.18
  -5   5 -20   -0.07    0.15
 -18  -4  20    0.06    0.17
 -16  -4  20    0.21    0.17
 -14  -4  20    0.24    0.15
 -12  -4  20    0.51    0.18
 -10  -4  20    0.37    0.16
  -8  -4  20    0.40    0.17
  -6  -4  20    1.86    0.22
  -4  -4  20    0.62    0.18
   2   4 -20    0.22    0.14
  -2  -4  20    0.42    0.19
   0   4 -20    0.47    0.16
   0  -4  20    0.38    0.17
  -2   4 -20    0.19    0.16
   2  -4  20   -0.02    0.16
  -4   4 -20    0.32    0.18
   4  -4  20    0.44    0.20
  -6   4 -20    0.18    0.15
 -19  -3  20    0.53    0.19
 -17  -3  20   -0.10    0.15
 -15  -3  20    3.41    0.30
 -13  -3  20    0.02    0.15
 -11  -3  20    1.24    0.22
  -9  -3  20    1.91    0.23
  -7  -3  20    0.70    0.18
  -5  -3  20    1.28    0.21
  -3  -3  20    0.18    0.16
   1   3 -20    0.04    0.13
  -1  -3  20   -0.03    0.14
  -1   3 -20    0.09    0.15
   1  -3  20    0.18    0.17
  -3   3 -20    1.91    0.23
   3  -3  20    1.83    0.26
  -5   3 -20    0.13    0.16
   5  -3  20    0.13    0.18
  -7   3 -20    0.02    0.15
   7  -3  20    0.07    0.19
 -20  -2  20    0.52    0.20
 -18  -2  20    0.50    0.18
 -16  -2  20    0.31    0.17
 -14  -2  20    0.65    0.17
 -12  -2  20    0.19    0.16
 -10  -2  20    1.37    0.21
  -8  -2  20    0.89    0.19
  -6  -2  20    0.25    0.15
  -4  -2  20    2.31    0.24
  -2  -2  20    1.49    0.22
   0  -2  20    1.79    0.24
  -2   2 -20   -0.04    0.13
   2  -2  20   -0.21    0.14
  -4   2 -20    0.08    0.14
   4  -2  20   -0.04    0.17
  -6   2 -20    0.83    0.18
   6  -2  20    0.31    0.19
   8  -2  20    0.31    0.20
  21   1 -20    0.43    0.19
 -19  -1  20    1.09    0.21
 -17  -1  20    0.07    0.16
 -15  -1  20    0.37    0.17
 -13  -1  20   -0.06    0.14
 -11  -1  20    0.22    0.15
  -9  -1  20    0.54    0.16
  -7  -1  20    2.02    0.23
  -5  -1  20    0.54    0.17
  -3  -1  20    0.63    0.18
  -1  -1  20    0.80    0.19
   1  -1  20   -0.11    0.15
  -3   1 -20    1.05    0.18
   3  -1  20    0.85    0.20
  -5   1 -20    0.28    0.14
   5  -1  20   -0.08    0.15
   7  -1  20    0.58    0.21
  20   0 -20    0.14    0.16
 -20   0  20    0.15    0.16
  18   0 -20    0.11    0.16
 -18   0  20   -0.03    0.14
  16   0 -20    0.27    0.17
 -16   0  20    0.14    0.15
 -14   0  20    0.91    0.19
 -12   0  20    0.60    0.17
 -10   0  20    0.41    0.16
  -8   0  20    5.96    0.34
  -6   0  20    1.97    0.22
  -4   0  20    0.11    0.14
  -2   0  20    4.00    0.30
   0   0  20    1.76    0.23
  -2   0 -20    0.27    0.13
   2   0  20    0.36    0.16
  -4   0 -20    1.11    0.18
   4   0  20    0.77    0.19
   6   0  20    1.63    0.24
 -21   1  20    0.05    0.17
  19  -1 -20    0.90    0.21
 -19   1  20    1.21    0.21
  17  -1 -20    0.28    0.16
 -17   1  20    0.18    0.15
  15  -1 -20    0.13    0.16
 -15   1  20    0.73    0.18
 -13   1  20   -0.04    0.14
 -11   1  20    0.41    0.15
  -9   1  20    0.20    0.13
  -7   1  20    2.33    0.23
  -5   1  20    0.41    0.16
  -3   1  20    0.33    0.14
  -1   1  20    0.76    0.17
   1   1  20    0.39    0.16
  -3  -1 -20    0.53    0.15
   3   1  20    0.60    0.15
  20  -2 -20    0.23    0.19
 -20   2  20    0.31    0.17
  18  -2 -20    0.59    0.20
 -18   2  20    0.84    0.19
  16  -2 -20    0.02    0.15
 -16   2  20    0.06    0.15
  14  -2 -20    0.85    0.18
 -14   2  20    0.56    0.16
  12  -2 -20    0.49    0.17
 -12   2  20    0.30    0.14
 -10   2  20    1.21    0.17
 -10   2  20    0.93    0.15
  -8   2  20    0.62    0.15
  -8   2  20    0.74    0.13
  -6   2  20    0.19    0.13
  -4   2  20    2.64    0.22
  -2   2  20    1.77    0.19
   0   2  20    1.92    0.19
  19  -3 -20    0.26    0.19
  17  -3 -20    0.00    0.16
 -17   3  20    0.09    0.15
  15  -3 -20    3.48    0.30
 -15   3  20    3.71    0.28
  13  -3 -20    0.29    0.16
 -13   3  20    0.24    0.13
  11  -3 -20    1.19    0.21
 -11   3  20    1.31    0.17
 -11   3  20    0.94    0.15
  -9   3  20    2.27    0.19
  -9   3  20    2.10    0.20
  -7   3  20    1.18    0.15
  -7   3  20    1.13    0.16
  18  -4 -20   -0.03    0.17
  16  -4 -20    0.21    0.17
  14  -4 -20    0.16    0.16
 -14   4  20    0.01    0.14
  12  -4 -20    0.17    0.15
 -12   4  20    0.40    0.14
  10  -4 -20    0.52    0.18
 -10   4  20    0.22    0.13
  -8   4  20    0.45    0.13
  -6   4  20    1.93    0.17
  -4   4  20    0.71    0.14
  17  -5 -20    0.37    0.19
  15  -5 -20    1.73    0.25
 -15   5  20    1.46    0.20
  13  -5 -20    0.37    0.17
 -13   5  20    0.49    0.15
  11  -5 -20    0.84    0.19
 -11   5  20    0.43    0.15
   9  -5 -20    2.14    0.24
  -9   5  20    1.60    0.18
  -7   5  20    0.12    0.13
  -5   5  20    1.07    0.16
  -3   5  20    1.26    0.16
  16  -6 -20   -0.06    0.15
 -16   6  20    0.02    0.14
  14  -6 -20    0.46    0.19
 -14   6  20    0.43    0.16
  12  -6 -20    0.26    0.16
 -12   6  20    0.10    0.14
  10  -6 -20    0.21    0.16
 -10   6  20    0.32    0.14
  -8   6  20    0.03    0.14
  -6   6  20    0.21    0.14
  -4   6  20    0.48    0.16
  -2   6  20    0.14    0.14
  15  -7 -20    0.47    0.19
 -15   7  20    0.44    0.17
  13  -7 -20    0.03    0.15
 -13   7  20   -0.09    0.15
  11  -7 -20    0.05    0.15
 -11   7  20    0.23    0.16
  -9   7  20    0.36    0.16
  -7   7  20    0.12    0.15
  -5   7  20    0.18    0.14
  -3   7  20    0.24    0.16
  -1   7  20    0.77    0.19
 -12   8  20    0.21    0.17
 -10   8  20   -0.11    0.14
  -8   8  20    0.17    0.16
  -6   8  20    0.52    0.19
  -4   8  20    0.89    0.20
  -2   8  20    0.28    0.17
 -11  -7  21   -0.05    0.18
   9   7 -21    0.35    0.17
  -9  -7  21    0.70    0.23
   7   7 -21    0.46    0.18
  -7  -7  21    0.43    0.20
   5   7 -21    0.17    0.17
  -5  -7  21    0.25    0.20
   3   7 -21    0.88    0.21
   1   7 -21    0.75    0.21
 -14  -6  21    0.01    0.18
 -12  -6  21    0.25    0.19
 -10  -6  21    0.17    0.18
  -8  -6  21    0.24    0.18
   6   6 -21    0.39    0.17
  -6  -6  21    0.73    0.22
   4   6 -21    0.33    0.17
  -4  -6  21    0.40    0.20
   2   6 -21    0.08    0.16
  -2  -6  21    0.39    0.21
   0   6 -21    0.84    0.21
   0  -6  21    0.19    0.20
  -2   6 -21    0.08    0.17
 -15  -5  21    0.06    0.17
 -13  -5  21    0.53    0.21
 -11  -5  21    0.25    0.18
  -9  -5  21    0.24    0.17
  -7  -5  21    0.14    0.17
  -5  -5  21    0.10    0.18
   3   5 -21    0.09    0.15
  -3  -5  21    0.16    0.18
   1   5 -21    0.00    0.15
  -1  -5  21   -0.19    0.17
  -1   5 -21    0.15    0.17
   1  -5  21    0.07    0.18
  -3   5 -21    0.03    0.16
 -16  -4  21    0.07    0.17
 -14  -4  21    0.33    0.17
 -12  -4  21    0.24    0.18
 -10  -4  21    0.06    0.16
  -8  -4  21    0.74    0.19
  -6  -4  21    0.24    0.16
  -4  -4  21    0.43    0.18
   2   4 -21    0.04    0.14
  -2  -4  21    0.15    0.18
   0   4 -21    1.92    0.25
   0  -4  21    1.69    0.27
  -2   4 -21    0.03    0.16
   2  -4  21   -0.17    0.15
  -4   4 -21   -0.03    0.15
   4  -4  21    0.13    0.19
 -17  -3  21    0.30    0.17
 -15  -3  21   -0.03    0.15
 -13  -3  21    0.20    0.16
 -11  -3  21    0.35    0.17
  -9  -3  21    1.93    0.24
  -7  -3  21    0.96    0.20
  -5  -3  21    0.06    0.16
  -3  -3  21    0.25    0.18
   1   3 -21    0.67    0.19
  -1  -3  21    0.69    0.20
  -1   3 -21    0.05    0.15
   1  -3  21    0.19    0.17
  -3   3 -21   -0.01    0.15
   3  -3  21    0.23    0.19
  -5   3 -21    0.27    0.17
   5  -3  21    0.50    0.21
 -18  -2  21    0.68    0.20
 -16  -2  21    0.08    0.16
 -14  -2  21   -0.08    0.15
 -12  -2  21    0.83    0.20
 -10  -2  21    0.70    0.19
  -8  -2  21    0.14    0.15
  -6  -2  21    0.69    0.18
  -4  -2  21    2.23    0.26
  -2  -2  21    0.42    0.18
   0   2 -21    1.53    0.22
   0  -2  21    1.24    0.22
  -2   2 -21    0.41    0.16
   2  -2  21    0.19    0.18
  -4   2 -21    0.26    0.16
   4  -2  21    0.14    0.18
  -6   2 -21    0.50    0.17
   6  -2  21    0.88    0.22
 -19  -1  21    0.59    0.20
 -17  -1  21    1.37    0.22
 -15  -1  21    1.08    0.20
 -13  -1  21    1.29    0.21
 -11  -1  21    2.30    0.25
  -9  -1  21    2.35    0.25
  -7  -1  21    1.19    0.19
  -5  -1  21    5.02    0.35
  -3  -1  21    1.29    0.22
  -1  -1  21    0.23    0.16
  -1   1 -21    0.40    0.15
   1  -1  21    0.24    0.17
  -3   1 -21    0.36    0.16
   3  -1  21    0.83    0.20
  -5   1 -21    0.42    0.16
   5  -1  21    0.14    0.17
   7  -1  21    0.19    0.19
  20   0 -21    0.38    0.19
 -20   0  21    0.09    0.16
  18   0 -21    0.12    0.16
 -18   0  21   -0.17    0.14
 -16   0  21   -0.06    0.15
 -14   0  21    0.09    0.16
 -12   0  21    0.12    0.15
 -10   0  21   -0.06    0.14
  -8   0  21    0.57    0.17
  -6   0  21    0.53    0.17
  -4   0  21    0.02    0.14
  -2   0  21   -0.13    0.13
   0   0  21    0.13    0.15
  -2   0 -21    0.32    0.14
   2   0  21    0.56    0.18
   4   0  21   -0.03    0.15
   6   0  21    0.24    0.17
 -21   1  21   -0.05    0.15
  19  -1 -21    0.29    0.18
 -19   1  21    0.23    0.17
  17  -1 -21    1.60    0.25
 -17   1  21    1.74    0.24
  15  -1 -21    1.12    0.20
 -15   1  21    0.80    0.19
 -13   1  21    1.13    0.20
 -11   1  21    2.05    0.23
  -9   1  21    2.62    0.24
  -7   1  21    0.85    0.18
  -5   1  21    5.01    0.32
  -3   1  21    1.21    0.19
  -1   1  21    0.51    0.17
   1   1  21    0.24    0.15
   3   1  21    0.63    0.17
 -20   2  21    0.38    0.17
  18  -2 -21    0.41    0.18
 -18   2  21    0.60    0.18
  16  -2 -21    0.25    0.17
 -16   2  21    0.26    0.17
  14  -2 -21    0.13    0.14
 -14   2  21    0.02    0.13
 -12   2  21    0.28    0.15
 -12   2  21    0.46    0.14
 -10   2  21    1.14    0.14
 -10   2  21    1.32    0.19
  -8   2  21   -0.12    0.12
  -6   2  21    0.69    0.15
  -4   2  21    2.01    0.20
  -2   2  21    0.67    0.15
  19  -3 -21    0.08    0.18
  17  -3 -21    0.99    0.22
  15  -3 -21    0.27    0.17
  13  -3 -21    0.29    0.16
 -13   3  21    0.48    0.15
 -11   3  21    0.34    0.14
  -9   3  21    1.89    0.18
  18  -4 -21    1.33    0.24
  16  -4 -21    0.09    0.16
  14  -4 -21    0.51    0.18
 -14   4  21    0.28    0.16
  12  -4 -21    0.22    0.16
 -12   4  21    0.07    0.14
 -10   4  21    0.18    0.13
  -8   4  21    0.57    0.14
  17  -5 -21    0.32    0.19
 -17   5  21   -0.23    0.13
  15  -5 -21   -0.07    0.16
 -15   5  21    0.00    0.15
  13  -5 -21    0.67    0.19
 -13   5  21    0.48    0.16
  11  -5 -21    0.33    0.17
 -11   5  21    0.54    0.16
  -9   5  21    0.17    0.13
  -7   5  21    0.16    0.14
  16  -6 -21    0.30    0.18
 -16   6  21    0.09    0.16
  14  -6 -21   -0.07    0.15
 -14   6  21    0.08    0.15
  12  -6 -21    0.40    0.18
 -12   6  21    0.17    0.15
  10  -6 -21    0.42    0.18
 -10   6  21    0.16    0.15
  -8   6  21    0.35    0.16
  -6   6  21    0.77    0.17
  -4   6  21    0.28    0.15
  13  -7 -21    0.84    0.20
 -13   7  21    0.39    0.17
  11  -7 -21    0.37    0.17
 -11   7  21    0.15    0.16
  -9   7  21    0.17    0.17
  -7   7  21    0.64    0.17
  -5   7  21    0.45    0.18
  -3   7  21    1.12    0.20
  -8   8  21    0.22    0.16
  -6   8  21    0.59    0.19
   9   7 -22    0.25    0.16
   7   7 -22    0.46    0.18
   5   7 -22    0.49    0.19
 -12  -6  22    0.42    0.21
 -10  -6  22    0.40    0.19
  -8  -6  22    0.17    0.18
   6   6 -22    0.09    0.15
  -6  -6  22    0.53    0.21
   4   6 -22    0.34    0.18
  -4  -6  22    0.29    0.22
   2   6 -22    0.12    0.17
   0   6 -22    0.30    0.19
 -15  -5  22   -0.05    0.18
 -13  -5  22    0.54    0.21
 -11  -5  22    0.41    0.19
  -9  -5  22    0.55    0.21
  -7  -5  22    0.69    0.21
   5   5 -22    1.36    0.21
  -5  -5  22    1.62    0.25
   3   5 -22    4.48    0.34
  -3  -5  22    4.99    0.40
   1   5 -22    0.59    0.19
  -1  -5  22    0.55    0.21
  -1   5 -22   -0.01    0.16
 -16  -4  22    0.13    0.17
 -14  -4  22    0.06    0.17
 -12  -4  22    0.03    0.17
 -10  -4  22    0.17    0.17
  -8  -4  22    0.12    0.16
  -6  -4  22    0.39    0.18
  -4  -4  22    0.21    0.18
   2   4 -22    0.35    0.16
  -2  -4  22    0.57    0.21
   0   4 -22    0.19    0.16
   0  -4  22   -0.02    0.16
  -2   4 -22    0.37    0.17
   2  -4  22    0.11    0.20
 -17  -3  22    0.29    0.17
 -15  -3  22    0.78    0.20
 -13  -3  22    0.30    0.17
 -11  -3  22    0.74    0.20
  -9  -3  22    0.43    0.19
  -7  -3  22    0.59    0.18
  -5  -3  22    0.13    0.15
  -3  -3  22    1.25    0.24
   1   3 -22    0.19    0.16
  -1  -3  22    0.09    0.18
  -1   3 -22    0.29    0.15
   1  -3  22    0.34    0.19
  -3   3 -22    0.34    0.17
   3  -3  22    0.65    0.22
 -18  -2  22    0.65    0.20
 -16  -2  22    0.16    0.17
 -14  -2  22    0.39    0.19
 -12  -2  22    0.71    0.19
 -10  -2  22   -0.04    0.15
  -8  -2  22    0.70    0.19
  -6  -2  22   -0.19    0.15
  -4  -2  22   -0.19    0.14
  -2  -2  22    0.46    0.18
   0   2 -22    0.42    0.16
   0  -2  22    0.48    0.19
  -2   2 -22    0.04    0.15
   2  -2  22   -0.10    0.17
  -4   2 -22    0.09    0.15
   4  -2  22    0.30    0.19
 -19  -1  22    0.07    0.17
 -17  -1  22   -0.20    0.15
 -15  -1  22    0.17    0.17
 -13  -1  22    1.11    0.21
 -11  -1  22   -0.04    0.14
  -9  -1  22    0.40    0.16
  -7  -1  22    0.77    0.19
  -5  -1  22   -0.04    0.15
  -3  -1  22    0.13    0.16
  -1  -1  22    0.85    0.20
  -1   1 -22    0.32    0.16
   1  -1  22   -0.06    0.17
  -3   1 -22   -0.11    0.13
   3  -1  22    0.21    0.18
   5  -1  22    0.38    0.19
 -20   0  22    0.81    0.21
 -18   0  22   -0.06    0.14
 -16   0  22    0.71    0.20
 -14   0  22    2.23    0.26
 -12   0  22    0.00    0.14
 -10   0  22    0.35    0.16
  -8   0  22    0.17    0.15
  -6   0  22    3.79    0.30
  -4   0  22    0.54    0.18
  -2   0  22    0.75    0.19
   0   0  22   -0.05    0.15
  -2   0 -22    0.22    0.15
   2   0  22   -0.03    0.15
   4   0  22    1.93    0.25
  19  -1 -22    0.01    0.17
 -19   1  22    0.22    0.17
  17  -1 -22    0.20    0.17
 -17   1  22    0.10    0.16
 -15   1  22    0.05    0.15
 -13   1  22    1.67    0.22
 -11   1  22    0.24    0.15
  -9   1  22    0.41    0.17
  -7   1  22    0.93    0.19
  -5   1  22   -0.04    0.13
  -3   1  22   -0.09    0.13
  -1   1  22    0.23    0.16
   1   1  22    0.25    0.16
 -20   2  22    0.58    0.19
  18  -2 -22    0.52    0.20
 -18   2  22    0.82    0.20
  16  -2 -22    0.31    0.19
 -16   2  22    0.26    0.16
 -14   2  22    0.53    0.17
 -12   2  22    0.81    0.17
 -10   2  22    0.09    0.14
  -8   2  22    0.91    0.18
  -6   2  22    0.16    0.14
  -4   2  22    0.14    0.13
  17  -3 -22    0.16    0.18
  15  -3 -22    0.79    0.20
 -13   3  22    0.73    0.16
  16  -4 -22   -0.01    0.17
 -16   4  22   -0.07    0.15
  14  -4 -22    0.25    0.16
 -14   4  22    0.13    0.15
 -12   4  22    0.15    0.15
 -10   4  22    0.17    0.13
 -17   5  22    0.04    0.16
  15  -5 -22   -0.03    0.17
 -15   5  22   -0.01    0.14
  13  -5 -22    0.43    0.19
 -13   5  22    0.64    0.17
 -11   5  22    0.21    0.15
  -9   5  22    0.45    0.15
  14  -6 -22    0.17    0.16
 -14   6  22    0.22    0.15
  12  -6 -22    0.44    0.18
 -12   6  22    0.32    0.16
 -10   6  22    0.27    0.16
  -8   6  22    0.22    0.15
 -11   7  22    0.07    0.16
  -9   7  22   -0.13    0.15
  -7   7  22    0.33    0.17
   8   6 -23    0.54    0.18
   6   6 -23    0.39    0.19
   4   6 -23    0.19    0.16
 -11  -5  23    0.30    0.19
  -9  -5  23   -0.11    0.17
  -7  -5  23    0.08    0.18
   5   5 -23    0.29    0.16
  -5  -5  23   -0.17    0.19
   3   5 -23    0.52    0.19
  -3  -5  23    0.00    0.17
   1   5 -23    0.46    0.18
 -14  -4  23    0.46    0.20
 -12  -4  23    0.43    0.20
 -10  -4  23   -0.04    0.16
  -8  -4  23    1.06    0.23
  -6  -4  23    1.81    0.28
  -4  -4  23    0.69    0.22
   2   4 -23    0.66    0.20
  -2  -4  23    0.63    0.22
   0   4 -23    0.48    0.19
   0  -4  23    0.66    0.22
  -2   4 -23   -0.17    0.15
 -15  -3  23    0.40    0.19
 -13  -3  23    0.36    0.18
 -11  -3  23    0.15    0.18
  -9  -3  23    0.99    0.22
  -7  -3  23    1.22    0.22
  -5  -3  23    0.92    0.23
  -3  -3  23    1.41    0.24
   1   3 -23    0.18    0.16
  -1  -3  23    0.28    0.19
  -1   3 -23    0.38    0.17
   1  -3  23    0.35    0.21
  -3   3 -23    0.96    0.21
 -16  -2  23    0.57    0.20
 -14  -2  23    0.15    0.18
 -12  -2  23    0.53    0.19
 -10  -2  23    0.42    0.18
  -8  -2  23    3.00    0.29
  -6  -2  23    0.05    0.17
  -4  -2  23    0.63    0.20
  -2  -2  23    0.48    0.19
   0   2 -23    0.07    0.16
   0  -2  23    0.01    0.17
  -2   2 -23    0.53    0.18
   2  -2  23    0.47    0.20
 -17  -1  23   -0.25    0.15
 -15  -1  23    0.15    0.18
 -13  -1  23    0.09    0.16
 -11  -1  23    0.76    0.20
  -9  -1  23    0.37    0.17
  -7  -1  23    0.04    0.16
  -5  -1  23   -0.10    0.15
  -3  -1  23    1.27    0.23
  -1  -1  23    0.13    0.17
  -1   1 -23    1.28    0.20
   1  -1  23    1.42    0.24
  -3   1 -23    0.58    0.18
   3  -1  23    0.76    0.20
 -18   0  23    0.15    0.18
 -16   0  23    0.12    0.17
 -14   0  23   -0.26    0.14
 -12   0  23    0.15    0.16
 -10   0  23    1.25    0.21
  -8   0  23    0.21    0.17
  -6   0  23    0.15    0.16
  -4   0  23    0.21    0.17
  -2   0  23   -0.07    0.15
   0   0  23    0.21    0.17
  -2   0 -23   -0.09    0.14
   2   0  23   -0.09    0.14
 -19   1  23    0.10    0.17
 -17   1  23    0.14    0.18
 -15   1  23    0.25    0.18
 -13   1  23    0.32    0.17
 -11   1  23    0.43    0.17
  -9   1  23    0.16    0.15
  -7   1  23   -0.09    0.14
  -5   1  23   -0.13    0.14
  -3   1  23    1.03    0.19
  -1   1  23   -0.13    0.13
 -18   2  23   -0.18    0.14
 -16   2  23    0.32    0.16
 -14   2  23    0.30    0.16
 -12   2  23    0.40    0.16
 -10   2  23    0.51    0.17
  -8   2  23    2.79    0.24
  15  -3 -23    0.86    0.21
 -15   3  23    0.45    0.16
  16  -4 -23    0.16    0.18
 -16   4  23    0.06    0.16
  14  -4 -23    0.75    0.20
 -14   4  23    0.34    0.16
 -15   5  23    0.01    0.15
  13  -5 -23    0.42    0.19
 -13   5  23    0.16    0.16
 -11   5  23    0.17    0.15
 -12   6  23   -0.02    0.15
 -10   6  23    0.53    0.17
   5   5 -24    0.45    0.18
   3   5 -24    1.20    0.22
 -12  -4  24    0.25    0.18
 -10  -4  24   -0.01    0.18
  -8  -4  24   -0.12    0.17
  -6  -4  24   -0.11    0.18
   4   4 -24    0.24    0.18
  -4  -4  24   -0.07    0.19
   2   4 -24    0.12    0.18
 -13  -3  24    0.25    0.18
 -11  -3  24    0.30    0.19
  -9  -3  24    0.95    0.22
  -7  -3  24    0.18    0.18
  -5  -3  24    0.11    0.19
  -3  -3  24    0.68    0.22
   1   3 -24    0.20    0.16
  -1  -3  24    0.26    0.20
  -1   3 -24    0.71    0.20
 -16  -2  24    0.04    0.18
 -14  -2  24    0.50    0.21
 -12  -2  24    0.84    0.22
 -10  -2  24    0.30    0.18
  -8  -2  24    0.08    0.18
  -6  -2  24    0.98    0.22
  -4  -2  24    0.34    0.18
  -2  -2  24    0.44    0.20
   0   2 -24    0.61    0.19
   0  -2  24    0.54    0.22
  -2   2 -24    0.71    0.19
 -17  -1  24    0.10    0.18
 -15  -1  24    0.20    0.16
 -13  -1  24    0.13    0.17
 -11  -1  24    1.29    0.23
  -9  -1  24    0.00    0.16
  -7  -1  24    0.94    0.22
  -5  -1  24    0.69    0.20
  -3  -1  24    0.16    0.17
  -1  -1  24    0.30    0.19
  -1   1 -24    0.70    0.19
   1  -1  24    0.65    0.20
 -18   0  24    0.22    0.19
 -16   0  24    0.29    0.18
 -14   0  24    2.74    0.29
 -12   0  24    0.52    0.19
 -10   0  24    0.00    0.16
  -8   0  24    1.43    0.24
  -6   0  24    1.02    0.21
  -4   0  24    1.10    0.22
  -2   0  24    1.67    0.25
   0   0  24    0.71    0.20
 -17   1  24    0.06    0.15
 -15   1  24   -0.01    0.16
 -13   1  24   -0.23    0.15
 -11   1  24    1.01    0.20
  -9   1  24   -0.24    0.15
  -7   1  24    1.12    0.21
  -5   1  24    0.29    0.16
  -3   1  24    0.15    0.16
   4   4 -25   -0.07    0.16
 -11  -3  25   -0.10    0.18
  -9  -3  25    0.15    0.20
  -7  -3  25    0.63    0.22
  -5  -3  25    0.67    0.22
   3   3 -25    0.31    0.17
 -14  -2  25    0.20    0.19
 -12  -2  25    0.04    0.18
 -10  -2  25    1.08    0.22
  -8  -2  25    1.06    0.24
  -6  -2  25    1.13    0.24
  -4  -2  25    0.55    0.21
  -2  -2  25    0.64    0.22
 -15  -1  25    0.34    0.19
 -13  -1  25    0.65    0.22
 -11  -1  25    0.28    0.17
  -9  -1  25    0.43    0.20
  -7  -1  25    0.30    0.19
  -5  -1  25    0.27    0.20
  -3  -1  25    0.63    0.21
  -1  -1  25    1.17    0.25
 -16   0  25    0.13    0.17
 -14   0  25    0.27    0.19
 -12   0  25   -0.12    0.15
 -10   0  25    0.87    0.21
  -8   0  25    0.36    0.20
  -6   0  25   -0.09    0.17
  -4   0  25    0.27    0.18
  -2   0  25   -0.06    0.17
   0   0 -25    0.30    0.15
 -15   1  25    0.41    0.19
 -13   1  25    1.11    0.21
 -11   1  25    0.28    0.17
  -9   1  25    0.29    0.18
  -7   1  25    0.21    0.17
 -10  -2  26    0.05    0.18
  -8  -2  26   -0.07    0.18
  -6  -2  26    0.01    0.20
 -13  -1  26    0.76    0.22
 -11  -1  26   -0.16    0.17
  -9  -1  26    0.28    0.20
  -7  -1  26    0.20    0.19
  -5  -1  26    0.13    0.18
  -3  -1  26    0.08    0.19
 -14   0  26    0.12    0.17
 -12   0  26    1.34    0.25
 -10   0  26   -0.24    0.16
  -8   0  26    0.79    0.21
  -6   0  26    0.11    0.18
  -4   0  26    0.08    0.17
 -13   1  26    0.96    0.22
 -11   1  26   -0.51    0.15
   0   0   0    0.00    0.00
;
_shelx_hkl_checksum     66805
_shelx_res_file
;
TITL TP-LAlaEt-TBC in C2
CELL  0.71073  17.0595   8.7467  18.8548   90.000  111.468   90.000
ZERR     8.00   0.0010   0.0004   0.0011    0.000    0.004    0.000
LATT  -7
SYMM  - X,   Y, - Z
SFAC  C    H    B    N    O
DISP $C  0.00341  0.00169 11.32113!source kissel
DISP $H -0.00002  0.00000  0.66638!source kissel
DISP $B  0.00141  0.00072  6.50254!source kissel
DISP $N  0.00664  0.00342 19.38436!source kissel
DISP $O  0.01140  0.00623 32.03669!source kissel
UNIT 72 96 8 40 16
MERG   2
OMIT    -2   0   3
OMIT     1  -1   0
OMIT     1   1   0
OMIT     2   0   1
OMIT    -2   0   2
OMIT    -1   1   2
OMIT    -1  -1   2
OMIT     3  -1   0
OMIT     1  -1   2
OMIT     1   1   2
OMIT     1  -1   1
OMIT     2   0   2
OMIT     1   1   1
OMIT    -3  -1   1
OMIT    -3   1   1
OMIT    -1   1   3
OMIT    -1  -1   3
OMIT     0   0   2
OMIT     2   0   0
OMIT     0  -2   0
OMIT    -1  -1   1
OMIT    -2   0   1
OMIT     0   0   3
OMIT    -1   1   1
OMIT     1   1   4
OMIT     1  -1   4
OMIT    -2   0   4
OMIT     4   0   1
OMIT     0   2   1
OMIT     0   0   1
OMIT   -2  -2   2
OMIT   -4   0   3
FMAP   2
TEMP  -100.00
SIZE     0.15   0.18   0.27
BOND $H
EQIV $1 x-1/2, y-1/2, z-1
HTAB N9 N5_$1
EQIV $2 x, y, z-1
HTAB N9 N8_$2
EQIV $3 -x+1/2, y+1/2, -z
HTAB N9 N3_$3
EQIV $4 x-1/2, y+1/2, z-1
HTAB N9 N6_$4
EQIV $5 x, y+1, z
HTAB C14 N2_$5
EQIV $6 -x+3/2, y+1/2, -z+1
HTAB C15 O3_$6
EQIV $7 x+1/2, y+1/2, z
HTAB N10 N4_$7
HTAB N10 N2_$5
HTAB N10 N1
HTAB C17 N2_$6
EQIV $8 x+1/2, y-1/2, z
HTAB C18 N5_$8
EQIV $9 -x+1, y, -z+1
HTAB C18 O2_$9
CONF
L.S.   20
PLAN   10
ACTA 50
WGHT    0.064900
FVAR       0.08366
MOLE 1
B1    3    0.440082    0.023557    0.357518    11.00000    0.02430    0.02791 =
         0.02797    0.00135    0.00971   -0.00094
C1    1    0.498563    0.166963    0.391648    11.00000    0.03521    0.03258 =
         0.03034    0.00126    0.01210   -0.00123
N1    4    0.541838    0.268570    0.416739    11.00000    0.05730    0.04199 =
         0.04513   -0.00594    0.01440   -0.01659
C2    1    0.497075   -0.127269    0.374506    11.00000    0.02718    0.03049 =
         0.02900    0.00449    0.01293   -0.00093
N2    4    0.537129   -0.234585    0.385489    11.00000    0.03809    0.04074 =
         0.04474    0.00952    0.01771    0.00694
C3    1    0.393958    0.038071    0.267653    11.00000    0.03192    0.03144 =
         0.03326    0.00175    0.01045   -0.00058
N3    4    0.362087    0.043433    0.203158    11.00000    0.05068    0.05968 =
         0.03319    0.00343    0.00593   -0.00362
C4    1    0.372856    0.006081    0.396843    11.00000    0.02933    0.03796 =
         0.03705    0.00018    0.01385    0.00071
N4    4    0.324233   -0.008159    0.424561    11.00000    0.04046    0.07025 =
         0.05507   -0.00081    0.02760    0.00185
MOLE 2
B2    3    0.442102    0.417929    0.862562    11.00000    0.02793    0.02826 =
         0.02922    0.00100    0.00940    0.00385
C5    1    0.489309    0.575885    0.889350    11.00000    0.02738    0.03586 =
         0.04770    0.00607    0.01067    0.00175
N5    4    0.523520    0.689814    0.906396    11.00000    0.03901    0.04119 =
         0.08088    0.00305    0.00884   -0.00579
C6    1    0.508062    0.282963    0.892744    11.00000    0.03720    0.03541 =
         0.02936   -0.00197    0.01036    0.00617
N6    4    0.555475    0.186574    0.915796    11.00000    0.05306    0.04640 =
         0.04263   -0.00257    0.00655    0.01903
C7    1    0.401331    0.417437    0.772324    11.00000    0.03965    0.04479 =
         0.03467    0.00750    0.01380    0.01051
N7    4    0.372777    0.422426    0.707783    11.00000    0.06982    0.09825 =
         0.03388    0.01156    0.01468    0.02327
C8    1    0.370889    0.396761    0.897438    11.00000    0.02899    0.02809 =
         0.03002   -0.00217    0.00582    0.00228
N8    4    0.319772    0.381809    0.922221    11.00000    0.03643    0.04748 =
         0.04615    0.00056    0.01871    0.00084
MOLE 3
C9    1    0.189863    0.265978    0.077429    11.00000    0.07664    0.03275 =
         0.03385    0.00163    0.01746   -0.00936
AFIX  33
H9A   2    0.193343    0.272118    0.130397    11.00000   -1.50000
H9B   2    0.243580    0.228951    0.076224    11.00000   -1.50000
H9C   2    0.144723    0.195247    0.049056    11.00000   -1.50000
AFIX   0
C10   1    0.171440    0.421253    0.041691    11.00000    0.02776    0.03229 =
         0.02645    0.00208    0.01153   -0.00195
AFIX  13
H10A  2    0.116773    0.458192    0.043601    11.00000   -1.20000
AFIX   0
N9    4    0.165121    0.419259   -0.039177    11.00000    0.02624    0.02307 =
         0.02502   -0.00067    0.00831   -0.00016
AFIX  33
H9D   2    0.123607    0.353601   -0.066331    11.00000   -1.50000
H9E   2    0.215040    0.388062   -0.041442    11.00000   -1.50000
H9F   2    0.152855    0.514896   -0.059188    11.00000   -1.50000
AFIX   0
C11   1    0.239846    0.531941    0.084791    11.00000    0.03508    0.02840 =
         0.02399    0.00208    0.01137   -0.00085
O1    5    0.285806    0.593210    0.058848    11.00000    0.04698    0.04136 =
         0.03260   -0.00549    0.01915   -0.01854
O2    5    0.242929    0.545509    0.156001    11.00000    0.05355    0.04744 =
         0.02559   -0.00476    0.01610   -0.01563
C12   1    0.315648    0.623601    0.209972    11.00000    0.07294    0.05590 =
         0.02581   -0.01010    0.01167   -0.03042
AFIX  23
H12A  2    0.300412    0.669894    0.251091    11.00000   -1.20000
H12B  2    0.333986    0.706429    0.183761    11.00000   -1.20000
AFIX   0
C13   1    0.385517    0.511908    0.243113    11.00000    0.05390    0.09968 =
         0.04620   -0.02159    0.00995   -0.01424
AFIX  33
H13A  2    0.434749    0.564582    0.279063    11.00000   -1.50000
H13B  2    0.400307    0.466348    0.202188    11.00000   -1.50000
H13C  2    0.367446    0.431336    0.269885    11.00000   -1.50000
AFIX   0
MOLE 4
C14   1    0.615220    0.584323    0.556962    11.00000    0.04851    0.06021 =
         0.02986    0.00892    0.01974    0.02744
AFIX  33
H14A  2    0.632928    0.610673    0.611094    11.00000   -1.50000
H14B  2    0.581616    0.490369    0.546957    11.00000   -1.50000
H14C  2    0.581268    0.667779    0.526089    11.00000   -1.50000
AFIX   0
C15   1    0.692254    0.559823    0.536482    11.00000    0.03494    0.02218 =
         0.02116    0.00042    0.00974    0.00362
AFIX  13
H15A  2    0.725507    0.656879    0.546150    11.00000   -1.20000
AFIX   0
N10   4    0.666703    0.519923    0.454696    11.00000    0.02555    0.02295 =
         0.02051    0.00048    0.00920   -0.00004
AFIX  33
H10B  2    0.713453    0.505837    0.443025    11.00000   -1.50000
H10C  2    0.635180    0.597121    0.425754    11.00000   -1.50000
H10D  2    0.635793    0.432319    0.445104    11.00000   -1.50000
AFIX   0
C16   1    0.747645    0.433932    0.583610    11.00000    0.02543    0.02693 =
         0.02219    0.00221    0.00957    0.00278
O3    5    0.761053    0.316867    0.558118    11.00000    0.05861    0.03254 =
         0.03160   -0.00163    0.00953    0.01921
O4    5    0.776344    0.472441    0.655880    11.00000    0.06807    0.04894 =
         0.02292    0.00074    0.00459    0.02645
C17   1    0.832440    0.369211    0.711844    11.00000    0.05166    0.06213 =
         0.02590    0.01317    0.01025    0.02693
AFIX  23
H17A  2    0.855669    0.292211    0.686392    11.00000   -1.20000
H17B  2    0.801516    0.315104    0.739668    11.00000   -1.20000
AFIX   0
C18   1    0.901229    0.462041    0.765288    11.00000    0.04053    0.10415 =
         0.04773    0.01392    0.01384    0.01513
AFIX  33
H18A  2    0.940466    0.395184    0.803738    11.00000   -1.50000
H18B  2    0.877553    0.537215    0.790433    11.00000   -1.50000
H18C  2    0.931258    0.515252    0.737116    11.00000   -1.50000
AFIX   0
HKLF 4
REM  TP-LAlaEt-TBC in C2
REM R1 =  0.0531 for    5158 Fo > 4sig(Fo)  and  0.0857 for all    7354 data
REM    307 parameters refined using      1 restraints
END
WGHT      0.0644      0.0000
REM Highest difference peak  0.377,  deepest hole -0.240,  1-sigma level  0.055
Q1    1   0.0989  0.4051  0.0510  11.00000  0.05    0.38
Q2    1   0.2498  0.4625  0.1438  11.00000  0.05    0.23
Q3    1   0.1956  0.3572  0.0452  11.00000  0.05    0.22
Q4    1   0.5327 -0.1431  0.3727  11.00000  0.05    0.22
Q5    1   0.5003  0.6604  0.8640  11.00000  0.05    0.21
Q6    1   0.4664  0.0892  0.3722  11.00000  0.05    0.21
Q7    1   0.4221  0.0629  0.3120  11.00000  0.05    0.21
Q8    1   0.3492  0.0842  0.2315  11.00000  0.05    0.20
Q9    1   0.4980 -0.2225  0.3683  11.00000  0.05    0.20
Q10   1   0.5617  0.2804  0.9007  11.00000  0.05    0.20
;
_shelx_res_checksum     85374
_shelxl_version_number      201.4
