# Supplementary material for: (S)-Alanine ethyl ester tetra­cyanidoborate, (C5H12NO)[B(CN)4]
Source: IUCrdata. 2021 Jun 4;6(Pt 6):x210562. doi: 10.1107/S2414314621005629 (PMC9462345; doi:10.1107/S2414314621005629)
Supplement: Supplementary file 2 [file x-06-x210562-Isup2.hkl]

data_I                                                                          
_shelx_title ' TP-LAlaEt-TBC in C2'                                             
_shelx_refln_list_code          4                                               
_shelx_F_calc_maximum      335.51                                               
_exptl_crystal_F_000       976.00                                               
_reflns_d_resolution_high  0.6892                                               
                                                                                
loop_                                                                           
 _space_group_symop_operation_xyz                                               
 'x, y, z'                                                                      
 '-x, y, -z'                                                                    
 'x+1/2, y+1/2, z'                                                              
 '-x+1/2, y+1/2, -z'                                                            
                                                                                
_cell_length_a    17.0595                                                       
_cell_length_b     8.7467                                                       
_cell_length_c    18.8548                                                       
_cell_angle_alpha  90.000                                                       
_cell_angle_beta  111.468                                                       
_cell_angle_gamma  90.000                                                       
                                                                                
_shelx_F_squared_multiplier     1.000                                           
                                                                                
loop_                                                                           
 _refln_index_h                                                                 
 _refln_index_k                                                                 
 _refln_index_l                                                                 
 _refln_F_squared_calc                                                          
 _refln_F_squared_meas                                                          
 _refln_F_squared_sigma                                                         
 _refln_observed_status                                                         
   7  -9   0         30.32         42.88        17.15 o                         
   9  -9   0         46.08         24.30        20.01 o                         
  11  -9   0         22.60         17.15        20.01 o                         
  13  -9   0         45.98         42.88        24.30 o                         
  15  -9   0         31.65          0.00        24.30 o                         
   2  -8   0         76.67         77.18        12.86 o                         
   4  -8   0        272.33        234.41        20.01 o                         
   6  -8   0        341.29        347.33        27.16 o                         
   8  -8   0        125.31        160.09        22.87 o                         
  10  -8   0        205.97        268.72        28.59 o                         
  12  -8   0        119.59        204.40        28.59 o                         
  14  -8   0        122.60         88.62        25.73 o                         
  16  -8   0         56.70         74.33        27.16 o                         
   1  -7   0        950.28        883.33        31.45 o                         
   3  -7   0        555.59        507.42        25.73 o                         
   5  -7   0         58.56         47.17        14.29 o                         
   7  -7   0         33.46         47.17        15.72 o                         
   9  -7   0        655.78        624.62        37.16 o                         
  11  -7   0          0.66        -17.15        17.15 o                         
  13  -7   0         22.60         27.16        20.01 o                         
  15  -7   0        237.54        291.59        34.30 o                         
  17  -7   0         20.45         27.16        24.30 o                         
   0  -6   0       1619.25       1532.25        44.31 o                         
   2  -6   0         32.53         32.87        10.01 o                         
   4  -6   0        457.88        453.10        24.30 o                         
   6  -6   0        202.57        184.09        11.63 o                         
   8  -6   0         42.73         50.03        17.15 o                         
  10  -6   0          3.65         -2.86        15.72 o                         
  12  -6   0         41.08         35.73        20.01 o                         
  14  -6   0         32.92         34.30        21.44 o                         
  16  -6   0         84.29         82.90        25.73 o                         
  18  -6   0         13.54         45.74        25.73 o                         
   1  -5   0       1290.45       1303.56        38.59 o                         
   3  -5   0       1688.41       1555.12        50.03 o                         
   5  -5   0       1076.81       1194.27        75.04 o                         
   7  -5   0       1048.04        946.22        41.45 o                         
   9  -5   0        567.22        543.15        34.30 o                         
  11  -5   0        836.10        861.89        44.31 o                         
  13  -5   0        208.98        222.98        25.73 o                         
  15  -5   0        246.89        225.84        31.45 o                         
  17  -5   0        122.88        132.93        28.59 o                         
  19  -5   0         30.55         57.17        25.73 o                         
   2  -4   0       1472.98       1463.64        44.31 o                         
   4  -4   0        884.25        880.45        20.94 o                         
   6  -4   0       1032.15       1115.90        77.18 o                         
   8  -4   0        244.75        286.72        11.21 o                         
  10  -4   0        360.08        315.37        21.44 o                         
  12  -4   0        130.34        107.20        20.01 o                         
  14  -4   0        163.66        128.64        25.73 o                         
  16  -4   0         35.40         25.73        20.01 o                         
  18  -4   0         36.44         14.29        20.01 o                         
  20  -4   0          5.21         24.30        22.87 o                         
   1  -3   0        778.33        766.13        22.87 o                         
   3  -3   0       1702.83       1575.13        48.60 o                         
   5  -3   0       4886.14       5365.16       175.66 o                         
   7  -3   0         62.11         87.57         7.35 o                         
   9  -3   0        154.87        192.66        11.03 o                         
  11  -3   0       1128.21       1198.30        32.16 o                         
  13  -3   0        271.50        271.69        15.34 o                         
  15  -3   0         11.51         37.16        18.58 o                         
  17  -3   0         26.88         32.87        21.44 o                         
  19  -3   0        301.12        315.88        37.16 o                         
  21  -3   0         56.85         55.74        27.16 o                         
   2  -2   0      19242.60      17873.88       507.42 o                         
   4  -2   0      16152.99      17906.62       573.77 o                         
   6  -2   0       1345.34       1410.30        39.31 o                         
   8  -2   0        985.54       1018.51        24.73 o                         
  10  -2   0        347.06        341.60        15.06 o                         
  12  -2   0        738.42        723.73        23.26 o                         
  14  -2   0        328.30        319.48        39.31 o                         
  16  -2   0         78.74         86.53        24.30 o                         
  18  -2   0        132.84        122.92        25.73 o                         
  20  -2   0          7.61         -5.72        21.44 o                         
  22  -2   0         30.97         12.86        25.73 o                         
   5  -1   0       6474.89       6619.74       102.98 o                         
   7  -1   0        101.73         91.34         7.90 o                         
   9  -1   0        121.40         99.51        13.58 o                         
  11  -1   0        210.52        225.19        13.72 o                         
  13  -1   0        731.95        701.75        24.01 o                         
  15  -1   0        437.04        458.31        22.87 o                         
  17  -1   0        151.68        127.13        15.45 o                         
  19  -1   0         14.28         12.86        13.39 o                         
  21  -1   0         59.16         67.18        27.16 o                         
   4   0   0        209.11        222.32        21.46 o                         
   6   0   0       2777.57       2523.54        48.39 o                         
   8   0   0       2326.96       2325.15        47.37 o                         
  10   0   0         50.35         42.40        25.01 o                         
  12   0   0        386.40        411.73        18.19 o                         
  14   0   0        817.32        788.45        25.76 o                         
  16   0   0        709.24        708.38        26.40 o                         
  18   0   0        388.19        432.94        22.87 o                         
  20   0   0          3.21        -12.68        12.68 o                         
  22   0   0          4.04          7.15        21.44 o                         
   5   1   0       6474.42       6527.95       170.10 o                         
   7   1   0        101.54        100.01         7.90 o                         
   9   1   0        120.88        101.06        15.01 o                         
  11   1   0        211.19        239.00        22.15 o                         
  13   1   0        732.79        680.72        23.69 o                         
  15   1   0        437.02        412.87        19.54 o                         
  17   1   0        151.76        142.93        14.76 o                         
  19   1   0         14.21         24.98        12.36 o                         
  21   1   0         59.29         65.30        14.76 o                         
   2   2   0      19240.05      19936.74       231.52 o                         
   4   2   0      16156.18      17140.78       215.06 o                         
   6   2   0       1344.31       1400.96        24.79 o                         
   8   2   0        985.89        994.03        49.68 o                         
  10   2   0        347.53        350.34        17.15 o                         
  12   2   0        738.18        694.72        25.73 o                         
  14   2   0        329.02        304.08        26.44 o                         
  16   2   0         78.90         62.93        18.58 o                         
  18   2   0        132.74        104.19        14.76 o                         
  20   2   0          7.59         21.70        13.62 o                         
  22   2   0         30.92         41.45        21.44 o                         
   1   3   0        778.46        771.66         9.64 o                         
   3   3   0       1704.32       1675.46        24.75 o                         
   5   3   0       4882.12       5176.87        66.83 o                         
   7   3   0         62.51         62.60         7.34 o                         
   9   3   0        154.84        184.02         7.27 o                         
  11   3   0       1128.31       1215.19        45.20 o                         
  13   3   0        271.39        247.28        32.87 o                         
  15   3   0         11.49         -0.90         9.56 o                         
  17   3   0         26.97         28.34        11.59 o                         
  19   3   0        300.78        313.03        28.59 o                         
  21   3   0         56.85         27.16        20.01 o                         
   0   4   0       1485.28       1471.38        24.18 o                         
   2   4   0       1473.24       1465.83        19.47 o                         
   4   4   0        884.61        854.47        12.96 o                         
   6   4   0       1030.04       1078.35        23.39 o                         
   8   4   0        245.05        234.41        15.72 o                         
  10   4   0        359.24        325.32        17.15 o                         
  12   4   0        130.35        161.04        28.59 o                         
  14   4   0        163.54        175.81        18.58 o                         
  16   4   0         35.45         30.02        15.72 o                         
  18   4   0         36.39         45.74        18.58 o                         
  20   4   0          5.19        -12.86        15.72 o                         
   1   5   0       1291.29       1340.36        18.81 o                         
   3   5   0       1688.40       1597.88        22.15 o                         
   5   5   0       1074.77       1168.51        25.58 o                         
   7   5   0       1048.86       1026.52        20.22 o                         
   9   5   0        567.43        590.32        25.73 o                         
  11   5   0        836.37        834.73        34.30 o                         
  13   5   0        209.21        161.52        18.58 o                         
  15   5   0        246.93        313.03        24.30 o                         
  17   5   0        122.86        102.91        18.58 o                         
  19   5   0         30.40         30.02        17.15 o                         
  21   5   0         72.66         90.05        21.44 o                         
   0   6   0       1618.99       1549.55        26.84 o                         
   2   6   0         32.43         33.51         4.82 o                         
   4   6   0        457.95        445.38        10.80 o                         
   6   6   0        202.72        183.21         8.28 o                         
   8   6   0         42.81         51.27         7.37 o                         
  10   6   0          3.68        -10.01        10.01 o                         
  12   6   0         41.15         30.02        12.86 o                         
  14   6   0         32.97         14.29        12.86 o                         
  16   6   0         84.44        104.34        20.01 o                         
  18   6   0         13.55         10.01        15.72 o                         
  20   6   0          6.81        -11.43        18.58 o                         
   1   7   0        950.38        904.11        16.00 o                         
   3   7   0        555.34        541.97        14.03 o                         
   5   7   0         58.80         40.07         6.60 o                         
   7   7   0         33.35         39.30         9.25 o                         
   9   7   0        655.95        635.93        26.44 o                         
  11   7   0          0.67         23.73         9.96 o                         
  13   7   0         22.45         20.01        14.29 o                         
  15   7   0        237.23        214.40        22.87 o                         
  17   7   0         20.38          7.15        17.15 o                         
  19   7   0         48.74         20.01        20.01 o                         
   0   8   0       2102.19       2021.19        49.01 o                         
   2   8   0         76.84         77.17         6.65 o                         
   4   8   0        272.02        287.07        13.46 o                         
   6   8   0        340.96        338.20        20.01 o                         
   8   8   0        125.44        128.29        19.30 o                         
  10   8   0        205.71        211.69        19.30 o                         
  12   8   0        119.77        114.88        14.42 o                         
  14   8   0        122.86        105.01        14.63 o                         
  16   8   0         56.57         64.63        15.06 o                         
   1   9   0         42.58         55.21         9.25 o                         
   3   9   0         13.08         24.38        11.44 o                         
   5   9   0          2.40         14.14        11.43 o                         
   7   9   0         30.40         23.07        10.29 o                         
   9   9   0         46.10         53.44        11.33 o                         
  11   9   0         22.53         17.59        14.29 o                         
  13   9   0         45.95         52.27        13.72 o                         
  15   9   0         31.54          0.86        12.60 o                         
   0  10   0         25.29         20.01        17.15 o                         
   2  10   0        347.43        376.44        21.71 o                         
   4  10   0        256.06        287.61        15.34 o                         
   6  10   0        281.63        278.70        28.59 o                         
   8  10   0          2.07         -9.93         9.96 o                         
  10  10   0        297.74        308.15        18.89 o                         
  12  10   0         77.27         59.37        13.72 o                         
  14  10   0         77.19         35.98        14.42 o                         
   1  11   0         39.87         31.45        15.16 o                         
   3  11   0         28.59         17.15        21.44 o                         
   5  11   0         19.82         -2.92        12.15 o                         
   7  11   0          3.40         -5.90        11.03 o                         
   9  11   0         57.06         57.89        13.72 o                         
  11  11   0          8.92         18.12        12.36 o                         
   0  12   0        131.15        151.51        30.02 o                         
   2  12   0         23.02         10.01        21.44 o                         
   4  12   0         19.56         14.29        22.87 o                         
   6  12   0         13.14          7.15        21.44 o                         
 -14 -10   1          1.41          7.15        22.87 o                         
  12 -10   1          3.12         -1.43        21.44 o                         
 -15  -9   1        129.67        182.96        32.87 o                         
 -13  -9   1        168.31        218.69        31.45 o                         
 -11  -9   1         26.10         18.58        21.44 o                         
  -9  -9   1         27.56         28.59        18.58 o                         
   7  -9   1        158.64        208.68        24.30 o                         
   9  -9   1         28.51         44.31        20.01 o                         
  11  -9   1        142.81        174.38        28.59 o                         
  13  -9   1         32.90         71.47        25.73 o                         
  15  -9   1        121.40        128.64        30.02 o                         
 -16  -8   1         45.84         94.34        28.59 o                         
 -14  -8   1         56.51         74.33        24.30 o                         
 -12  -8   1         12.51         38.59        21.44 o                         
 -10  -8   1         53.94         58.60        20.01 o                         
  -8  -8   1        270.68        331.61        27.16 o                         
  -6  -8   1        114.58        110.06        17.15 o                         
  -4  -8   1         39.82         62.89        14.29 o                         
   0  -8   1        201.10        238.70        17.15 o                         
   2  -8   1        940.10        926.21        37.16 o                         
   4  -8   1         54.85         60.03        15.72 o                         
   6  -8   1        359.82        393.07        28.59 o                         
   8  -8   1          1.51         -8.58        14.29 o                         
  10  -8   1         58.07         55.74        21.44 o                         
  12  -8   1         22.52          7.15        20.01 o                         
  14  -8   1         17.21         24.30        22.87 o                         
  16  -8   1         44.88         75.75        27.16 o                         
 -17  -7   1        140.84        154.37        31.45 o                         
 -15  -7   1         98.54        112.92        27.16 o                         
 -13  -7   1        195.00        192.96        28.59 o                         
 -11  -7   1         67.38         50.03        20.01 o                         
  -9  -7   1          2.70          8.58        15.72 o                         
  -7  -7   1        257.30        278.72        24.30 o                         
  -5  -7   1        521.20        520.28        28.59 o                         
  -3  -7   1       2982.20       2902.99        87.19 o                         
  -1  -7   1        701.90        676.83        17.18 o                         
   1  -7   1        206.01        197.25        15.72 o                         
   3  -7   1        281.75        258.71        20.01 o                         
   5  -7   1        114.43        105.77        17.15 o                         
   7  -7   1        690.64        648.92        35.73 o                         
   9  -7   1        232.79        284.44        27.16 o                         
  11  -7   1         67.03         91.48        21.44 o                         
  13  -7   1         37.09         51.46        22.87 o                         
  15  -7   1        209.20        195.82        31.45 o                         
  17  -7   1         12.57         -8.58        24.30 o                         
 -18  -6   1        307.45        405.93        41.45 o                         
 -16  -6   1          8.29         32.87        22.87 o                         
 -14  -6   1         26.94         64.32        21.44 o                         
 -12  -6   1        415.80        441.67        32.87 o                         
 -10  -6   1       1222.55       1170.63        51.46 o                         
  -8  -6   1        501.43        427.37        30.02 o                         
  -6  -6   1       1125.77       1011.97        41.45 o                         
  -4  -6   1        509.90        491.69        24.30 o                         
  -2  -6   1        662.60        648.92        24.30 o                         
   0  -6   1       2472.79       2344.11        68.61 o                         
   2  -6   1       2737.38       2805.79        82.90 o                         
   4  -6   1       2150.34       2169.74        68.61 o                         
   6  -6   1       1393.69       1413.85        97.91 o                         
   8  -6   1        275.27        250.13        24.30 o                         
  10  -6   1        135.62        161.52        22.87 o                         
  12  -6   1        144.58        122.92        24.30 o                         
  14  -6   1        475.32        518.85        40.02 o                         
  16  -6   1         14.88         -4.29        20.01 o                         
  18  -6   1        318.64        310.17        38.59 o                         
 -19  -5   1         14.73        -11.43        22.87 o                         
 -17  -5   1         19.31         14.29        20.01 o                         
 -15  -5   1        130.98        142.93        25.73 o                         
 -13  -5   1         45.41         64.32        20.01 o                         
 -11  -5   1        237.33        230.12        25.73 o                         
  -9  -5   1        108.02        117.21        20.01 o                         
  -7  -5   1        797.53        728.96        35.73 o                         
  -5  -5   1        203.85        237.86        11.43 o                         
  -3  -5   1         55.92         64.32        10.01 o                         
   1  -5   1        234.35        227.26        12.86 o                         
   3  -5   1        282.35        275.86        17.15 o                         
   5  -5   1        164.92        188.07        10.29 o                         
   7  -5   1         37.45         48.60        15.72 o                         
   9  -5   1        252.22        237.27        24.30 o                         
  11  -5   1        207.55        204.40        25.73 o                         
  13  -5   1         18.90         18.58        17.15 o                         
  15  -5   1          5.02        -15.72        18.58 o                         
  17  -5   1         28.61         31.45        22.87 o                         
  19  -5   1         18.17         -4.29        21.44 o                         
 -20  -4   1         30.92         48.60        25.73 o                         
 -18  -4   1        163.55        165.80        30.02 o                         
 -16  -4   1         71.49         72.90        22.87 o                         
 -14  -4   1        999.74        967.66        50.03 o                         
 -12  -4   1        157.96        117.21        20.01 o                         
 -10  -4   1        544.29        532.29        17.96 o                         
  -8  -4   1       4153.20       4460.26       150.80 o                         
  -6  -4   1       1160.05       1216.52        75.75 o                         
  -4  -4   1       1332.08       1347.87        42.88 o                         
  -2  -4   1       3875.37       4160.80       111.49 o                         
   0  -4   1       5418.52       5880.30       157.23 o                         
   2  -4   1       2381.91       2661.43        77.18 o                         
   4  -4   1       3058.04       3528.79       175.09 o                         
   6  -4   1       5870.76       6272.23       325.17 o                         
   8  -4   1       2016.02       2033.54        70.75 o                         
  10  -4   1        457.85        368.55        15.06 o                         
  12  -4   1        212.82        164.37        22.87 o                         
  14  -4   1         40.16         67.18        21.44 o                         
  16  -4   1         29.18         27.16        20.01 o                         
  18  -4   1        100.61        102.91        27.16 o                         
  20  -4   1        246.08        240.13        35.73 o                         
 -21  -3   1         24.88         61.46        28.59 o                         
 -19  -3   1         90.71        101.48        27.16 o                         
 -17  -3   1         63.04         84.33        24.30 o                         
 -15  -3   1         85.90         74.33        20.01 o                         
 -13  -3   1        631.34        643.95        33.59 o                         
 -11  -3   1        151.65        115.78        16.44 o                         
  -9  -3   1        312.85        353.59        16.44 o                         
  -7  -3   1        104.19        111.41         7.86 o                         
  -5  -3   1       6872.92       7405.34       141.85 o                         
  -3  -3   1       1004.48        873.33        28.59 o                         
   1  -3   1       2488.45       2702.53        51.98 o                         
   3  -3   1        684.25        784.93        51.46 o                         
   5  -3   1        267.72        291.28        12.39 o                         
   7  -3   1       2957.65       3013.32       167.95 o                         
   9  -3   1        318.88        376.73        28.59 o                         
  11  -3   1        273.85        295.70        23.58 o                         
  13  -3   1        290.90        281.65        16.39 o                         
  15  -3   1        242.50        304.45        31.45 o                         
  17  -3   1         16.99         14.29        20.01 o                         
  19  -3   1         55.42         72.90        25.73 o                         
  21  -3   1         80.47         68.61        30.02 o                         
 -22  -2   1         31.80         14.29        25.73 o                         
 -20  -2   1         65.23         78.61        27.16 o                         
 -18  -2   1         47.41         37.16        21.44 o                         
 -16  -2   1         23.10         18.71        11.33 o                         
 -14  -2   1        638.51        673.18        45.74 o                         
 -12  -2   1         76.08         79.52        10.82 o                         
 -10  -2   1        598.49        577.35        18.50 o                         
  -8  -2   1       1347.75       1514.37        75.04 o                         
  -6  -2   1       2800.50       2786.26        52.86 o                         
  -4  -2   1      17000.28      17644.65       700.38 o                         
  -2  -2   1      19901.46      18019.67       517.42 o                         
   2  -2   1      18063.32      19353.23       911.20 o                         
   4  -2   1       9091.70       9873.95       144.76 o                         
   6  -2   1       4595.17       4856.93       111.49 o                         
   8  -2   1       2362.66       2409.84        50.74 o                         
  10  -2   1        577.07        581.56        40.02 o                         
  12  -2   1         25.54         17.15         9.51 o                         
  14  -2   1        396.08        338.34        18.19 o                         
  16  -2   1        312.77        323.47        37.16 o                         
  18  -2   1         73.04         88.62        24.30 o                         
  20  -2   1         28.09        -15.72        24.30 o                         
 -21  -1   1         16.20          7.15        22.87 o                         
 -19  -1   1         62.57         54.98        13.58 o                         
 -17  -1   1        136.51        167.67        16.11 o                         
 -15  -1   1        424.27        406.25        47.17 o                         
 -13  -1   1        304.96        294.88        16.11 o                         
 -11  -1   1         11.41         22.79         8.20 o                         
  -9  -1   1       1361.48       1437.77        51.46 o                         
  -7  -1   1        562.65        608.90        27.16 o                         
  -5  -1   1       2759.54       2608.23        81.47 o                         
   3  -1   1       1888.87       1480.79        44.31 o                         
   5  -1   1       9301.20       9983.67       147.59 o                         
   7  -1   1       1017.59       1070.65        25.05 o                         
   9  -1   1        711.24        659.17        20.73 o                         
  11  -1   1        330.21        339.59        16.11 o                         
  13  -1   1        285.68        304.83        49.31 o                         
  15  -1   1        445.69        407.02        38.59 o                         
  17  -1   1         33.21         49.76        13.39 o                         
  19  -1   1         40.01         70.04        24.30 o                         
  21  -1   1         48.14         40.02        25.73 o                         
 -22   0   1          4.03         -0.49        18.58 o                         
 -20   0   1        164.98        178.06        17.86 o                         
 -18   0   1          4.63          4.17        11.63 o                         
 -16   0   1        257.24        245.81        16.83 o                         
 -14   0   1        520.10        520.01        51.46 o                         
 -12   0   1         10.82         16.04        11.43 o                         
 -10   0   1         77.27         65.83         8.20 o                         
  -8   0   1       1127.81        934.44        23.35 o                         
  -6   0   1       3588.26       3121.68        91.48 o                         
  -4   0   1         13.60          0.64         4.46 o                         
   6   0   1          0.18          5.43         4.76 o                         
   8   0   1         82.34         83.81         7.90 o                         
  10   0   1         17.64         11.72         7.14 o                         
  12   0   1        138.16        127.91        11.63 o                         
  14   0   1         48.66         42.76        11.33 o                         
  16   0   1         18.29         42.08        12.36 o                         
  18   0   1         17.62          9.43        20.73 o                         
  20   0   1          1.54         -9.02        13.02 o                         
  22   0   1          0.32         -4.29        21.44 o                         
 -23   1   1         98.29         77.18        24.30 o                         
 -21   1   1         16.31         -9.95        12.68 o                         
 -19   1   1         62.41         61.48        19.30 o                         
 -17   1   1        136.85        155.16        15.72 o                         
 -15   1   1        424.13        401.73        19.91 o                         
 -13   1   1        304.67        297.86        22.87 o                         
 -11   1   1         11.43          0.89         7.90 o                         
  -9   1   1       1361.21       1434.62        32.28 o                         
  -7   1   1        562.36        706.09        30.02 o                         
  -5   1   1       2757.73       2682.32       103.63 o                         
   3   1   1       1888.74       1624.77       177.49 o                         
   5   1   1       9305.20      10033.36       139.29 o                         
   7   1   1       1017.91       1101.21        19.60 o                         
   9   1   1        710.49        706.31        20.01 o                         
  11   1   1        329.88        315.03        15.45 o                         
  13   1   1        285.77        263.31        15.34 o                         
  15   1   1        445.18        435.51        20.94 o                         
  17   1   1         33.34         -0.97        10.58 o                         
  19   1   1         40.13         39.00        17.15 o                         
  21   1   1         48.07         48.25        14.42 o                         
 -22   2   1         31.75         28.59        20.01 o                         
 -20   2   1         65.43         75.10        14.63 o                         
 -18   2   1         47.48         54.73        13.39 o                         
 -16   2   1         23.03         28.79        10.29 o                         
 -14   2   1        638.12        637.32        27.16 o                         
 -12   2   1         76.18        105.77        11.33 o                         
 -10   2   1        597.73        560.76        18.89 o                         
  -8   2   1       1347.29       1471.15        54.31 o                         
  -6   2   1       2801.25       2784.35        80.04 o                         
  -4   2   1      16999.73      18236.75       837.59 o                         
  -2   2   1      19903.55      20949.11       341.45 o                         
   2   2   1      18059.54      19128.68       202.29 o                         
   4   2   1       9095.14       9834.17       124.69 o                         
   6   2   1       4594.89       4950.12        63.47 o                         
   8   2   1       2363.64       2398.43        64.16 o                         
  10   2   1        578.21        524.57        40.74 o                         
  12   2   1         25.79         21.74         9.25 o                         
  14   2   1        396.72        374.93        25.73 o                         
  16   2   1        312.54        317.08        18.58 o                         
  18   2   1         73.39         73.86        25.73 o                         
  20   2   1         28.16         28.59        18.58 o                         
  22   2   1          3.52          8.58        18.58 o                         
 -21   3   1         24.82         34.30        20.01 o                         
 -19   3   1         90.63        130.07        21.44 o                         
 -17   3   1         63.09         88.69        13.14 o                         
 -15   3   1         85.73         85.76        17.15 o                         
 -13   3   1        630.97        629.13        40.74 o                         
 -11   3   1        151.45        142.99        11.12 o                         
  -9   3   1        312.86        329.63        13.62 o                         
  -7   3   1        104.31         88.19         6.06 o                         
  -5   3   1       6872.59       6992.05       132.83 o                         
  -3   3   1       1005.94        872.91        21.37 o                         
  -1   3   1       2986.57       2690.16        36.80 o                         
   1   3   1       2491.18       2716.63        32.05 o                         
   3   3   1        682.56        768.00        11.59 o                         
   5   3   1        268.39        268.50        10.82 o                         
   7   3   1       2955.55       2920.39        58.68 o                         
   9   3   1        319.32        369.42        17.67 o                         
  11   3   1        273.57        281.81        14.63 o                         
  13   3   1        290.80        283.34        20.01 o                         
  15   3   1        242.21        233.52        17.15 o                         
  17   3   1         16.92         11.43        15.72 o                         
  19   3   1         55.61         41.45        20.01 o                         
  21   3   1         80.33         71.47        20.01 o                         
 -22   4   1          5.29        -10.01        18.58 o                         
 -20   4   1         30.99         25.73        18.58 o                         
 -18   4   1        163.82        117.21        21.44 o                         
 -16   4   1         71.77         45.74        14.29 o                         
 -14   4   1        999.30       1073.52        58.60 o                         
 -12   4   1        158.33        131.23        10.58 o                         
 -10   4   1        544.09        470.25        24.30 o                         
  -8   4   1       4153.64       4371.60       161.52 o                         
  -6   4   1       1159.96       1199.90        29.81 o                         
  -4   4   1       1331.46       1323.16        20.41 o                         
  -2   4   1       3871.45       4087.37        55.20 o                         
   0   4   1       5421.67       5921.75        60.79 o                         
   2   4   1       2383.78       2706.13        33.04 o                         
   4   4   1       3058.42       3451.80        45.89 o                         
   6   4   1       5872.81       6122.29       109.49 o                         
   8   4   1       2017.88       1949.63        43.26 o                         
  10   4   1        456.76        391.28        42.88 o                         
  12   4   1        213.52        194.44        11.59 o                         
  14   4   1         40.11         45.74        14.29 o                         
  16   4   1         29.16         57.17        15.72 o                         
  18   4   1        100.73         75.75        20.01 o                         
  20   4   1        246.04        242.99        27.16 o                         
 -21   5   1         13.22         11.43        20.01 o                         
 -19   5   1         14.71         25.73        18.58 o                         
 -17   5   1         19.29         20.01        14.29 o                         
 -15   5   1        131.21        151.51        18.58 o                         
 -13   5   1         45.22         48.60        12.86 o                         
 -11   5   1        237.59        217.26        18.58 o                         
  -9   5   1        108.18        102.65        11.43 o                         
  -7   5   1        797.18        725.81        17.93 o                         
  -5   5   1        203.79        217.85         8.46 o                         
  -3   5   1         56.17         47.11         4.85 o                         
  -1   5   1        205.37        213.76         6.51 o                         
   1   5   1        234.01        225.91         6.99 o                         
   3   5   1        282.48        286.65         8.04 o                         
   5   5   1        164.75        179.74         6.37 o                         
   7   5   1         37.60         44.95         8.64 o                         
   9   5   1        251.96        210.15        13.72 o                         
  11   5   1        207.66        201.54        18.58 o                         
  13   5   1         18.86          4.29        12.86 o                         
  15   5   1          5.07         15.72        14.29 o                         
  17   5   1         28.56         24.30        15.72 o                         
  19   5   1         18.14         25.73        18.58 o                         
 -20   6   1         40.21         40.02        20.01 o                         
 -18   6   1        307.29        277.29        27.16 o                         
 -16   6   1          8.41          5.72        15.72 o                         
 -14   6   1         26.92         32.87        14.29 o                         
 -12   6   1        416.39        397.36        24.30 o                         
 -10   6   1       1222.20       1049.13        38.59 o                         
  -8   6   1        500.48        529.70        22.73 o                         
  -6   6   1       1124.54       1003.34        22.56 o                         
  -4   6   1        511.17        503.39        12.43 o                         
  -2   6   1        659.33        649.46        12.42 o                         
   0   6   1       2474.66       2416.63        27.58 o                         
   2   6   1       2737.82       2811.85        36.11 o                         
   4   6   1       2149.07       2187.57        29.58 o                         
   6   6   1       1393.53       1321.16        27.27 o                         
   8   6   1        275.23        238.60        18.84 o                         
  10   6   1        135.80        152.94        17.15 o                         
  12   6   1        144.66        127.21        15.72 o                         
  14   6   1        474.97        450.24        28.59 o                         
  16   6   1         15.04         10.01        15.72 o                         
  18   6   1        318.59        274.43        27.16 o                         
 -19   7   1         23.16         21.44        18.58 o                         
 -17   7   1        141.31        105.77        21.44 o                         
 -15   7   1         98.51        112.92        20.01 o                         
 -13   7   1        194.44        175.81        20.01 o                         
 -11   7   1         67.03         58.08        25.01 o                         
  -9   7   1          2.66         -1.79         8.58 o                         
  -7   7   1        257.18        249.24        10.71 o                         
  -5   7   1        521.11        525.73        14.68 o                         
  -3   7   1       2981.77       3028.82        39.16 o                         
  -1   7   1        702.30        703.81        13.38 o                         
   1   7   1        206.41        171.06         7.80 o                         
   3   7   1        282.75        273.84        11.49 o                         
   5   7   1        114.68        115.97        15.21 o                         
   7   7   1        690.62        656.26        22.53 o                         
   9   7   1        232.41        230.65        23.58 o                         
  11   7   1         66.66         72.46        12.00 o                         
  13   7   1         36.94         18.58        15.72 o                         
  15   7   1        209.15        204.40        22.87 o                         
  17   7   1         12.63         11.43        15.72 o                         
 -18   8   1        152.06        154.37        22.87 o                         
 -16   8   1         45.82         76.65        15.06 o                         
 -14   8   1         56.58         68.77        13.39 o                         
 -12   8   1         12.48         12.86        10.29 o                         
 -10   8   1         54.17         59.80        12.86 o                         
  -8   8   1        270.80        276.56        15.45 o                         
  -6   8   1        114.46        106.01        11.06 o                         
  -4   8   1         39.61         50.53         7.57 o                         
  -2   8   1        613.16        642.90        14.53 o                         
   0   8   1        200.89        208.81        12.64 o                         
   2   8   1        940.40        846.51        18.07 o                         
   4   8   1         54.89         74.29         7.82 o                         
   6   8   1        359.59        351.62        14.84 o                         
   8   8   1          1.51         -9.18         9.25 o                         
  10   8   1         58.08         57.17        12.00 o                         
  12   8   1         22.55         14.42        10.98 o                         
  14   8   1         17.17         28.13        12.60 o                         
  16   8   1         44.87         56.33        17.87 o                         
 -15   9   1        129.64        131.87        16.47 o                         
 -13   9   1        168.03        161.51        16.47 o                         
 -11   9   1         26.29         29.52        11.59 o                         
  -9   9   1         27.51         30.22        10.29 o                         
  -7   9   1        111.35        139.78        12.36 o                         
  -5   9   1        603.74        646.84        21.07 o                         
  -3   9   1        742.04        762.30        17.07 o                         
  -1   9   1        138.74        118.01        15.98 o                         
   1   9   1        138.00        157.94        13.15 o                         
   3   9   1         37.21         44.07         8.46 o                         
   5   9   1        226.73        241.55        12.80 o                         
   7   9   1        158.62        169.27        13.72 o                         
   9   9   1         28.47         34.54        12.00 o                         
  11   9   1        142.68        138.68        15.06 o                         
  13   9   1         33.07         17.48        22.87 o                         
  15   9   1        121.70         88.72        19.30 o                         
 -14  10   1          1.40         -5.88        13.39 o                         
 -12  10   1          0.59         18.97        12.68 o                         
 -10  10   1          2.42        -11.33        11.33 o                         
  -8  10   1         39.15         36.69        21.44 o                         
  -6  10   1          7.62          0.86         9.51 o                         
  -4  10   1         16.59          6.85        22.87 o                         
  -2  10   1         53.96         71.45        11.55 o                         
   0  10   1         94.20         93.17        12.91 o                         
   2  10   1         55.99         62.35        12.32 o                         
   4  10   1         28.22         30.83        18.58 o                         
   6  10   1        111.94        123.16        12.68 o                         
   8  10   1          5.34         17.80        15.01 o                         
  10  10   1         16.06         26.76        12.36 o                         
  12  10   1          3.07        -12.00        12.00 o                         
 -11  11   1         94.70        121.77        15.80 o                         
  -9  11   1         48.98         56.80        12.96 o                         
  -7  11   1         85.09         84.54        13.20 o                         
  -5  11   1         48.36         56.02        11.03 o                         
  -3  11   1        125.75        112.92        25.73 o                         
  -1  11   1         67.44         85.23        16.65 o                         
   1  11   1         49.24         56.57        16.65 o                         
   3  11   1          2.13         -1.43        20.01 o                         
   5  11   1         52.13         54.31        12.12 o                         
   7  11   1        101.50        109.62        14.01 o                         
   9  11   1         59.86         41.45        13.72 o                         
  -6  12   1         27.43         47.17        22.87 o                         
  -4  12   1         12.99         -1.43        22.87 o                         
  -2  12   1         61.97         61.46        24.30 o                         
   0  12   1          2.82          8.58        16.17 o                         
   2  12   1         15.89         21.44        22.87 o                         
   4  12   1         86.00        117.21        27.16 o                         
   6  12   1         17.75         31.45        22.87 o                         
  12 -10   2        263.24        405.93        38.59 o                         
 -15  -9   2         26.68         30.02        24.30 o                         
 -13  -9   2         24.48         45.74        22.87 o                         
 -11  -9   2         22.99         45.74        21.44 o                         
  -9  -9   2         10.20         -1.43        17.15 o                         
   5  -9   2         67.19         74.33        20.01 o                         
   7  -9   2         30.91         38.59        18.58 o                         
   9  -9   2          1.98        -11.43        18.58 o                         
  11  -9   2         37.07         24.30        22.87 o                         
  13  -9   2         86.63         85.76        27.16 o                         
  15  -9   2         10.47         -4.29        22.87 o                         
 -16  -8   2         11.41         -5.72        21.44 o                         
 -14  -8   2         94.29         65.75        25.73 o                         
 -12  -8   2         35.12         21.44        20.01 o                         
 -10  -8   2         65.07         70.04        20.01 o                         
  -8  -8   2        753.14        784.71        40.02 o                         
  -6  -8   2        588.54        593.18        31.45 o                         
  -4  -8   2        126.70        127.21        15.72 o                         
   0  -8   2        100.63        104.34        12.86 o                         
   2  -8   2        158.45        184.38        18.58 o                         
   4  -8   2        169.68        168.66        20.01 o                         
   6  -8   2         96.05         94.34        20.01 o                         
   8  -8   2         43.97         44.31        18.58 o                         
  10  -8   2         66.82         57.17        21.44 o                         
  12  -8   2        447.82        400.21        38.59 o                         
  14  -8   2         50.25         40.02        22.87 o                         
  16  -8   2         33.44         34.30        27.16 o                         
 -17  -7   2          5.11         -8.58        21.44 o                         
 -15  -7   2          3.13         -5.72        20.01 o                         
 -13  -7   2        171.43        197.25        27.16 o                         
 -11  -7   2        366.85        425.94        32.87 o                         
  -9  -7   2        973.19        873.33        42.88 o                         
  -7  -7   2        491.24        498.84        30.02 o                         
  -5  -7   2        532.13        455.96        25.73 o                         
  -3  -7   2        555.60        536.76        26.44 o                         
  -1  -7   2        117.34        102.91        11.43 o                         
   1  -7   2        452.44        438.81        22.87 o                         
   3  -7   2        643.72        607.47        31.45 o                         
   5  -7   2        424.87        375.92        28.59 o                         
   7  -7   2         44.39        111.49        18.58 o                         
   9  -7   2        119.96        128.64        22.87 o                         
  11  -7   2         17.38         35.73        20.01 o                         
  13  -7   2         97.97        107.20        25.73 o                         
  15  -7   2        271.73        337.32        37.16 o                         
  17  -7   2         52.26         70.04        27.16 o                         
 -18  -6   2         65.77        101.48        27.16 o                         
 -16  -6   2          9.89        -18.58        18.58 o                         
 -14  -6   2          2.04        -10.01        18.58 o                         
 -12  -6   2          3.09          2.86        17.15 o                         
 -10  -6   2        677.52        677.51        38.59 o                         
  -8  -6   2        977.69        933.36        42.88 o                         
  -6  -6   2        930.33        926.21        38.59 o                         
  -4  -6   2         24.45          8.58        10.01 o                         
  -2  -6   2         94.70        116.71         7.07 o                         
   0  -6   2        194.31        198.68        14.29 o                         
   2  -6   2        438.40        434.52        24.30 o                         
   4  -6   2         33.03         38.59        14.29 o                         
   6  -6   2         53.34         45.74        17.15 o                         
   8  -6   2         74.25         41.45        17.15 o                         
  10  -6   2         59.46         38.59        18.58 o                         
  12  -6   2         45.67         32.87        18.58 o                         
  14  -6   2         19.07         18.58        21.44 o                         
  16  -6   2         22.80         45.74        24.30 o                         
  18  -6   2         68.60         57.17        28.59 o                         
 -19  -5   2         52.88         42.88        25.73 o                         
 -17  -5   2        244.71        267.29        32.87 o                         
 -15  -5   2         24.51         32.87        20.01 o                         
 -13  -5   2        147.13        187.24        25.73 o                         
 -11  -5   2       1584.42       1370.74        58.60 o                         
  -9  -5   2       1713.92       1517.96        58.60 o                         
  -7  -5   2       1029.90       1027.69        41.45 o                         
  -5  -5   2        883.43        880.14        22.72 o                         
  -3  -5   2       1594.24       1708.06        51.46 o                         
  -1  -5   2        540.24        523.14        20.01 o                         
   1  -5   2       2711.26       2721.46        81.47 o                         
   3  -5   2       4123.18       3977.85       115.78 o                         
   5  -5   2       2529.92       2444.83       171.52 o                         
   7  -5   2        620.06        471.68        30.02 o                         
   9  -5   2          6.18        -14.29        14.29 o                         
  11  -5   2        156.50        148.65        24.30 o                         
  13  -5   2        282.89        280.15        31.45 o                         
  15  -5   2        278.52        363.05        35.73 o                         
  17  -5   2         43.50         30.02        22.87 o                         
  19  -5   2         90.75        100.05        30.02 o                         
 -20  -4   2         35.74         28.59        24.30 o                         
 -18  -4   2          3.83         -5.72        20.01 o                         
 -16  -4   2          4.29        -15.72        15.72 o                         
 -14  -4   2         93.44         64.32        21.44 o                         
 -12  -4   2         81.10         81.39        12.86 o                         
 -10  -4   2       1178.57       1206.87        82.90 o                         
  -8  -4   2       1536.35       1439.42       101.48 o                         
  -6  -4   2        379.46        381.93        25.01 o                         
  -4  -4   2        902.62        964.80        32.87 o                         
  -2  -4   2        251.83        268.86         7.53 o                         
   0  -4   2        108.19        104.34         8.58 o                         
   2  -4   2        291.33        267.29        17.15 o                         
   4  -4   2        748.40        736.02        19.23 o                         
   6  -4   2       1789.10       1888.16        64.32 o                         
   8  -4   2         56.59         68.97         7.67 o                         
  10  -4   2        144.38        131.50        20.01 o                         
  12  -4   2        296.75        240.13        25.73 o                         
  14  -4   2          8.89         14.29        20.01 o                         
  16  -4   2         16.53         10.01        18.58 o                         
  18  -4   2         52.42         74.33        25.73 o                         
  20  -4   2          3.27        -10.01        24.30 o                         
 -21  -3   2         85.81         84.33        30.02 o                         
 -19  -3   2         53.07         70.04        24.30 o                         
 -17  -3   2          7.59        -17.15        17.15 o                         
 -15  -3   2        584.29        607.10        47.88 o                         
 -13  -3   2         47.39         43.89         9.74 o                         
 -11  -3   2       1358.70       1447.24        57.17 o                         
  -9  -3   2        162.72        152.94        10.29 o                         
  -7  -3   2        221.36        201.54        17.15 o                         
  -5  -3   2       1610.94       1545.13        47.17 o                         
  -3  -3   2        323.06        295.87        14.29 o                         
  -1  -3   2       2832.25       2818.66        78.61 o                         
   1  -3   2      22971.67      23529.99       859.75 o                         
   3  -3   2       6401.80       6634.03       127.24 o                         
   5  -3   2        541.52        566.20        14.87 o                         
   7  -3   2        845.59        798.34        34.30 o                         
   9  -3   2         38.10         33.77         8.44 o                         
  11  -3   2       1065.61       1051.86        68.61 o                         
  13  -3   2         52.33         51.06         9.93 o                         
  15  -3   2        580.81        530.28        40.02 o                         
  17  -3   2          6.40        -17.15        17.15 o                         
  19  -3   2        119.72        148.65        31.45 o                         
 -22  -2   2         20.24         -7.15        24.30 o                         
 -20  -2   2        104.51        110.06        27.16 o                         
 -18  -2   2        190.93        199.97        16.65 o                         
 -16  -2   2        105.46        107.13        13.72 o                         
 -14  -2   2        550.57        489.41        20.58 o                         
 -12  -2   2        968.19       1010.71        43.59 o                         
 -10  -2   2       1481.95       1407.94        42.88 o                         
  -8  -2   2         83.85         77.18        14.29 o                         
  -6  -2   2      12814.40      13603.01       364.48 o                         
  -4  -2   2       9459.86      10046.06       190.99 o                         
   0  -2   2       3355.66       3065.93        87.19 o                         
   2  -2   2      17002.75      19808.59       759.85 o                         
   4  -2   2       5076.66       4970.46       130.23 o                         
   6  -2   2        567.92        497.62        17.15 o                         
   8  -2   2       3716.35       3879.05       132.21 o                         
  10  -2   2        372.97        403.31        16.39 o                         
  12  -2   2        201.39        204.04        14.29 o                         
  14  -2   2         20.65         33.28        10.29 o                         
  16  -2   2         96.12         94.34        22.87 o                         
  18  -2   2         84.48         91.48        24.30 o                         
  20  -2   2         22.10         31.45        24.30 o                         
 -23  -1   2          8.13         18.58        24.30 o                         
 -21  -1   2         21.48         11.43        21.44 o                         
 -19  -1   2          7.47         10.29        11.89 o                         
 -17  -1   2         26.23         23.76        11.03 o                         
 -15  -1   2         40.22         57.26        11.63 o                         
 -13  -1   2        117.59        121.47        22.87 o                         
 -11  -1   2          0.96          4.86         7.14 o                         
  -9  -1   2        327.69        307.31        21.44 o                         
  -7  -1   2        449.32        448.81        22.87 o                         
  -5  -1   2        844.83        983.11        24.26 o                         
  -3  -1   2         15.81         -3.57         3.57 o                         
   3  -1   2       5950.30       6391.86        81.49 o                         
   5  -1   2        224.97        252.91        17.15 o                         
   7  -1   2        321.27        286.17        27.16 o                         
   9  -1   2       1467.59       1329.76        30.89 o                         
  11  -1   2        130.73        143.21        17.15 o                         
  13  -1   2        120.92        121.87        16.44 o                         
  15  -1   2         61.69         58.08        15.01 o                         
  17  -1   2         66.67         77.41        14.01 o                         
  19  -1   2         35.81         27.16        24.30 o                         
  21  -1   2         34.43         45.74        24.30 o                         
 -22   0   2         48.72         68.37        63.61 o                         
 -20   0   2         88.08         83.43        15.45 o                         
 -18   0   2        637.66        677.18        27.13 o                         
 -16   0   2         10.54         17.54        10.58 o                         
 -14   0   2        504.51        462.85        20.58 o                         
 -12   0   2        893.65        985.23        28.16 o                         
 -10   0   2       3024.55       3204.58       100.05 o                         
  -8   0   2       4955.06       5269.97       150.08 o                         
  -6   0   2        139.29         95.77        11.43 o                         
   4   0   2      13229.23      13522.53       151.46 o                         
   6   0   2      11515.32      12289.76       176.17 o                         
   8   0   2         60.36         77.43         7.90 o                         
  10   0   2          5.53          6.67        14.29 o                         
  12   0   2         20.79         27.16         9.51 o                         
  14   0   2         82.63         70.82        12.36 o                         
  16   0   2         78.67         82.28        13.72 o                         
  18   0   2        283.02        296.20        20.58 o                         
  20   0   2         45.61         47.26        15.45 o                         
  22   0   2         85.97        134.36        30.02 o                         
 -23   1   2          8.20          6.95        14.63 o                         
 -21   1   2         21.43         45.17        15.06 o                         
 -19   1   2          7.49         11.31        11.33 o                         
 -17   1   2         26.21         35.42        11.33 o                         
 -15   1   2         40.37         39.20        10.29 o                         
 -13   1   2        117.57        114.76        19.30 o                         
 -11   1   2          0.93          4.38         7.90 o                         
  -9   1   2        327.78        315.88        21.44 o                         
  -7   1   2        449.31        393.07        20.01 o                         
  -5   1   2        844.09       1000.70        24.26 o                         
  -3   1   2         15.75          1.43         3.03 o                         
   3   1   2       5951.13       6285.98        80.38 o                         
   5   1   2        224.71        263.75         6.78 o                         
   7   1   2        321.20        277.66         7.88 o                         
   9   1   2       1468.27       1265.40        63.61 o                         
  11   1   2        130.96         95.51        14.29 o                         
  13   1   2        120.90        111.03        12.36 o                         
  15   1   2         61.76         68.89        11.63 o                         
  17   1   2         66.67         76.92        14.42 o                         
  19   1   2         35.84         16.83        30.02 o                         
  21   1   2         34.41         42.40        17.87 o                         
 -22   2   2         20.19         21.44        20.01 o                         
 -20   2   2        104.09        136.09        22.15 o                         
 -18   2   2        190.68        186.05        16.11 o                         
 -16   2   2        105.40        104.07        27.16 o                         
 -14   2   2        551.18        487.66        36.45 o                         
 -12   2   2        969.20        957.66        45.02 o                         
 -10   2   2       1482.85       1358.37        65.03 o                         
  -8   2   2         83.70         80.04        12.86 o                         
  -6   2   2      12812.49      13847.43       368.77 o                         
  -4   2   2       9458.80      10118.29       267.29 o                         
   0   2   2       3354.35       3206.45        98.07 o                         
   2   2   2      17009.68      18679.15       277.07 o                         
   4   2   2       5076.82       4914.07        94.28 o                         
   6   2   2        567.50        477.67        12.16 o                         
   8   2   2       3714.75       3932.02        88.30 o                         
  10   2   2        373.50        394.29        11.88 o                         
  12   2   2        201.67        164.83        13.39 o                         
  14   2   2         20.65          9.93         9.96 o                         
  16   2   2         95.98         94.06        13.39 o                         
  18   2   2         84.45         97.51        25.73 o                         
  20   2   2         22.21         54.31        20.01 o                         
 -21   3   2         85.88         57.17        20.01 o                         
 -19   3   2         53.15         55.74        18.58 o                         
 -17   3   2          7.58         15.25        10.58 o                         
 -15   3   2        585.00        610.61        22.98 o                         
 -13   3   2         47.26         48.03        10.58 o                         
 -11   3   2       1359.76       1376.12       103.63 o                         
  -9   3   2        162.78        174.38        14.29 o                         
  -7   3   2        221.31        188.67        12.86 o                         
  -5   3   2       1611.23       1550.83        47.17 o                         
  -3   3   2        323.74        360.19        17.15 o                         
  -1   3   2       2830.26       2834.35        44.55 o                         
   1   3   2      22969.51      23612.00       261.86 o                         
   3   3   2       6405.95       6525.10        75.20 o                         
   5   3   2        542.06        539.65        16.11 o                         
   7   3   2        845.02        789.46        16.92 o                         
   9   3   2         38.18         36.96         6.66 o                         
  11   3   2       1066.83       1053.43        55.03 o                         
  13   3   2         51.70         54.75         9.96 o                         
  15   3   2        581.89        637.23        29.30 o                         
  17   3   2          6.37        -10.01        12.86 o                         
  19   3   2        119.39        112.92        22.87 o                         
  21   3   2          2.46         40.02        20.01 o                         
 -22   4   2         35.03         32.87        20.01 o                         
 -20   4   2         35.81         58.60        20.01 o                         
 -18   4   2          3.86         -1.43        15.72 o                         
 -16   4   2          4.22         20.01        14.29 o                         
 -14   4   2         93.59         93.53        18.58 o                         
 -12   4   2         81.18         83.57         9.56 o                         
 -10   4   2       1178.56       1123.46        37.16 o                         
  -8   4   2       1537.24       1383.60        40.02 o                         
  -6   4   2        380.07        395.97        10.73 o                         
  -4   4   2        902.70        954.80        32.87 o                         
  -2   4   2        251.18        264.61         9.60 o                         
   0   4   2        108.07         97.29         5.98 o                         
   2   4   2        290.65        281.18         5.16 o                         
   4   4   2        747.93        710.95        11.30 o                         
   6   4   2       1789.09       1845.87        39.82 o                         
   8   4   2         56.68         48.79         9.25 o                         
  10   4   2        144.27        132.29         7.78 o                         
  12   4   2        296.56        294.44        20.01 o                         
  14   4   2          8.92         -2.86        11.43 o                         
  16   4   2         16.49          4.29        15.72 o                         
  18   4   2         52.44         44.31        18.58 o                         
  20   4   2          3.28        -12.86        15.72 o                         
 -21   5   2         56.04         82.90        22.87 o                         
 -19   5   2         52.99         48.60        18.58 o                         
 -17   5   2        244.58        247.28        24.30 o                         
 -15   5   2         24.53         17.15        12.86 o                         
 -13   5   2        147.51        125.78        17.15 o                         
 -11   5   2       1585.22       1455.07        45.74 o                         
  -9   5   2       1713.67       1522.41        32.34 o                         
  -7   5   2       1030.67       1046.75        16.96 o                         
  -5   5   2        882.53        848.50        23.18 o                         
  -3   5   2       1595.94       1697.33        30.80 o                         
  -1   5   2        540.89        567.75        14.81 o                         
   1   5   2       2707.12       2898.79        42.50 o                         
   3   5   2       4122.98       4016.72        54.27 o                         
   5   5   2       2526.12       2260.87        55.29 o                         
   7   5   2        618.70        511.21        18.77 o                         
   9   5   2          6.12         -8.20         8.20 o                         
  11   5   2        156.40        158.66        17.15 o                         
  13   5   2        282.03        293.01        22.87 o                         
  15   5   2        278.79        294.44        25.73 o                         
  17   5   2         43.58         54.31        17.15 o                         
  19   5   2         90.76         92.91        20.01 o                         
 -20   6   2         17.82         21.44        17.15 o                         
 -18   6   2         65.77        101.48        21.44 o                         
 -16   6   2          9.75          2.86        14.29 o                         
 -14   6   2          2.00        -11.43        12.86 o                         
 -12   6   2          3.04          2.86        11.43 o                         
 -10   6   2        677.05        769.95        42.88 o                         
  -8   6   2        977.77       1031.34        34.85 o                         
  -6   6   2        931.31        871.96        23.60 o                         
  -4   6   2         24.77         20.98         7.52 o                         
  -2   6   2         94.59        111.35        10.11 o                         
   0   6   2        194.03        188.98         7.75 o                         
   2   6   2        438.03        437.74        11.90 o                         
   4   6   2         33.06         17.78         7.66 o                         
   6   6   2         53.36         56.65         8.28 o                         
   8   6   2         74.20         59.19         8.78 o                         
  10   6   2         59.37         65.46        11.63 o                         
  12   6   2         45.55         51.46        14.29 o                         
  14   6   2         19.18         25.73        15.72 o                         
  16   6   2         22.93         -7.15        15.72 o                         
  18   6   2         68.47         84.33        20.01 o                         
 -19   7   2         12.18          5.72        17.15 o                         
 -17   7   2          5.10         -2.86        15.72 o                         
 -15   7   2          3.12        -14.29        14.29 o                         
 -13   7   2        172.04        180.10        20.01 o                         
 -11   7   2        366.74        382.42        19.30 o                         
  -9   7   2        972.23        831.04        32.87 o                         
  -7   7   2        491.09        496.48        14.67 o                         
  -5   7   2        531.24        473.01        15.86 o                         
  -3   7   2        556.33        515.55        12.67 o                         
  -1   7   2        116.86        108.27         6.70 o                         
   1   7   2        451.57        427.50        12.42 o                         
   3   7   2        643.90        659.05        15.44 o                         
   5   7   2        423.86        424.43        14.98 o                         
   7   7   2         44.16         61.17         8.91 o                         
   9   7   2        120.30        102.68        11.85 o                         
  11   7   2         17.35         22.12        14.29 o                         
  13   7   2         97.97        101.48        17.15 o                         
  15   7   2        271.51        290.16        25.73 o                         
  17   7   2         52.15         62.89        20.01 o                         
 -18   8   2         77.26         18.58        18.58 o                         
 -16   8   2         11.40         11.82        12.68 o                         
 -14   8   2         94.33        109.35        23.58 o                         
 -12   8   2         35.17         40.91        12.00 o                         
 -10   8   2         65.09         67.05        13.58 o                         
  -8   8   2        753.56        746.99        45.74 o                         
  -6   8   2        589.36        543.65        16.13 o                         
  -4   8   2        125.94        136.18         8.63 o                         
  -2   8   2        154.30        160.29         7.63 o                         
   0   8   2        100.54        102.91        10.91 o                         
   2   8   2        158.45        166.43         8.79 o                         
   4   8   2        169.66        180.51        11.67 o                         
   6   8   2         96.20        103.77         9.77 o                         
   8   8   2         43.83         47.16         9.15 o                         
  10   8   2         66.63         57.68        21.44 o                         
  12   8   2        447.74        482.27        22.17 o                         
  14   8   2         50.59         54.81        14.42 o                         
  16   8   2         33.39          3.34        13.39 o                         
 -15   9   2         26.56         24.86        17.87 o                         
 -13   9   2         24.46         44.31        12.36 o                         
 -11   9   2         23.12         40.31        12.86 o                         
  -9   9   2         10.14          5.07         9.96 o                         
  -7   9   2          9.42         15.15        13.58 o                         
  -5   9   2         74.08         72.43         8.76 o                         
  -3   9   2         92.76         83.12         7.56 o                         
  -1   9   2        135.50        118.42        11.81 o                         
   1   9   2         53.81         57.98        10.66 o                         
   3   9   2         54.89         64.29         9.90 o                         
   5   9   2         67.20         91.27        12.51 o                         
   7   9   2         30.76         34.11         9.03 o                         
   9   9   2          1.94         -4.29        12.86 o                         
  11   9   2         37.15         50.80        13.02 o                         
  13   9   2         86.73         86.54        15.06 o                         
  15   9   2         10.46         22.66        13.62 o                         
 -14  10   2         70.49         62.19        14.01 o                         
 -12  10   2         12.36        -10.98        10.98 o                         
 -10  10   2         49.54         47.11        12.68 o                         
  -8  10   2         69.08         98.49        12.96 o                         
  -6  10   2        183.14        198.12        14.50 o                         
  -4  10   2        268.46        288.43        20.96 o                         
  -2  10   2         99.05        117.45        20.95 o                         
   0  10   2         68.27         39.87        10.73 o                         
   2  10   2        178.14        174.19        14.81 o                         
   4  10   2        184.94        247.77        23.70 o                         
   6  10   2         99.01        125.78        13.72 o                         
   8  10   2          3.85          9.32        11.33 o                         
  10  10   2        221.84        201.48        22.15 o                         
  12  10   2        263.25        250.96        32.16 o                         
 -11  11   2         32.99         28.22        13.58 o                         
  -9  11   2         15.78         33.45        18.58 o                         
  -7  11   2         18.94         33.73        17.87 o                         
  -5  11   2         50.77         60.34        11.21 o                         
  -3  11   2         62.27         41.45        21.44 o                         
  -1  11   2        113.97        124.81        14.56 o                         
   1  11   2        120.46        123.56        17.09 o                         
   3  11   2         50.31         47.17        21.44 o                         
   5  11   2         53.29         71.04        12.96 o                         
   7  11   2         11.26         15.37        11.63 o                         
   9  11   2          1.06         -3.28        20.73 o                         
  -6  12   2          3.59          8.58        21.44 o                         
  -4  12   2          0.41         14.29        22.87 o                         
  -2  12   2         18.79         37.16        24.30 o                         
   0  12   2         79.67         85.88        29.30 o                         
   2  12   2         35.59         31.45        22.87 o                         
   4  12   2         28.89         62.89        21.44 o                         
   6  12   2         34.43         -5.72        20.01 o                         
  10 -10   3         46.40         30.02        22.87 o                         
  12 -10   3          7.46         14.29        22.87 o                         
 -15  -9   3         84.80         80.04        27.16 o                         
 -13  -9   3        100.40        117.21        27.16 o                         
 -11  -9   3         29.60         62.89        20.01 o                         
   3  -9   3         27.75          7.15        15.72 o                         
   5  -9   3        190.04        260.14        27.16 o                         
   7  -9   3         74.05         88.62        22.87 o                         
   9  -9   3        284.51        348.76        34.30 o                         
  11  -9   3        139.85        141.50        30.02 o                         
  13  -9   3        116.33        130.07        28.59 o                         
 -18  -8   3         33.87         15.72        25.73 o                         
 -16  -8   3         45.26         52.89        25.73 o                         
 -14  -8   3         57.89         52.89        22.87 o                         
 -12  -8   3         59.34         91.48        22.87 o                         
 -10  -8   3         15.00         -1.43        17.15 o                         
  -8  -8   3         97.30        128.64        20.01 o                         
  -6  -8   3        161.91        135.79        18.58 o                         
  -2  -8   3       1005.71       1053.42        38.59 o                         
   0  -8   3        272.43        242.99        20.01 o                         
   2  -8   3         98.53         95.77        17.15 o                         
   4  -8   3        118.54        148.65        20.01 o                         
   6  -8   3        292.70        331.61        28.59 o                         
   8  -8   3          9.28         35.73        18.58 o                         
  10  -8   3         28.99         40.02        20.01 o                         
  12  -8   3        129.93        154.37        28.59 o                         
  14  -8   3         55.01         84.33        28.59 o                         
 -19  -7   3          4.26         24.30        27.16 o                         
 -17  -7   3         46.07         70.04        25.73 o                         
 -15  -7   3        192.04        172.95        30.02 o                         
 -13  -7   3        271.31        310.17        31.45 o                         
 -11  -7   3        410.79        484.55        35.73 o                         
  -9  -7   3        229.79        228.69        24.30 o                         
  -7  -7   3         11.36         14.29        12.86 o                         
  -5  -7   3        110.83        100.05        14.29 o                         
  -3  -7   3         29.04         30.02         7.07 o                         
  -1  -7   3       1573.86       1515.10        51.46 o                         
   1  -7   3       1588.49       1480.79        51.46 o                         
   3  -7   3         50.08         20.01        14.29 o                         
   5  -7   3         86.17         34.30        17.15 o                         
   7  -7   3         13.96          8.58        15.72 o                         
   9  -7   3         21.15          2.86        17.15 o                         
  11  -7   3         24.54         22.87        20.01 o                         
  13  -7   3        286.79        271.57        32.87 o                         
  15  -7   3         21.37         48.60        25.73 o                         
  17  -7   3         18.34         -4.29        24.30 o                         
 -20  -6   3         63.74         92.91        30.02 o                         
 -18  -6   3         99.18         31.45        25.73 o                         
 -16  -6   3         65.00         74.33        24.30 o                         
 -14  -6   3        480.61        478.83        38.59 o                         
 -12  -6   3        127.97        158.66        24.30 o                         
 -10  -6   3        389.01        378.77        28.59 o                         
  -8  -6   3       1064.15       1047.70        44.31 o                         
  -6  -6   3        889.33        877.61        37.16 o                         
  -4  -6   3        551.60        490.26        22.87 o                         
  -2  -6   3       1076.01       1138.23        29.42 o                         
   0  -6   3        212.14        208.68        17.15 o                         
   2  -6   3        756.59        800.43        34.30 o                         
   4  -6   3        600.58        559.60        42.88 o                         
   6  -6   3        832.78        711.81        37.16 o                         
   8  -6   3        959.12        800.43        42.88 o                         
  10  -6   3         33.35         41.45        20.01 o                         
  12  -6   3         36.73          7.15        18.58 o                         
  14  -6   3         10.17         12.86        20.01 o                         
  16  -6   3        172.86        197.25        31.45 o                         
  18  -6   3         40.21         21.44        27.16 o                         
 -19  -5   3          2.89        -17.15        20.01 o                         
 -17  -5   3         55.80         94.34        25.73 o                         
 -15  -5   3         73.83         95.77        21.44 o                         
 -13  -5   3        409.29        434.52        34.30 o                         
 -11  -5   3        453.18        453.10        31.45 o                         
  -9  -5   3        692.21        703.23        35.73 o                         
  -7  -5   3         59.45         45.74        14.29 o                         
  -5  -5   3        182.66        224.00        26.44 o                         
  -3  -5   3        175.80        213.61         9.56 o                         
  -1  -5   3         94.84        107.20        10.01 o                         
   1  -5   3         87.92        107.20        12.86 o                         
   3  -5   3        453.22        465.96        25.73 o                         
   5  -5   3        290.55        306.55        20.73 o                         
   7  -5   3        703.71        710.38        37.16 o                         
   9  -5   3         32.17         27.16        17.15 o                         
  11  -5   3        154.79        138.65        22.87 o                         
  13  -5   3        101.40         94.34        24.30 o                         
  15  -5   3         72.30         71.47        22.87 o                         
  17  -5   3        156.94        127.21        30.02 o                         
 -20  -4   3          2.42        -20.01        20.01 o                         
 -18  -4   3        294.43        325.89        35.73 o                         
 -16  -4   3        222.29        212.97        30.02 o                         
 -14  -4   3        702.96        777.56        44.31 o                         
 -12  -4   3       1073.24       1146.70        30.13 o                         
 -10  -4   3        717.88        738.10        36.45 o                         
  -8  -4   3        421.65        397.36        25.73 o                         
  -6  -4   3        348.90        403.07        21.44 o                         
  -4  -4   3        391.94        380.20        18.58 o                         
  -2  -4   3       6962.71       7036.39       109.20 o                         
   0  -4   3       3212.40       3220.30        92.91 o                         
   2  -4   3        175.10        174.38        14.29 o                         
   4  -4   3       1702.23       1732.86        47.17 o                         
   6  -4   3       1714.58       1820.98        62.89 o                         
   8  -4   3       1079.47       1110.99        72.90 o                         
  10  -4   3        286.38        248.70        27.16 o                         
  12  -4   3        583.36        604.61        40.02 o                         
  14  -4   3        209.79        222.98        28.59 o                         
  16  -4   3        129.72        152.94        28.59 o                         
  18  -4   3         62.77         48.60        25.73 o                         
 -21  -3   3          1.83         22.87        25.73 o                         
 -19  -3   3         45.22         47.17        24.30 o                         
 -17  -3   3         53.23         64.32        22.87 o                         
 -15  -3   3        156.09        145.79        24.30 o                         
 -13  -3   3        916.05        924.58        88.62 o                         
 -11  -3   3        694.85        699.79        21.93 o                         
  -9  -3   3        297.45        281.58        21.44 o                         
  -7  -3   3       1179.25       1299.27        47.17 o                         
  -5  -3   3        677.71        658.98        46.45 o                         
  -3  -3   3       1366.91       1448.93        30.32 o                         
  -1  -3   3       5178.02       4824.02       132.93 o                         
   1  -3   3       4381.05       4311.61       132.93 o                         
   3  -3   3       1266.66       1294.75        22.19 o                         
   5  -3   3        133.96        157.22         6.59 o                         
   7  -3   3        591.73        647.13        31.45 o                         
   9  -3   3        147.10        153.69        10.82 o                         
  11  -3   3         26.18         11.43         8.44 o                         
  13  -3   3         70.74         48.60        18.58 o                         
  15  -3   3         87.33         65.75        22.87 o                         
  17  -3   3          2.28        -12.86        20.01 o                         
  19  -3   3         65.18         48.60        27.16 o                         
 -22  -2   3         41.09         38.59        25.73 o                         
 -20  -2   3         88.24         72.90        27.16 o                         
 -18  -2   3        243.71        212.85        18.19 o                         
 -16  -2   3          5.59         -0.84        10.58 o                         
 -14  -2   3       1383.66       1495.40       100.77 o                         
 -12  -2   3        210.01        235.21        13.72 o                         
 -10  -2   3        339.04        261.57        22.87 o                         
  -8  -2   3         11.31         10.01        10.01 o                         
  -6  -2   3      11639.54      12139.37       335.89 o                         
  -4  -2   3        621.09        618.88        20.73 o                         
  -2  -2   3       2739.51       2298.53        37.08 o                         
   0  -2   3       6483.14       6829.94       103.69 o                         
   2  -2   3       2240.21       2428.39        49.01 o                         
   4  -2   3        142.12        177.48         7.27 o                         
   6  -2   3        111.11         95.33        10.72 o                         
   8  -2   3        101.48        111.41         9.51 o                         
  10  -2   3        145.53        134.20        11.89 o                         
  12  -2   3        406.58        376.49        37.88 o                         
  14  -2   3         91.91         87.79        12.96 o                         
  16  -2   3         13.20         -1.43        18.58 o                         
  18  -2   3          8.67         11.43        21.44 o                         
  20  -2   3        101.94        117.21        28.59 o                         
 -23  -1   3         21.27          2.86        22.87 o                         
 -21  -1   3         11.49        -10.01        21.44 o                         
 -19  -1   3         41.72         51.05        13.72 o                         
 -17  -1   3        289.24        257.40        17.86 o                         
 -15  -1   3         64.00         80.13        11.63 o                         
 -13  -1   3        131.28        163.85        12.68 o                         
 -11  -1   3       1595.25       1579.42        60.03 o                         
  -9  -1   3         32.42         47.17        12.86 o                         
  -7  -1   3       7168.34       7472.58       205.82 o                         
  -5  -1   3      18378.15      17679.20       336.56 o                         
   3  -1   3       2504.99       2656.67        35.58 o                         
   5  -1   3       1273.98       1321.43        28.13 o                         
   7  -1   3       4061.43       4083.34        77.51 o                         
   9  -1   3        766.34        692.23        20.88 o                         
  11  -1   3         95.73        111.25        20.73 o                         
  13  -1   3          2.59          2.33         9.25 o                         
  15  -1   3         10.53         13.05        11.33 o                         
  17  -1   3        126.14        113.10        23.58 o                         
  19  -1   3        446.50        495.98        44.31 o                         
  21  -1   3         66.05         71.47        28.59 o                         
 -22   0   3          0.19          6.13        13.72 o                         
 -20   0   3        176.09        212.17        19.23 o                         
 -18   0   3        315.56        309.60        19.91 o                         
 -16   0   3        463.39        488.76        22.66 o                         
 -14   0   3         66.53         86.59        15.01 o                         
 -12   0   3        230.43        187.24        22.87 o                         
 -10   0   3         64.41         41.45        12.86 o                         
  -8   0   3         42.12         24.30        11.43 o                         
  -6   0   3       2665.49       2439.88        74.33 o                         
   2   0   3        374.20        204.70        20.96 o                         
   4   0   3        885.84        633.72        12.88 o                         
   6   0   3        184.04        188.87        11.16 o                         
   8   0   3        643.21        624.10        15.40 o                         
  10   0   3          1.02         -8.58         8.58 o                         
  12   0   3          0.21         -5.87         9.25 o                         
  14   0   3         98.63        103.54        18.58 o                         
  16   0   3         13.59         12.08        10.58 o                         
  18   0   3         42.25         55.16        13.72 o                         
  20   0   3         14.10         35.73        24.30 o                         
 -23   1   3         21.18         37.61        25.01 o                         
 -21   1   3         11.53         19.37        14.01 o                         
 -19   1   3         41.77         22.98        12.36 o                         
 -17   1   3        289.23        247.79        17.15 o                         
 -15   1   3         63.95        102.22        12.36 o                         
 -13   1   3        132.04        148.14        21.44 o                         
 -11   1   3       1595.01       1552.26        57.17 o                         
  -9   1   3         32.56         27.16        10.01 o                         
  -7   1   3       7174.67       7664.11       210.11 o                         
  -5   1   3      18381.16      18219.42       336.56 o                         
  -3   1   3      13895.02       6501.22      1678.76 o                         
   1   1   3       7724.69       5865.74       376.63 o                         
   3   1   3       2504.16       2620.78        35.81 o                         
   5   1   3       1273.64       1259.78        22.84 o                         
   7   1   3       4062.40       4076.82        63.02 o                         
   9   1   3        766.66        677.84        18.61 o                         
  11   1   3         96.03         96.30        11.33 o                         
  13   1   3          2.53         -8.89         8.93 o                         
  15   1   3         10.44         22.87        15.72 o                         
  17   1   3        125.96        118.34        18.58 o                         
  19   1   3        446.69        491.52        27.87 o                         
  21   1   3         65.99         64.32        22.87 o                         
 -22   2   3         41.17         45.74        18.58 o                         
 -20   2   3         88.23         83.11        14.76 o                         
 -18   2   3        243.62        231.75        18.51 o                         
 -16   2   3          5.62          7.93        15.01 o                         
 -14   2   3       1384.75       1430.83        37.09 o                         
 -12   2   3        210.08        194.39        20.01 o                         
 -10   2   3        338.82        288.73        21.44 o                         
  -8   2   3         11.23          7.15         8.58 o                         
  -6   2   3      11640.04      12757.70       238.02 o                         
  -4   2   3        620.41        612.07        25.01 o                         
  -2   2   3       2736.92       2251.21        62.89 o                         
   0   2   3       6481.68       6630.35        75.68 o                         
   2   2   3       2239.28       2384.00        40.64 o                         
   4   2   3        142.08        159.17         7.04 o                         
   6   2   3        110.11         96.56         7.60 o                         
   8   2   3        101.08        112.45         7.95 o                         
  10   2   3        146.53        139.12         9.67 o                         
  12   2   3        407.00        373.20        18.51 o                         
  14   2   3         91.79        109.65        24.30 o                         
  16   2   3         13.19         15.72        31.45 o                         
  18   2   3          8.68          5.96        14.29 o                         
  20   2   3        101.89        155.80        24.30 o                         
 -23   3   3          4.60          7.15        20.01 o                         
 -21   3   3          1.82          5.72        18.58 o                         
 -19   3   3         45.26         39.69        13.02 o                         
 -17   3   3         53.24         40.27        11.59 o                         
 -15   3   3        156.36        108.63        15.72 o                         
 -13   3   3        916.30        884.74        43.59 o                         
 -11   3   3        695.21        686.08        31.45 o                         
  -9   3   3        296.55        293.01        18.58 o                         
  -5   3   3        676.81        635.34        16.17 o                         
  -3   3   3       1366.63       1409.33        44.31 o                         
  -1   3   3       5175.62       4941.69        74.52 o                         
   1   3   3       4378.26       4178.03        48.97 o                         
   3   3   3       1264.81       1257.06        20.04 o                         
   5   3   3        133.62        163.83        10.29 o                         
   7   3   3        592.33        659.69        15.32 o                         
   9   3   3        147.84        127.47         8.71 o                         
  11   3   3         26.29         25.13        12.32 o                         
  13   3   3         70.42         77.07        14.29 o                         
  15   3   3         87.16         84.87        15.72 o                         
  17   3   3          2.28        -14.29        14.29 o                         
  19   3   3         65.11         50.03        20.01 o                         
  21   3   3         31.14         34.30        18.58 o                         
 -22   4   3         23.18          0.00        18.58 o                         
 -20   4   3          2.44         41.45        17.15 o                         
 -18   4   3        294.78        274.43        25.73 o                         
 -16   4   3        222.14        225.84        21.44 o                         
 -14   4   3        702.89        766.88        54.31 o                         
 -12   4   3       1072.48       1130.43        48.60 o                         
  -6   4   3        349.38        411.75        20.73 o                         
  -4   4   3        392.81        383.06        14.63 o                         
  -2   4   3       6961.30       7027.60       105.90 o                         
   0   4   3       3212.42       3286.73        43.66 o                         
   2   4   3        174.95        175.31         4.51 o                         
   4   4   3       1701.84       1693.05        28.26 o                         
   6   4   3       1717.05       1786.20        39.45 o                         
   8   4   3       1079.33       1032.33        28.16 o                         
  10   4   3        287.26        232.10        18.58 o                         
  12   4   3        582.97        554.58        28.59 o                         
  14   4   3        209.62        191.53        21.44 o                         
  16   4   3        129.46        167.23        21.44 o                         
  18   4   3         63.03         41.45        18.58 o                         
  20   4   3         21.78         35.73        21.44 o                         
 -21   5   3          3.06         -7.15        17.15 o                         
 -19   5   3          2.90        -15.72        15.72 o                         
 -17   5   3         55.76         57.17        17.15 o                         
 -15   5   3         73.59         68.61        14.29 o                         
 -13   5   3        409.03        400.21        24.30 o                         
 -11   5   3        452.88        494.55        24.30 o                         
  -9   5   3        692.23        744.37        22.83 o                         
  -7   5   3         59.88         59.64         4.62 o                         
  -5   5   3        182.79        191.18        11.59 o                         
  -3   5   3        175.60        227.51        10.16 o                         
  -1   5   3         95.03        101.25        14.09 o                         
   1   5   3         88.24         92.87         5.92 o                         
   3   5   3        452.40        474.93        10.76 o                         
   5   5   3        289.92        272.37        24.41 o                         
   7   5   3        704.41        765.10        24.01 o                         
   9   5   3         31.96         22.19         9.29 o                         
  11   5   3        155.18        149.46        27.87 o                         
  13   5   3        101.20        104.34        17.15 o                         
  15   5   3         72.52         41.45        17.15 o                         
  17   5   3        156.59        148.65        22.87 o                         
  19   5   3         47.54         38.59        20.01 o                         
 -20   6   3         63.71         65.75        21.44 o                         
 -18   6   3         99.05         52.89        18.58 o                         
 -16   6   3         65.03         61.46        15.72 o                         
 -14   6   3        480.97        526.78        21.71 o                         
 -12   6   3        127.66        141.33        23.58 o                         
 -10   6   3        389.60        358.26        14.37 o                         
  -8   6   3       1064.03       1002.51        35.84 o                         
  -6   6   3        889.78        867.58        26.29 o                         
  -4   6   3        550.95        496.13        19.20 o                         
  -2   6   3       1076.19       1143.88        30.42 o                         
   0   6   3        212.97        238.05         8.96 o                         
   2   6   3        755.45        746.05        15.75 o                         
   4   6   3        601.05        545.18        13.98 o                         
   6   6   3        832.05        681.66        18.55 o                         
   8   6   3        959.95        915.73        22.23 o                         
  10   6   3         33.07         26.38        10.58 o                         
  12   6   3         36.83         32.87        14.29 o                         
  14   6   3         10.18         17.15        14.29 o                         
  16   6   3        172.69        141.50        22.87 o                         
  18   6   3         40.31         14.29        18.58 o                         
 -19   7   3          4.24        -15.72        17.15 o                         
 -17   7   3         46.08         31.45        17.15 o                         
 -15   7   3        192.22        175.81        20.01 o                         
 -13   7   3        271.19        267.29        21.44 o                         
 -11   7   3        410.86        427.67        18.89 o                         
  -9   7   3        229.61        225.03        11.19 o                         
  -7   7   3         11.49          4.47         6.66 o                         
  -5   7   3        111.12        107.38         8.14 o                         
  -3   7   3         28.86         29.27         6.39 o                         
  -1   7   3       1570.90       1607.52        25.20 o                         
   1   7   3       1587.69       1486.32        25.54 o                         
   3   7   3         49.65         33.46         6.69 o                         
   5   7   3         86.56         75.05         8.39 o                         
   7   7   3         13.90         13.56         7.92 o                         
   9   7   3         21.25         26.40         9.27 o                         
  11   7   3         24.59         16.88        10.58 o                         
  13   7   3        286.85        277.29        22.87 o                         
  15   7   3         21.29         11.43        17.15 o                         
  17   7   3         18.49         38.59        18.58 o                         
 -18   8   3         33.71         -5.72        15.72 o                         
 -16   8   3         45.20         15.89        12.68 o                         
 -14   8   3         58.06         47.09        12.68 o                         
 -12   8   3         59.39         77.11        15.01 o                         
 -10   8   3         14.98         21.15         9.51 o                         
  -8   8   3         97.02        104.47        12.86 o                         
  -6   8   3        161.38        135.44         9.85 o                         
  -4   8   3        334.14        324.41        12.03 o                         
  -2   8   3       1004.69       1064.90        19.39 o                         
   0   8   3        273.06        253.21        13.63 o                         
   2   8   3         99.15        116.18        11.05 o                         
   4   8   3        118.88        130.87         9.70 o                         
   6   8   3        292.63        335.96        14.73 o                         
   8   8   3          9.34         10.30         9.03 o                         
  10   8   3         28.93         18.69         9.63 o                         
  12   8   3        129.82        176.15        16.08 o                         
  14   8   3         55.07         32.00        13.02 o                         
  16   8   3         26.58         17.15        17.15 o                         
 -17   9   3         31.57          4.29        22.87 o                         
 -15   9   3         85.11         64.30        14.42 o                         
 -13   9   3        100.21        119.66        14.42 o                         
 -11   9   3         29.60         36.57        12.00 o                         
  -9   9   3         90.03         79.93        12.15 o                         
  -7   9   3        368.55        355.85        31.45 o                         
  -5   9   3         53.09         40.38         7.69 o                         
  -3   9   3        133.34        162.96         9.70 o                         
  -1   9   3        263.08        283.34        15.30 o                         
   1   9   3        465.73        485.38        19.21 o                         
   3   9   3         27.80         37.02         7.90 o                         
   5   9   3        189.81        211.52        12.97 o                         
   7   9   3         74.10         80.87        10.57 o                         
   9   9   3        284.41        299.27        18.11 o                         
  11   9   3        140.23        160.69        16.44 o                         
  13   9   3        116.14        102.15        27.16 o                         
 -14  10   3          1.46         21.76        13.39 o                         
 -12  10   3          1.01        -11.63        11.63 o                         
 -10  10   3         42.97         40.42        11.63 o                         
  -8  10   3         31.60         15.31        10.29 o                         
  -6  10   3         24.51         30.93        10.58 o                         
  -4  10   3        114.46         85.06         9.01 o                         
  -2  10   3        185.03        204.67        15.90 o                         
   0  10   3         14.19          9.16        10.43 o                         
   2  10   3          3.99          3.11        10.66 o                         
   4  10   3         14.57         18.40         9.19 o                         
   6  10   3         13.18         18.56        11.79 o                         
   8  10   3         15.21          4.04        11.33 o                         
  10  10   3         46.44         51.43        13.62 o                         
  12  10   3          7.50         -2.86        15.72 o                         
 -11  11   3          5.99         14.29        12.68 o                         
  -9  11   3         54.34         66.42        13.58 o                         
  -7  11   3         58.84         49.99        12.12 o                         
  -5  11   3          0.22         11.43        18.58 o                         
  -3  11   3        109.15         92.91        25.73 o                         
  -1  11   3         37.99         59.03        13.46 o                         
   1  11   3         34.30         44.66        12.80 o                         
   3  11   3          3.05        -12.36        12.36 o                         
   5  11   3         92.38         92.91        22.87 o                         
   7  11   3         32.98         28.19        12.36 o                         
   9  11   3        243.38        244.42        30.02 o                         
  -6  12   3         82.32         88.62        25.73 o                         
  -4  12   3         10.16        -12.86        20.01 o                         
  -2  12   3         76.41         61.46        24.30 o                         
   0  12   3         30.70         47.00        17.67 o                         
   2  12   3          1.10         28.59        22.87 o                         
   4  12   3         36.77         38.59        21.44 o                         
   8 -10   4         21.44         35.73        21.44 o                         
  10 -10   4         35.47         72.90        27.16 o                         
 -15  -9   4          3.59        -20.01        20.01 o                         
 -13  -9   4         47.74         44.31        24.30 o                         
 -11  -9   4         10.70        -17.15        17.15 o                         
   3  -9   4        247.32        277.29        25.73 o                         
   5  -9   4         97.61        118.64        22.87 o                         
   7  -9   4          3.56        -11.43        18.58 o                         
   9  -9   4          4.83         35.73        21.44 o                         
  11  -9   4          0.98         21.44        22.87 o                         
  13  -9   4          0.39          2.86        24.30 o                         
 -18  -8   4         29.91         11.43        24.30 o                         
 -16  -8   4         12.74          0.00        21.44 o                         
 -14  -8   4         31.48         18.58        21.44 o                         
 -12  -8   4         45.99         31.45        20.01 o                         
 -10  -8   4        263.36        274.43        27.16 o                         
  -8  -8   4        139.25        147.22        21.44 o                         
  -6  -8   4         14.55         12.36         8.55 o                         
  -4  -8   4        631.98        567.45        28.59 o                         
  -2  -8   4        287.95        270.14        21.44 o                         
   0  -8   4        146.19        138.65        17.15 o                         
   2  -8   4         97.55         92.91        17.15 o                         
   4  -8   4        293.02        215.83        24.30 o                         
   6  -8   4        109.11         87.19        21.44 o                         
   8  -8   4         73.26         91.48        22.87 o                         
  10  -8   4         29.93         22.87        21.44 o                         
  12  -8   4         76.47         95.77        27.16 o                         
  14  -8   4          1.61         18.58        24.30 o                         
 -19  -7   4         23.80         35.73        27.16 o                         
 -17  -7   4         78.44         78.61        25.73 o                         
 -15  -7   4        210.38        181.53        28.59 o                         
 -13  -7   4         26.90         50.03        21.44 o                         
 -11  -7   4        270.48        228.69        25.73 o                         
  -9  -7   4         73.82         64.32        17.15 o                         
  -7  -7   4        737.05        727.53        34.30 o                         
  -5  -7   4        424.00        376.83        18.58 o                         
  -3  -7   4        504.69        513.82        16.47 o                         
   1  -7   4       1402.10       1327.86        50.03 o                         
   3  -7   4        185.35        217.26        22.87 o                         
   5  -7   4         69.09         48.60        17.15 o                         
   7  -7   4         49.03         41.45        18.58 o                         
   9  -7   4        225.98        257.28        28.59 o                         
  11  -7   4         25.27          8.58        20.01 o                         
  13  -7   4        257.75        324.46        35.73 o                         
  15  -7   4          4.54         -1.43        21.44 o                         
 -20  -6   4         29.10         45.74        27.16 o                         
 -18  -6   4         93.52        134.36        30.02 o                         
 -16  -6   4         57.43         21.44        21.44 o                         
 -14  -6   4         34.01         50.03        21.44 o                         
 -12  -6   4        105.23         95.77        21.44 o                         
 -10  -6   4         95.73        140.08        20.01 o                         
  -8  -6   4         48.96         51.46        15.72 o                         
  -6  -6   4          2.19         -5.72        11.43 o                         
  -4  -6   4        290.87        260.06        15.01 o                         
  -2  -6   4          5.59          1.17         4.96 o                         
   0  -6   4         27.02         12.86        11.43 o                         
   2  -6   4        181.09        191.53        18.58 o                         
   4  -6   4         73.94        107.12        10.01 o                         
   6  -6   4        229.39        304.45        27.16 o                         
   8  -6   4         99.96        108.63        21.44 o                         
  10  -6   4         43.02         47.17        20.01 o                         
  12  -6   4         17.33         14.29        20.01 o                         
  14  -6   4         31.96         78.61        25.73 o                         
  16  -6   4         67.14         81.47        27.16 o                         
 -21  -5   4          0.33         34.30        25.73 o                         
 -19  -5   4         46.26         68.61        25.73 o                         
 -17  -5   4         58.26         78.61        24.30 o                         
 -15  -5   4         99.05         62.89        21.44 o                         
 -13  -5   4        215.68        172.95        25.73 o                         
 -11  -5   4        606.18        566.02        35.73 o                         
  -9  -5   4       1205.28       1147.76        47.17 o                         
  -7  -5   4        644.41        656.07        30.02 o                         
  -5  -5   4       1754.61       1753.80        55.74 o                         
  -3  -5   4       1048.59       1060.25        28.56 o                         
  -1  -5   4         67.70         44.31        10.01 o                         
   1  -5   4       1753.08       1632.30        55.74 o                         
   3  -5   4        396.71        460.17        35.73 o                         
   5  -5   4       1236.78       1270.58        30.56 o                         
   7  -5   4        274.53        278.72        25.73 o                         
   9  -5   4         61.43         62.89        20.01 o                         
  11  -5   4        113.93        110.06        22.87 o                         
  13  -5   4        103.10        100.05        22.87 o                         
  15  -5   4         13.08         21.44        21.44 o                         
  17  -5   4        265.76        241.56        35.73 o                         
 -20  -4   4          5.66          0.00        24.30 o                         
 -18  -4   4         14.24         52.89        22.87 o                         
 -16  -4   4        224.10        231.55        28.59 o                         
 -14  -4   4        101.08         88.62        21.44 o                         
 -12  -4   4          6.90         12.58         9.51 o                         
 -10  -4   4       1507.21       1497.95        58.60 o                         
  -8  -4   4        247.92        230.12        20.01 o                         
  -6  -4   4        316.61        324.46        20.01 o                         
  -4  -4   4       1709.59       1771.84        38.90 o                         
  -2  -4   4        156.09        130.28         5.44 o                         
   0  -4   4        657.32        727.53        28.59 o                         
   2  -4   4       1213.03       1393.60        48.60 o                         
   4  -4   4        384.27        343.96        12.01 o                         
   6  -4   4         49.66         51.46        14.29 o                         
   8  -4   4       1834.03       1769.52        68.61 o                         
  10  -4   4         52.65         67.18        18.58 o                         
  12  -4   4        503.26        465.96        35.73 o                         
  14  -4   4         60.83         34.30        20.01 o                         
  16  -4   4          2.45        -10.01        18.58 o                         
  18  -4   4         18.43          4.29        24.30 o                         
 -21  -3   4          8.58         10.01        22.87 o                         
 -19  -3   4        250.75        208.68        32.87 o                         
 -17  -3   4         21.80          8.58        18.58 o                         
 -15  -3   4        174.25        193.79        18.58 o                         
 -13  -3   4          5.97         16.87         9.51 o                         
 -11  -3   4         54.00         42.88        15.72 o                         
  -9  -3   4       2420.61       2674.29        85.76 o                         
  -7  -3   4       1481.65       1756.66        57.17 o                         
  -5  -3   4       1254.70       1390.75        45.74 o                         
  -3  -3   4       2405.10       2391.75        39.31 o                         
  -1  -3   4       4315.71       4070.25        65.46 o                         
   1  -3   4       5446.76       5634.25       115.27 o                         
   3  -3   4       5270.55       5934.11        90.88 o                         
   5  -3   4         33.72         40.40         6.43 o                         
   7  -3   4         53.88         63.17        21.44 o                         
   9  -3   4        532.31        536.51        19.03 o                         
  11  -3   4        861.60        921.58        33.59 o                         
  13  -3   4        452.07        377.35        34.30 o                         
  15  -3   4         77.96         82.90        24.30 o                         
  17  -3   4         31.49         24.30        22.87 o                         
  19  -3   4         75.41        114.35        30.02 o                         
 -22  -2   4         81.39         42.88        27.16 o                         
 -20  -2   4         19.18         41.45        22.87 o                         
 -18  -2   4        302.42        258.39        18.19 o                         
 -16  -2   4        566.52        636.34        26.44 o                         
 -14  -2   4        421.16        392.11        18.19 o                         
 -12  -2   4        143.83        150.08        21.44 o                         
 -10  -2   4       3758.99       3750.58       114.35 o                         
  -8  -2   4        322.42        235.84        18.58 o                         
  -6  -2   4       3332.82       3398.97       102.91 o                         
  -4  -2   4        966.68        997.37        41.45 o                         
  -2  -2   4      14086.46      16023.21       249.75 o                         
   0  -2   4       4602.33       4795.97        64.05 o                         
   2  -2   4       1631.32       1572.87        52.89 o                         
   4  -2   4       3278.56       3306.28        44.21 o                         
   6  -2   4        621.47        580.41        17.15 o                         
   8  -2   4        185.71        191.54        11.89 o                         
  10  -2   4         13.56         17.23         8.64 o                         
  12  -2   4        218.15        237.21        27.16 o                         
  14  -2   4         54.43         93.50        18.58 o                         
  16  -2   4        177.74        190.10        30.02 o                         
  18  -2   4         29.81         34.30        24.30 o                         
  20  -2   4         79.48         47.17        27.16 o                         
 -23  -1   4         22.63         48.60        24.30 o                         
 -21  -1   4        134.44        118.72        26.44 o                         
 -19  -1   4         94.13         98.28        14.76 o                         
 -17  -1   4        475.46        481.47        42.17 o                         
 -15  -1   4        125.27        108.35        12.68 o                         
 -13  -1   4        109.92        127.21        21.44 o                         
 -11  -1   4         93.22        130.07        18.58 o                         
  -9  -1   4       2253.43       2432.73        78.61 o                         
  -7  -1   4       4741.69       4416.66       127.21 o                         
  -5  -1   4       2160.03       2153.14        80.04 o                         
  -3  -1   4        212.41        193.60        20.63 o                         
  -1  -1   4        319.22        215.83        14.29 o                         
   3  -1   4       5097.29       5281.81        88.51 o                         
   5  -1   4        203.00        194.96         7.51 o                         
   7  -1   4       1073.51       1164.39        26.74 o                         
   9  -1   4        231.89        194.81        12.68 o                         
  11  -1   4         93.92         83.48        17.15 o                         
  13  -1   4         80.34         83.52        12.36 o                         
  15  -1   4        493.89        530.83        24.01 o                         
  17  -1   4        152.30        181.85        17.15 o                         
  19  -1   4         11.39         -4.29        21.44 o                         
  21  -1   4         12.57         21.44        27.16 o                         
 -22   0   4         73.85         86.34        16.83 o                         
 -20   0   4        206.14        189.93        49.31 o                         
 -18   0   4        543.12        556.06        24.01 o                         
 -16   0   4        817.49        916.82        36.45 o                         
 -14   0   4       1672.16       1567.98        64.32 o                         
 -12   0   4        589.26        547.44        32.87 o                         
 -10   0   4        249.78        257.28        21.44 o                         
  -8   0   4       1342.48       1585.14        54.31 o                         
  -6   0   4       7799.20       8418.80       230.12 o                         
  -4   0   4     112563.81     133663.66      5185.08 o                         
   2   0   4      20720.34      23143.42       334.85 o                         
   4   0   4       3504.25       3434.64        52.22 o                         
   6   0   4       1238.76       1154.06        24.06 o                         
   8   0   4        918.86        926.08        19.76 o                         
  10   0   4        899.27        878.07        25.76 o                         
  12   0   4        161.60        188.98        19.30 o                         
  14   0   4         19.45         27.41        14.29 o                         
  16   0   4        697.30        725.19        28.16 o                         
  18   0   4        211.87        223.71        19.91 o                         
  20   0   4         53.34         58.60        25.73 o                         
 -23   1   4         22.63         14.91        22.15 o                         
 -21   1   4        134.37        144.82        17.86 o                         
 -19   1   4         93.98         85.53        15.06 o                         
 -17   1   4        475.66        490.15        22.32 o                         
 -15   1   4        125.14        145.79        13.39 o                         
 -13   1   4        110.29        125.78        20.01 o                         
 -11   1   4         92.87         85.76        17.15 o                         
  -9   1   4       2250.85       2376.99        75.75 o                         
  -7   1   4       4740.55       4612.48       131.50 o                         
  -5   1   4       2160.47       2117.02        36.84 o                         
  -3   1   4        211.78        236.38         7.95 o                         
  -1   1   4        319.81        239.34        25.08 o                         
   3   1   4       5096.36       5020.56        75.55 o                         
   5   1   4        203.07        203.00         8.17 o                         
   7   1   4       1073.63       1114.68        22.37 o                         
   9   1   4        231.66        222.19        15.01 o                         
  11   1   4         94.02         85.14        11.33 o                         
  13   1   4         80.25         78.74        17.87 o                         
  15   1   4        494.01        504.89        23.35 o                         
  17   1   4        152.17        140.06        16.47 o                         
  19   1   4         11.34          3.02        13.62 o                         
 -22   2   4         81.41         87.48        17.15 o                         
 -20   2   4         19.09         15.42        12.00 o                         
 -18   2   4        302.25        277.22        18.58 o                         
 -16   2   4        565.94        589.26        30.73 o                         
 -14   2   4        421.53        413.08        31.45 o                         
 -12   2   4        144.45        175.81        20.01 o                         
 -10   2   4       3759.51       3873.51       115.78 o                         
  -8   2   4        322.81        252.99        18.58 o                         
  -6   2   4       3333.21       3549.95        71.21 o                         
  -4   2   4        966.33        997.84        23.25 o                         
  -2   2   4      14088.08      16614.42       249.43 o                         
   0   2   4       4603.96       4722.01        62.46 o                         
   2   2   4       1629.95       1570.27        18.56 o                         
   4   2   4       3277.12       3225.74        50.30 o                         
   6   2   4        620.40        588.90        17.18 o                         
   8   2   4        185.17        199.32         9.83 o                         
  10   2   4         13.77          5.50         7.57 o                         
  12   2   4        218.19        196.79        32.16 o                         
  14   2   4         54.40         58.65        25.73 o                         
  16   2   4        177.73        168.42        16.08 o                         
  18   2   4         29.81         34.30        18.58 o                         
  20   2   4         79.46         52.89        20.01 o                         
 -23   3   4          6.77         30.02        20.01 o                         
 -21   3   4          8.57         10.01        15.72 o                         
 -19   3   4        250.38        243.21        18.51 o                         
 -17   3   4         21.73         24.48        12.00 o                         
 -15   3   4        174.60        199.03        23.58 o                         
 -13   3   4          5.94          8.58        14.29 o                         
 -11   3   4         53.68         64.32        14.29 o                         
  -9   3   4       2419.13       2574.24        77.18 o                         
  -7   3   4       1482.20       1668.04        54.31 o                         
  -5   3   4       1253.86       1413.57        30.73 o                         
  -3   3   4       2404.43       2371.27        68.61 o                         
  -1   3   4       4316.10       4125.08        54.64 o                         
   1   3   4       5447.73       5526.85        64.01 o                         
   3   3   4       5275.08       5748.16        94.52 o                         
   5   3   4         33.64         51.96         7.53 o                         
   7   3   4         53.92         45.73         6.19 o                         
   9   3   4        531.71        499.52        15.56 o                         
  11   3   4        863.23        890.19        22.01 o                         
  13   3   4        451.42        491.22        29.30 o                         
  15   3   4         78.05         44.31        15.72 o                         
  17   3   4         31.55         18.58        15.72 o                         
  19   3   4         75.44         74.33        20.01 o                         
 -22   4   4         20.69         48.60        20.01 o                         
 -20   4   4          5.66          4.29        17.15 o                         
 -18   4   4         14.27         10.01        14.29 o                         
 -16   4   4        224.22        256.12        27.87 o                         
 -14   4   4        101.01        107.44        16.44 o                         
 -12   4   4          6.97         12.86        12.86 o                         
  -8   4   4        247.92        228.69        17.15 o                         
  -6   4   4        316.39        322.33        10.11 o                         
  -4   4   4       1709.51       1856.71        55.74 o                         
  -2   4   4        156.17        124.15         8.13 o                         
   0   4   4        657.62        699.89        11.29 o                         
   2   4   4       1212.45       1349.30        16.83 o                         
   4   4   4        383.60        329.94        10.85 o                         
   6   4   4         49.55         42.53         8.44 o                         
   8   4   4       1836.33       1814.37        41.87 o                         
  10   4   4         52.31         54.78        12.86 o                         
  12   4   4        502.99        425.89        20.94 o                         
  14   4   4         60.57         60.03        15.72 o                         
  16   4   4          2.47         11.43        15.72 o                         
  18   4   4         18.38         34.30        18.58 o                         
  20   4   4         20.29         11.43        18.58 o                         
 -21   5   4          0.33        -14.29        14.29 o                         
 -19   5   4         46.18         74.33        18.58 o                         
 -17   5   4         58.31         82.90        17.15 o                         
 -15   5   4         99.27         74.33        15.72 o                         
 -13   5   4        215.90        204.40        17.15 o                         
 -11   5   4        606.43        580.31        30.02 o                         
  -9   5   4       1205.98       1146.33        40.02 o                         
  -7   5   4        643.76        708.95        30.02 o                         
  -5   5   4       1753.16       1779.54        40.43 o                         
  -3   5   4       1046.08       1044.88        28.30 o                         
  -1   5   4         67.88         57.65         7.97 o                         
   1   5   4       1755.43       1737.29        26.54 o                         
   3   5   4        398.20        457.81        11.08 o                         
   5   5   4       1235.30       1154.76        51.41 o                         
   7   5   4        273.35        288.17        15.80 o                         
   9   5   4         61.22         56.60        15.01 o                         
  11   5   4        113.97        118.39        15.72 o                         
  13   5   4        103.38         84.33        17.15 o                         
  15   5   4         13.03         27.16        17.15 o                         
  17   5   4        265.83        241.56        27.16 o                         
  19   5   4         15.45         28.59        18.58 o                         
 -20   6   4         29.01         58.60        20.01 o                         
 -18   6   4         93.60         95.77        18.58 o                         
 -16   6   4         57.38         72.90        17.15 o                         
 -14   6   4         34.17         46.35        10.58 o                         
 -12   6   4        104.98        119.47        22.15 o                         
 -10   6   4         95.68        120.07        10.11 o                         
  -8   6   4         48.89         39.72         9.25 o                         
  -6   6   4          2.23         19.18         9.25 o                         
  -4   6   4        291.45        262.18        16.44 o                         
  -2   6   4          5.51          8.52         7.12 o                         
   0   6   4         27.09         21.92         7.43 o                         
   2   6   4        181.05        178.36         8.78 o                         
   4   6   4         73.88         89.78         5.78 o                         
   6   6   4        229.24        292.58        13.02 o                         
   8   6   4         99.93        105.02        10.00 o                         
  10   6   4         43.04         51.07        11.89 o                         
  12   6   4         17.33         22.11        27.16 o                         
  14   6   4         32.05         45.74        15.72 o                         
  16   6   4         67.24         65.75        18.58 o                         
  18   6   4          8.55         14.29        17.15 o                         
 -19   7   4         23.73         14.29        17.15 o                         
 -17   7   4         78.57         85.76        20.01 o                         
 -15   7   4        210.35        220.12        22.87 o                         
 -13   7   4         27.06         51.46        14.29 o                         
 -11   7   4        270.92        276.18        15.45 o                         
  -9   7   4         73.83        102.61        12.39 o                         
  -7   7   4        736.78        732.89        18.29 o                         
  -5   7   4        424.15        385.64        18.68 o                         
  -3   7   4        504.72        516.59        21.42 o                         
  -1   7   4        112.62         99.96        10.16 o                         
   1   7   4       1403.52       1369.90        24.06 o                         
   3   7   4        184.96        172.67        12.58 o                         
   5   7   4         69.34         72.11        10.63 o                         
   7   7   4         48.95         39.49         8.50 o                         
   9   7   4        226.00        228.42        13.32 o                         
  11   7   4         25.24         23.16        14.89 o                         
  13   7   4        257.84        234.82        21.44 o                         
  15   7   4          4.50        -15.72        15.72 o                         
  17   7   4         82.37         90.05        21.44 o                         
 -18   8   4         29.91          8.58        18.58 o                         
 -16   8   4         12.80          4.84        12.68 o                         
 -14   8   4         31.41         16.74        12.00 o                         
 -12   8   4         46.06         39.31        12.00 o                         
 -10   8   4        263.53        238.35        27.16 o                         
  -8   8   4        139.39        166.00        10.63 o                         
  -6   8   4         14.64         -3.95         8.16 o                         
  -4   8   4        632.52        583.33        15.76 o                         
  -2   8   4        287.74        296.85         9.71 o                         
   0   8   4        146.31        139.46        11.75 o                         
   2   8   4         97.69        104.58        11.83 o                         
   4   8   4        293.06        271.71        16.09 o                         
   6   8   4        108.89        132.41        10.88 o                         
   8   8   4         73.48         69.11        10.03 o                         
  10   8   4         29.80         43.71        10.57 o                         
  12   8   4         76.48        104.00        15.01 o                         
  14   8   4          1.65          1.43        17.15 o                         
 -17   9   4          4.10         12.71        13.39 o                         
 -15   9   4          3.61         -7.38        12.36 o                         
 -13   9   4         47.70         29.44        21.44 o                         
 -11   9   4         10.76          1.23        10.29 o                         
  -9   9   4         12.32         12.58         9.51 o                         
  -7   9   4          1.19          9.48         8.64 o                         
  -5   9   4        168.37        154.61        14.21 o                         
  -3   9   4         96.40        100.45         8.17 o                         
  -1   9   4        146.99        153.68        12.91 o                         
   1   9   4        306.28        317.21        16.19 o                         
   3   9   4        247.58        264.22        20.22 o                         
   5   9   4         97.41        106.72        10.76 o                         
   7   9   4          3.60         -2.99         8.63 o                         
   9   9   4          4.78         27.56        10.47 o                         
  11   9   4          0.99          5.06        12.00 o                         
  13   9   4          0.38          1.43        17.15 o                         
 -14  10   4         42.10         41.17        17.15 o                         
 -12  10   4         66.06         44.79        12.96 o                         
 -10  10   4        293.20        243.76        16.83 o                         
  -8  10   4         70.73         81.47        11.89 o                         
  -6  10   4        418.89        444.31        18.18 o                         
  -4  10   4        328.79        378.19        16.37 o                         
  -2  10   4         31.54         47.07        11.49 o                         
   0  10   4        264.94        293.08        17.04 o                         
   2  10   4        270.66        302.18        19.34 o                         
   4  10   4         33.06         15.57        14.04 o                         
   6  10   4        230.12        292.43        15.58 o                         
   8  10   4         21.47          9.67        10.47 o                         
  10  10   4         35.33         47.17        18.58 o                         
  12  10   4         52.80         41.45        18.58 o                         
 -11  11   4         23.74         13.44        11.89 o                         
  -9  11   4         89.44         65.39        19.30 o                         
  -7  11   4          3.32          2.08         9.93 o                         
  -5  11   4         31.75         68.61        22.87 o                         
  -3  11   4          0.56         10.94        14.63 o                         
  -1  11   4         10.94         14.29        12.08 o                         
   1  11   4         52.75         88.46        14.20 o                         
   3  11   4          0.71         -5.72        20.73 o                         
   5  11   4         87.30         74.74        17.09 o                         
   7  11   4         25.42         24.24        12.36 o                         
   9  11   4         17.43          4.29        17.15 o                         
  -6  12   4         10.17        -14.29        21.44 o                         
  -4  12   4         79.32         58.60        24.30 o                         
  -2  12   4        116.37        107.20        25.73 o                         
   0  12   4         20.75         17.09        13.46 o                         
   2  12   4          8.05         28.07        21.44 o                         
   4  12   4         28.56        -17.15        20.01 o                         
   8 -10   5         15.73         15.72        21.44 o                         
  10 -10   5         10.52         35.73        24.30 o                         
 -15  -9   5         17.39        -11.43        20.01 o                         
 -13  -9   5        101.51        117.21        27.16 o                         
 -11  -9   5        281.18        395.93        32.87 o                         
   1  -9   5         38.97         14.29        17.15 o                         
   3  -9   5         42.97         68.61        20.01 o                         
   5  -9   5        541.57        554.58        38.59 o                         
   7  -9   5         79.92        104.34        24.30 o                         
   9  -9   5        211.49        254.42        31.45 o                         
  11  -9   5          8.65          7.15        22.87 o                         
  13  -9   5         43.89         62.89        27.16 o                         
 -18  -8   5         13.94        -14.29        22.87 o                         
 -16  -8   5         13.82         12.86        22.87 o                         
 -14  -8   5         15.00          1.43        20.01 o                         
 -12  -8   5         75.70         98.62        21.44 o                         
 -10  -8   5          4.70         -7.15        15.72 o                         
  -8  -8   5         14.00         18.58        10.11 o                         
  -6  -8   5        287.73        322.51        16.17 o                         
  -4  -8   5         15.74         20.01        12.86 o                         
  -2  -8   5       1148.90       1139.18        45.74 o                         
   0  -8   5         71.45         65.75        15.72 o                         
   2  -8   5         95.62        132.93        20.01 o                         
   4  -8   5        256.97        235.84        27.16 o                         
   6  -8   5         31.08         -8.58        18.58 o                         
   8  -8   5         65.75         35.73        20.01 o                         
  10  -8   5         86.89         84.33        25.73 o                         
  12  -8   5         86.17        115.78        28.59 o                         
  14  -8   5         14.73         62.89        28.59 o                         
 -19  -7   5         19.44         35.73        27.16 o                         
 -17  -7   5         75.67         38.59        24.30 o                         
 -15  -7   5        164.73        127.21        27.16 o                         
 -13  -7   5        106.65        160.09        27.16 o                         
 -11  -7   5         20.62         42.88        18.58 o                         
  -9  -7   5        110.02        104.34        20.01 o                         
  -7  -7   5       1064.66       1047.88        40.02 o                         
  -5  -7   5        123.50        124.57        11.12 o                         
  -3  -7   5         92.50         91.54         8.93 o                         
  -1  -7   5        364.99        351.62        22.87 o                         
   1  -7   5       1009.22        899.05        40.02 o                         
   3  -7   5        171.16        150.08        21.44 o                         
   5  -7   5        263.74        297.30        27.16 o                         
   7  -7   5        126.44        137.22        22.87 o                         
   9  -7   5         73.09         67.18        22.87 o                         
  11  -7   5          4.13        -18.58        18.58 o                         
  13  -7   5         52.85         67.18        27.16 o                         
  15  -7   5         41.20         57.17        27.16 o                         
 -20  -6   5         34.92         45.74        28.59 o                         
 -18  -6   5         97.72        115.78        28.59 o                         
 -16  -6   5        152.28        188.67        28.59 o                         
 -14  -6   5        869.37        737.54        45.74 o                         
 -12  -6   5        393.30        398.79        31.45 o                         
 -10  -6   5        604.22        546.01        34.30 o                         
  -8  -6   5        553.15        568.88        31.45 o                         
  -6  -6   5       1081.82       1041.17        28.79 o                         
  -4  -6   5        395.90        437.75        16.08 o                         
  -2  -6   5         90.13        103.20         6.81 o                         
   0  -6   5        875.35        778.99        34.30 o                         
   2  -6   5        181.88        147.22        18.58 o                         
   4  -6   5         92.09         87.19        18.58 o                         
   6  -6   5         33.01         30.02        17.15 o                         
   8  -6   5        120.72        117.21        21.44 o                         
  10  -6   5        295.05        340.18        32.87 o                         
  12  -6   5        117.56        118.64        25.73 o                         
  14  -6   5        256.85        271.57        34.30 o                         
  16  -6   5        150.09        131.50        31.45 o                         
 -21  -5   5         12.25         37.16        28.59 o                         
 -19  -5   5         59.37         90.05        27.16 o                         
 -17  -5   5          6.71        -10.01        20.01 o                         
 -15  -5   5        284.20        303.02        31.45 o                         
 -13  -5   5        213.58        248.70        27.16 o                         
 -11  -5   5         34.08         27.16        17.15 o                         
  -9  -5   5         82.11         78.61        17.15 o                         
  -7  -5   5         66.95         78.61        14.29 o                         
  -5  -5   5        418.97        415.65        15.64 o                         
  -3  -5   5        318.83        310.20         9.72 o                         
  -1  -5   5        268.37        304.45        20.01 o                         
   1  -5   5        284.63        334.47        21.44 o                         
   3  -5   5        212.49        183.51        26.44 o                         
   5  -5   5         11.38         44.31        17.15 o                         
   7  -5   5        848.07        788.99        41.45 o                         
   9  -5   5         17.28         18.58        17.15 o                         
  11  -5   5        159.49        155.80        24.30 o                         
  13  -5   5         39.03         21.44        20.01 o                         
  15  -5   5         35.74         47.17        22.87 o                         
  17  -5   5         33.41         14.29        24.30 o                         
 -22  -4   5          4.98         -5.72        24.30 o                         
 -20  -4   5         69.42         94.34        27.16 o                         
 -18  -4   5         37.85         27.16        21.44 o                         
 -16  -4   5         58.12         25.73        18.58 o                         
 -14  -4   5        222.30        197.25        25.73 o                         
 -12  -4   5       4942.39       5142.76       157.23 o                         
 -10  -4   5       2310.63       2188.32        77.18 o                         
  -8  -4   5        302.32        280.15        22.87 o                         
  -6  -4   5        504.95        474.54        24.30 o                         
  -4  -4   5       1337.86       1338.97        25.02 o                         
  -2  -4   5        108.93         94.78         5.83 o                         
   0  -4   5        600.20        610.59        20.73 o                         
   2  -4   5       1092.20       1215.81        47.88 o                         
   4  -4   5       1816.06       1960.24        33.59 o                         
   6  -4   5        875.07        836.16        41.45 o                         
   8  -4   5        520.84        455.96        34.30 o                         
  10  -4   5        484.53        378.77        32.87 o                         
  12  -4   5         53.80         48.60        21.44 o                         
  14  -4   5          2.77         -7.15        18.58 o                         
  16  -4   5          3.62         55.74        22.87 o                         
  18  -4   5         51.30         42.88        27.16 o                         
 -21  -3   5          3.41         10.01        25.73 o                         
 -19  -3   5        104.76        140.08        28.59 o                         
 -17  -3   5         58.38         54.31        22.87 o                         
 -15  -3   5         43.50         35.80        15.72 o                         
 -13  -3   5        856.16        837.59        44.31 o                         
 -11  -3   5        249.42        225.84        22.87 o                         
  -9  -3   5       2506.64       2592.82        84.33 o                         
  -7  -3   5         14.67         10.01        10.01 o                         
  -5  -3   5        845.50        778.02        29.30 o                         
  -3  -3   5        291.04        223.36         7.87 o                         
  -1  -3   5       3507.57       3713.75        59.87 o                         
   1  -3   5       4396.97       4649.23        78.59 o                         
   3  -3   5      13929.59      15458.23       830.45 o                         
   5  -3   5        730.33        736.11        34.30 o                         
   7  -3   5        120.44        115.23         8.81 o                         
   9  -3   5        808.09        819.77        23.79 o                         
  11  -3   5        250.04        215.83        25.73 o                         
  13  -3   5        223.69        222.98        27.16 o                         
  15  -3   5         49.24         35.73        22.87 o                         
  17  -3   5         72.91         85.76        27.16 o                         
  19  -3   5          5.85         14.29        24.30 o                         
 -22  -2   5         30.47         35.73        25.73 o                         
 -20  -2   5         46.74         62.89        25.73 o                         
 -18  -2   5         37.40         25.56        16.44 o                         
 -16  -2   5        332.99        341.49        19.23 o                         
 -14  -2   5         50.05         17.15        18.58 o                         
 -12  -2   5       1038.72       1142.04        50.03 o                         
 -10  -2   5        585.67        687.51        35.73 o                         
  -8  -2   5       2085.32       2372.70        75.75 o                         
  -6  -2   5        697.76        738.97        30.02 o                         
  -4  -2   5       1976.60       2060.83        30.87 o                         
  -2  -2   5       9861.96      10916.12       169.72 o                         
   0  -2   5       1073.68       1075.85        20.31 o                         
   2  -2   5        504.71        550.21        25.73 o                         
   4  -2   5       9758.55      10416.74       193.11 o                         
   6  -2   5       2219.23       2434.24        38.53 o                         
   8  -2   5        717.67        760.89        22.21 o                         
  10  -2   5        438.49        505.33        21.44 o                         
  12  -2   5        180.45        186.24        14.01 o                         
  14  -2   5         57.82         77.18        22.87 o                         
  16  -2   5         47.51         11.43        21.44 o                         
  18  -2   5          3.37        -17.15        21.44 o                         
  20  -2   5         55.93         77.18        28.59 o                         
 -23  -1   5        178.46        224.41        35.73 o                         
 -21  -1   5         42.40         36.97        14.42 o                         
 -19  -1   5         15.43         27.99        12.00 o                         
 -17  -1   5        528.23        503.53        32.87 o                         
 -15  -1   5        262.51        248.70        27.16 o                         
 -13  -1   5        414.60        397.36        31.45 o                         
 -11  -1   5       1634.06       1535.11        58.60 o                         
  -9  -1   5         26.96         57.17        12.86 o                         
  -7  -1   5       2529.48       2831.52        85.76 o                         
  -5  -1   5       4279.89       4689.13        93.98 o                         
  -3  -1   5       1576.80       1645.83        25.36 o                         
  -1  -1   5       5576.34       6288.48       101.26 o                         
   1  -1   5       7053.73       7297.15       138.45 o                         
   3  -1   5       2112.82       2285.75        64.32 o                         
   5  -1   5        501.09        509.23        14.58 o                         
   7  -1   5       2539.40       2622.76        42.68 o                         
   9  -1   5        278.64        259.24        14.01 o                         
  11  -1   5        271.32        250.34        20.73 o                         
  13  -1   5        191.61        196.32        15.06 o                         
  15  -1   5        559.71        591.01        25.05 o                         
  17  -1   5         30.39         -5.72        21.44 o                         
  19  -1   5          7.39         31.45        24.30 o                         
 -24   0   5        143.25        152.94        32.87 o                         
 -22   0   5         13.97         11.93        14.42 o                         
 -20   0   5          5.31          6.79        11.63 o                         
 -18   0   5          2.62         -5.98        12.86 o                         
 -16   0   5         17.52         31.20        11.33 o                         
 -14   0   5          5.70          0.00        15.72 o                         
 -12   0   5         78.36         78.61        17.15 o                         
 -10   0   5       2675.03       2472.76        80.04 o                         
  -8   0   5       2426.97       2081.12        67.18 o                         
  -6   0   5       1890.83       1643.74        54.31 o                         
  -4   0   5         45.93         51.41         4.97 o                         
  -2   0   5        435.48        388.06         9.63 o                         
   0   0   5          4.26         -1.11         2.68 o                         
   2   0   5        910.80        907.07        16.24 o                         
   4   0   5        456.79        487.97        11.88 o                         
   6   0   5         91.36         76.84         6.34 o                         
   8   0   5        126.00        110.93        14.69 o                         
  10   0   5        230.58        240.84        11.56 o                         
  12   0   5          2.41         -5.56         8.93 o                         
  14   0   5        220.95        224.15        17.15 o                         
  16   0   5          0.06        -12.15        12.15 o                         
  18   0   5          8.12          0.00        30.02 o                         
  20   0   5         49.63         54.31        27.16 o                         
 -23   1   5        178.53        252.99        34.30 o                         
 -21   1   5         42.55         49.55        14.76 o                         
 -19   1   5         15.43          1.74        11.33 o                         
 -17   1   5        529.06        551.50        47.17 o                         
 -15   1   5        262.19        278.72        25.73 o                         
 -13   1   5        414.29        357.33        28.59 o                         
 -11   1   5       1635.88       1505.09        57.17 o                         
  -9   1   5         26.90         42.88        12.86 o                         
  -7   1   5       2526.75       2782.92        84.33 o                         
  -5   1   5       4281.92       4779.17        76.47 o                         
  -3   1   5       1573.74       1630.75        29.15 o                         
  -1   1   5       5578.66       6439.71        85.14 o                         
   1   1   5       7051.80       7117.95        92.17 o                         
   3   1   5       2112.80       2245.48        36.27 o                         
   5   1   5        502.31        515.25        17.69 o                         
   7   1   5       2541.08       2541.39        43.14 o                         
   9   1   5        278.27        266.50        11.70 o                         
  11   1   5        271.63        254.48        12.53 o                         
  13   1   5        191.50        158.96        20.73 o                         
  15   1   5        560.43        571.82        24.73 o                         
  17   1   5         30.45         23.61        12.36 o                         
  19   1   5          7.37         -1.17        26.44 o                         
 -22   2   5         30.43         12.10        14.04 o                         
 -20   2   5         46.75         63.74        13.72 o                         
 -18   2   5         37.32         46.11        21.44 o                         
 -16   2   5        333.27        324.47        17.86 o                         
 -14   2   5         49.95         58.60        17.15 o                         
 -12   2   5       1035.84       1116.31        47.17 o                         
 -10   2   5        585.96        704.66        32.87 o                         
  -8   2   5       2085.83       2459.89        75.75 o                         
  -6   2   5        696.21        714.39        16.50 o                         
  -4   2   5       1974.65       1982.88        60.03 o                         
  -2   2   5       9862.86      11067.92       145.01 o                         
   0   2   5       1074.21       1074.75        14.54 o                         
   2   2   5        505.31        555.15        12.95 o                         
   4   2   5       9761.27       9988.55       146.40 o                         
   6   2   5       2221.34       2338.19        39.85 o                         
   8   2   5        718.52        742.09        18.50 o                         
  10   2   5        438.02        476.90        16.37 o                         
  12   2   5        180.51        160.38        11.75 o                         
  14   2   5         58.04         79.25        12.36 o                         
  16   2   5         47.45         70.42        14.04 o                         
  18   2   5          3.38         -2.86        17.15 o                         
  20   2   5         55.97          5.72        20.01 o                         
 -23   3   5         26.90         25.73        18.58 o                         
 -21   3   5          3.42        -17.15        17.15 o                         
 -19   3   5        104.91        110.82        17.15 o                         
 -17   3   5         58.43         35.81        13.58 o                         
 -15   3   5         43.74         78.61        18.58 o                         
 -13   3   5        855.48        834.73        38.59 o                         
 -11   3   5        250.29        241.56        20.01 o                         
  -9   3   5       2506.80       2638.61        57.61 o                         
  -7   3   5         14.43         14.29         8.58 o                         
  -5   3   5        846.36        816.17        19.20 o                         
  -3   3   5        292.74        200.11        15.72 o                         
  -1   3   5       3506.22       3806.66        57.77 o                         
   1   3   5       4392.90       4582.65        59.42 o                         
   3   3   5      13927.54      15066.20       388.34 o                         
   5   3   5        731.52        715.56        16.30 o                         
   7   3   5        120.27        127.94         7.92 o                         
   9   3   5        809.40        782.88        19.91 o                         
  11   3   5        250.00        246.72        12.53 o                         
  13   3   5        224.03        224.88        27.16 o                         
  15   3   5         49.31         50.03        17.15 o                         
  17   3   5         72.99        112.92        20.01 o                         
  19   3   5          5.92        -12.86        17.15 o                         
 -22   4   5          4.99         18.58        18.58 o                         
 -20   4   5         69.27        104.34        21.44 o                         
 -18   4   5         37.78         35.73        15.72 o                         
 -16   4   5         58.06         43.69        11.43 o                         
 -14   4   5        222.61        237.27        21.44 o                         
 -12   4   5       4942.29       5202.79       148.65 o                         
 -10   4   5       2310.66       2256.93        71.47 o                         
  -8   4   5        302.78        284.44        18.58 o                         
  -6   4   5        505.18        485.99        13.14 o                         
  -4   4   5       1337.96       1356.44        45.74 o                         
  -2   4   5        108.61        111.86         7.34 o                         
   0   4   5        598.37        599.19        12.35 o                         
   2   4   5       1092.46       1174.52        19.83 o                         
   4   4   5       1816.76       1873.45        32.95 o                         
   6   4   5        873.80        866.39        24.73 o                         
   8   4   5        521.53        456.77        19.23 o                         
  10   4   5        484.19        414.65        19.91 o                         
  12   4   5         53.84         85.00        13.39 o                         
  14   4   5          2.72         12.86        15.72 o                         
  16   4   5          3.69        -12.86        15.72 o                         
  18   4   5         51.16         20.01        18.58 o                         
 -21   5   5         12.28         -2.86        18.58 o                         
 -19   5   5         59.49         48.60        18.58 o                         
 -17   5   5          6.67         17.15        14.29 o                         
 -15   5   5        283.67        264.43        17.09 o                         
 -13   5   5        213.02        237.27        21.44 o                         
 -11   5   5         33.86         40.02        12.86 o                         
  -9   5   5         81.98         84.85         8.55 o                         
  -5   5   5        418.73        398.71        17.67 o                         
  -3   5   5        318.83        314.86        15.64 o                         
  -1   5   5        268.84        291.05        11.36 o                         
   1   5   5        284.99        304.54         8.39 o                         
   3   5   5        212.39        208.31         6.94 o                         
   5   5   5         11.32          6.95         6.66 o                         
   7   5   5        848.03        799.11        25.76 o                         
   9   5   5         17.42         19.18         9.25 o                         
  11   5   5        159.48        156.75        14.01 o                         
  13   5   5         38.94         44.60        12.36 o                         
  15   5   5         35.79         32.87        17.15 o                         
  17   5   5         33.65         32.87        17.15 o                         
  19   5   5         18.11         22.87        20.01 o                         
 -20   6   5         34.86         40.02        18.58 o                         
 -18   6   5         97.72         85.76        20.01 o                         
 -16   6   5        152.43        175.81        21.44 o                         
 -14   6   5        869.99        794.71        35.73 o                         
 -12   6   5        393.40        381.63        22.87 o                         
 -10   6   5        604.24        620.33        30.02 o                         
  -8   6   5        552.79        542.12        35.02 o                         
  -6   6   5       1082.11       1086.23        30.32 o                         
  -4   6   5        396.20        421.66        19.20 o                         
  -2   6   5         89.97        108.00         9.33 o                         
   0   6   5        875.89        823.25        34.71 o                         
   2   6   5        180.79        184.43         6.09 o                         
   4   6   5         92.49         97.17         7.62 o                         
   6   6   5         33.17         45.47         7.76 o                         
   8   6   5        120.39        125.52        10.34 o                         
  10   6   5        295.04        351.99        34.30 o                         
  12   6   5        117.79        100.21        14.42 o                         
  14   6   5        256.44        250.13        24.30 o                         
  16   6   5        150.09        164.37        24.30 o                         
  18   6   5          2.94         31.45        20.01 o                         
 -19   7   5         19.40         10.01        17.15 o                         
 -17   7   5         75.73         58.60        18.58 o                         
 -15   7   5        164.53        127.21        18.58 o                         
 -13   7   5        106.51        120.06        17.15 o                         
 -11   7   5         20.73          5.79         9.96 o                         
  -9   7   5        110.24        101.68        11.16 o                         
  -7   7   5       1064.70       1047.60        32.16 o                         
  -5   7   5        123.19        102.53        17.87 o                         
  -3   7   5         92.27         89.94        28.59 o                         
  -1   7   5        363.59        335.78        15.03 o                         
   1   7   5       1008.90        914.71        30.00 o                         
   3   7   5        170.61        143.91         8.87 o                         
   5   7   5        264.52        297.68        13.02 o                         
   7   7   5        126.34        135.60        12.85 o                         
   9   7   5         73.00         77.42        10.20 o                         
  11   7   5          4.22         -3.57        16.00 o                         
  13   7   5         52.77         51.59        13.02 o                         
  15   7   5         41.12         60.03        20.01 o                         
 -18   8   5         13.96          2.86        15.72 o                         
 -16   8   5         13.85          3.68        17.87 o                         
 -14   8   5         15.00         27.40        20.01 o                         
 -12   8   5         75.55         62.69        12.36 o                         
 -10   8   5          4.71          3.99         9.25 o                         
  -8   8   5         14.00          4.20         7.06 o                         
  -6   8   5        287.29        297.51        12.63 o                         
  -4   8   5         15.81          6.24         6.54 o                         
  -2   8   5       1149.03       1175.00        20.90 o                         
   0   8   5         71.17         63.31        10.68 o                         
   2   8   5         95.85        100.66        11.13 o                         
   4   8   5        256.92        259.88        12.08 o                         
   6   8   5         30.91         17.66         8.50 o                         
   8   8   5         66.06         57.84        10.20 o                         
  10   8   5         87.18        100.62        11.83 o                         
  12   8   5         86.15         64.32        18.58 o                         
  14   8   5         14.74         27.16        17.15 o                         
 -17   9   5         61.87         71.44        15.45 o                         
 -15   9   5         17.42         24.90        12.68 o                         
 -13   9   5        101.67         64.24        13.39 o                         
 -11   9   5        281.15        323.14        32.87 o                         
  -9   9   5         92.31         91.47        12.96 o                         
  -7   9   5         40.74         70.58         9.00 o                         
  -5   9   5        127.51        106.97        20.16 o                         
  -3   9   5        150.90        134.05        17.45 o                         
  -1   9   5          9.31          3.45         9.83 o                         
   1   9   5         38.93         25.36        10.47 o                         
   3   9   5         42.90         53.66        11.32 o                         
   5   9   5        541.60        535.45        19.14 o                         
   7   9   5         79.58         83.70        10.88 o                         
   9   9   5        211.91        212.38        14.72 o                         
  11   9   5          8.65          0.00        17.15 o                         
  13   9   5         43.84         41.45        20.01 o                         
 -14  10   5          6.95         24.46        12.68 o                         
 -12  10   5         26.11         13.44        11.89 o                         
 -10  10   5         17.40          9.10        13.58 o                         
  -8  10   5         67.83         61.09        11.63 o                         
  -6  10   5        126.33        107.77        11.37 o                         
  -4  10   5         72.17        103.53        15.64 o                         
  -2  10   5         59.28         53.43        15.72 o                         
   0  10   5        111.32        115.18        13.37 o                         
   2  10   5        181.53        189.61        18.31 o                         
   4  10   5         19.30         41.55        14.42 o                         
   6  10   5          1.90          3.24         9.77 o                         
   8  10   5         15.84          9.02        12.12 o                         
  10  10   5         10.60         -1.43        17.15 o                         
 -11  11   5         42.41         44.86        12.68 o                         
  -9  11   5         51.59         51.02        12.12 o                         
  -7  11   5         45.63         50.80        11.21 o                         
  -5  11   5        102.53        121.49        24.30 o                         
  -3  11   5         57.91         57.09        16.65 o                         
  -1  11   5         82.01         88.42        22.15 o                         
   1  11   5         32.88         58.45        13.63 o                         
   3  11   5         23.45         20.53        14.76 o                         
   5  11   5        164.48        144.50        19.54 o                         
   7  11   5         42.04         45.17        14.27 o                         
  -6  12   5         16.12         31.45        24.30 o                         
  -4  12   5         44.47         88.62        25.73 o                         
  -2  12   5         31.46         41.45        24.30 o                         
   0  12   5         32.85         36.45        23.58 o                         
   2  12   5         18.82          7.86        16.17 o                         
   6 -10   6        294.05        321.60        34.30 o                         
   8 -10   6         43.29         64.32        25.73 o                         
  10 -10   6          0.83        -10.01        21.44 o                         
 -15  -9   6          4.46          5.72        21.44 o                         
 -13  -9   6          1.57        -12.86        20.01 o                         
  -1  -9   6        362.45        298.73        27.16 o                         
   1  -9   6         12.52        -15.72        15.72 o                         
   3  -9   6         92.72        150.08        24.30 o                         
   5  -9   6         19.73         78.61        22.87 o                         
   7  -9   6         16.90          1.43        20.01 o                         
   9  -9   6         43.55         30.02        22.87 o                         
  11  -9   6          5.90         10.01        22.87 o                         
 -18  -8   6          7.36         -4.29        22.87 o                         
 -16  -8   6          1.27         10.01        22.87 o                         
 -14  -8   6        148.99        197.25        28.59 o                         
 -12  -8   6        137.23        148.65        24.30 o                         
 -10  -8   6         42.11         64.23        22.15 o                         
  -8  -8   6        347.45        328.99        21.44 o                         
  -6  -8   6         87.35        102.91        17.15 o                         
  -4  -8   6        394.23        364.48        25.73 o                         
  -2  -8   6        103.00         78.61        17.15 o                         
   0  -8   6        197.23        174.38        20.01 o                         
   2  -8   6        317.39        303.02        27.16 o                         
   4  -8   6         30.02         37.16        18.58 o                         
   6  -8   6        205.98        188.67        27.16 o                         
   8  -8   6         33.06         54.31        21.44 o                         
  10  -8   6         46.75         72.90        25.73 o                         
  12  -8   6        164.38        202.97        32.87 o                         
  14  -8   6          0.64        -11.43        24.30 o                         
 -19  -7   6         23.10         15.72        25.73 o                         
 -17  -7   6         10.78         27.16        22.87 o                         
 -15  -7   6         67.89         77.18        24.30 o                         
 -13  -7   6         48.09         50.03        20.01 o                         
 -11  -7   6          6.54         21.44        18.58 o                         
  -9  -7   6        378.03        346.73        19.20 o                         
  -7  -7   6        202.97        215.67        14.63 o                         
  -5  -7   6        165.23        153.70        12.86 o                         
  -3  -7   6        219.91        249.60        12.68 o                         
  -1  -7   6         35.79         50.03        14.29 o                         
   1  -7   6        252.67        311.60        25.73 o                         
   3  -7   6         32.24         32.87        17.15 o                         
   5  -7   6         26.20         51.46        18.58 o                         
   7  -7   6        139.71        150.08        24.30 o                         
   9  -7   6        142.57        164.37        25.73 o                         
  11  -7   6          1.26        -17.15        20.01 o                         
  13  -7   6        109.09         81.47        27.16 o                         
  15  -7   6         10.86          2.86        24.30 o                         
 -20  -6   6         65.45         38.59        28.59 o                         
 -18  -6   6         70.49         80.04        27.16 o                         
 -16  -6   6         50.15         37.16        22.87 o                         
 -14  -6   6         51.08         62.89        21.44 o                         
 -12  -6   6        417.27        418.80        32.87 o                         
 -10  -6   6        211.76        212.97        24.30 o                         
  -8  -6   6        218.77        207.38        14.63 o                         
  -6  -6   6         17.37          4.29        12.15 o                         
  -4  -6   6        110.46        113.22        12.86 o                         
  -2  -6   6        308.10        290.13         9.14 o                         
   0  -6   6         40.93         21.44        14.29 o                         
   2  -6   6        107.22        112.59         7.15 o                         
   4  -6   6        210.27        221.55        24.30 o                         
   6  -6   6         50.96         40.02        18.58 o                         
   8  -6   6        169.85        180.10        25.73 o                         
  10  -6   6          2.22         17.15        18.58 o                         
  12  -6   6         33.36         12.86        21.44 o                         
  14  -6   6         10.16         30.02        22.87 o                         
  16  -6   6         39.98         18.58        25.73 o                         
 -21  -5   6         14.20          0.00        25.73 o                         
 -19  -5   6         29.23         11.43        24.30 o                         
 -17  -5   6        630.33        648.92        47.17 o                         
 -15  -5   6        456.96        403.07        34.30 o                         
 -13  -5   6        286.07        263.00        28.59 o                         
 -11  -5   6        179.58        187.24        22.87 o                         
  -9  -5   6        563.86        511.70        31.45 o                         
  -7  -5   6        115.25        143.85        12.13 o                         
  -5  -5   6        338.91        320.94        14.63 o                         
  -3  -5   6       1354.16       1305.94        24.68 o                         
  -1  -5   6       1216.18       1216.91        46.03 o                         
   1  -5   6       1358.87       1282.22        24.57 o                         
   3  -5   6        612.20        667.07        39.31 o                         
   5  -5   6        451.96        384.49        31.45 o                         
   7  -5   6         75.30         81.47        20.01 o                         
   9  -5   6         99.47         91.48        21.44 o                         
  11  -5   6         39.98         18.58        18.58 o                         
  13  -5   6        157.05        158.66        30.02 o                         
  15  -5   6          5.59         30.02        24.30 o                         
  17  -5   6         40.67         25.73        25.73 o                         
 -22  -4   6          8.06         32.87        25.73 o                         
 -20  -4   6         18.53        -20.01        20.01 o                         
 -18  -4   6         92.23         82.90        25.73 o                         
 -16  -4   6         54.06         55.74        22.87 o                         
 -14  -4   6        753.78        751.83        44.31 o                         
 -12  -4   6        315.36        355.91        30.02 o                         
 -10  -4   6        337.87        325.89        25.73 o                         
  -8  -4   6         59.00         52.89        14.29 o                         
  -6  -4   6        778.87        829.38        23.74 o                         
  -4  -4   6        127.29        108.77         8.79 o                         
  -2  -4   6        199.11        225.43         8.04 o                         
   0  -4   6         78.74         74.09         6.12 o                         
   2  -4   6       1176.81       1275.35        65.03 o                         
   4  -4   6        367.29        362.31        19.30 o                         
   6  -4   6        459.91        414.51        30.02 o                         
   8  -4   6         34.43         27.16        17.15 o                         
  10  -4   6         44.06         65.75        21.44 o                         
  12  -4   6         21.42          2.86        20.01 o                         
  14  -4   6         92.13        111.49        24.30 o                         
  16  -4   6         11.40          5.72        22.87 o                         
  18  -4   6          7.35         15.72        27.16 o                         
 -21  -3   6         20.67         24.30        24.30 o                         
 -19  -3   6        399.76        434.52        40.02 o                         
 -17  -3   6        236.09        315.81        19.23 o                         
 -15  -3   6        791.24        737.54        45.74 o                         
 -13  -3   6       2042.60       1976.77        75.75 o                         
 -11  -3   6        291.83        275.86        25.73 o                         
  -9  -3   6        172.26        147.22        18.58 o                         
  -7  -3   6       1584.11       1467.93        51.46 o                         
  -5  -3   6          2.23         -2.09         8.58 o                         
  -3  -3   6        376.84        386.23        15.23 o                         
  -1  -3   6        248.19        244.40         8.50 o                         
   1  -3   6       1156.65       1188.94        29.30 o                         
   3  -3   6       1561.44       1580.85        55.74 o                         
   5  -3   6         14.90         21.44        14.29 o                         
   7  -3   6        916.70        975.79        25.64 o                         
   9  -3   6         22.37         31.15        10.01 o                         
  11  -3   6        130.43        152.94        22.87 o                         
  13  -3   6        220.38        181.53        27.16 o                         
  15  -3   6         24.44         55.74        24.30 o                         
  17  -3   6        206.23        230.12        35.73 o                         
  19  -3   6         33.81         50.03        27.16 o                         
 -22  -2   6         37.48         48.60        25.73 o                         
 -20  -2   6         19.11         -2.86        18.58 o                         
 -18  -2   6         77.70         77.47        30.73 o                         
 -16  -2   6         41.07         30.02        18.58 o                         
 -14  -2   6        929.89        844.74        45.74 o                         
 -10  -2   6       1622.81       1896.73        67.18 o                         
  -8  -2   6       5737.40       6116.14       171.52 o                         
  -6  -2   6       1025.32       1010.91        26.77 o                         
  -4  -2   6       6889.89       6863.21       109.38 o                         
  -2  -2   6        746.69        772.34        13.62 o                         
   0  -2   6        405.76        409.00        30.73 o                         
   2  -2   6       5305.15       5337.15       151.51 o                         
   4  -2   6       5687.06       6319.10       180.10 o                         
   6  -2   6        136.53        139.17        10.90 o                         
   8  -2   6        271.01        306.93        15.34 o                         
  10  -2   6         84.98         64.12        10.72 o                         
  12  -2   6        462.90        457.49        20.88 o                         
  14  -2   6         72.62         87.19        22.87 o                         
  16  -2   6         43.55         84.33        25.73 o                         
  18  -2   6         76.96         34.30        24.30 o                         
 -23  -1   6          2.77         51.46        25.73 o                         
 -21  -1   6         35.14         39.97        16.44 o                         
 -19  -1   6         54.99         66.64        15.72 o                         
 -17  -1   6        221.71        221.55        27.16 o                         
 -15  -1   6         55.92         78.61        18.58 o                         
 -13  -1   6        218.28        281.58        27.16 o                         
 -11  -1   6        182.98        190.10        20.01 o                         
  -9  -1   6        146.14        120.06        15.72 o                         
  -7  -1   6        123.74        114.35        14.29 o                         
  -5  -1   6        300.96        283.61        19.30 o                         
  -3  -1   6       5031.19       5268.92       111.42 o                         
  -1  -1   6        560.24        605.76        17.67 o                         
   1  -1   6       1700.50       1882.45        63.61 o                         
   3  -1   6        621.30        724.67        31.45 o                         
   5  -1   6        599.20        640.69        20.13 o                         
   7  -1   6        110.63        118.32        11.72 o                         
   9  -1   6        736.71        717.00        17.91 o                         
  11  -1   6        231.44        271.56        15.34 o                         
  13  -1   6        158.26        152.02        31.45 o                         
  15  -1   6         76.77         73.31        14.42 o                         
  17  -1   6         34.62         30.02        24.30 o                         
  19  -1   6         64.67         75.75        27.16 o                         
 -24   0   6         76.99         50.57        16.83 o                         
 -22   0   6          0.27          6.13        14.04 o                         
 -20   0   6        120.94         97.78        15.45 o                         
 -18   0   6        196.77        186.30        16.83 o                         
 -16   0   6        251.48        211.54        25.73 o                         
 -14   0   6       1045.26       1023.41        48.60 o                         
 -12   0   6       2233.23       2319.82        80.04 o                         
 -10   0   6       1040.81       1097.73        44.31 o                         
  -8   0   6       3154.59       3529.04       105.77 o                         
  -6   0   6         58.76         60.96         8.09 o                         
  -4   0   6       6722.68       6988.98       147.11 o                         
  -2   0   6       8158.68       9175.99       143.04 o                         
   0   0   6      50510.62      58927.89      3590.79 o                         
   2   0   6        875.01        661.78        28.59 o                         
   4   0   6       1635.97       1571.88        27.84 o                         
   6   0   6        765.16        759.45        17.08 o                         
   8   0   6         12.95         15.25         7.86 o                         
  10   0   6         97.15         93.27        10.19 o                         
  12   0   6        879.77        904.17        28.84 o                         
  14   0   6        321.61        339.77        19.54 o                         
  16   0   6         24.62         28.26        12.68 o                         
  18   0   6         74.08         62.89        25.73 o                         
  20   0   6         37.64         45.74        24.30 o                         
 -23   1   6          2.78         24.75        15.80 o                         
 -21   1   6         35.16         55.69        14.01 o                         
 -19   1   6         54.99         70.43        26.44 o                         
 -17   1   6        221.75        227.26        27.16 o                         
 -15   1   6         56.05         51.46        17.15 o                         
 -13   1   6        218.04        207.25        22.87 o                         
 -11   1   6        182.86        208.68        20.01 o                         
  -9   1   6        145.76        125.78        15.72 o                         
  -7   1   6        124.16        129.55        10.11 o                         
  -5   1   6        300.60        292.59        17.15 o                         
  -3   1   6       5033.90       5358.91        84.72 o                         
  -1   1   6        559.33        623.11        11.89 o                         
   1   1   6       1701.28       1845.10        47.88 o                         
   3   1   6        621.41        724.68        15.76 o                         
   5   1   6        600.14        617.47        15.30 o                         
   7   1   6        111.15        110.11         8.17 o                         
   9   1   6        737.07        712.03        20.94 o                         
  11   1   6        231.50        230.00        17.55 o                         
  13   1   6        157.64        162.88        20.01 o                         
  15   1   6         77.10         94.90        14.76 o                         
  17   1   6         34.59         54.18        14.42 o                         
  19   1   6         64.64         68.61        21.44 o                         
 -24   2   6         30.33         -1.43        18.58 o                         
 -22   2   6         37.45         66.49        27.16 o                         
 -20   2   6         19.10         31.07        13.58 o                         
 -18   2   6         77.70         66.29        12.68 o                         
 -16   2   6         41.16         22.87        17.15 o                         
 -14   2   6        930.96        887.62        42.88 o                         
 -12   2   6         98.83         57.17        15.72 o                         
 -10   2   6       1621.11       1790.96        61.46 o                         
  -8   2   6       5741.94       6004.92       120.27 o                         
  -6   2   6       1027.24        987.73        40.02 o                         
  -4   2   6       6886.51       7192.30       140.08 o                         
  -2   2   6        748.38        787.92        13.69 o                         
   0   2   6        406.45        410.45         9.54 o                         
   2   2   6       5305.81       5432.61        67.29 o                         
   4   2   6       5686.84       6306.41        94.63 o                         
   6   2   6        135.47        131.08         8.17 o                         
   8   2   6        270.76        282.83        14.87 o                         
  10   2   6         85.30         89.64         9.25 o                         
  12   2   6        463.56        456.81        18.06 o                         
  14   2   6         73.00         64.93        13.02 o                         
  16   2   6         43.41         46.27        13.62 o                         
  18   2   6         77.25         80.04        21.44 o                         
  20   2   6         25.50         -8.58        18.58 o                         
 -23   3   6         13.60         28.59        20.01 o                         
 -21   3   6         20.63         57.17        18.58 o                         
 -19   3   6        399.44        465.32        24.01 o                         
 -17   3   6        235.68        238.87        48.60 o                         
 -15   3   6        790.50        959.09        45.74 o                         
 -13   3   6       2044.61       2079.69        72.90 o                         
 -11   3   6        292.00        297.14        27.87 o                         
  -9   3   6        171.80        166.45        13.58 o                         
  -7   3   6       1584.21       1493.66        48.60 o                         
  -5   3   6          2.27          0.00         5.05 o                         
  -3   3   6        376.04        353.05        20.01 o                         
  -1   3   6        248.11        228.69        15.72 o                         
   1   3   6       1155.65       1178.27        18.29 o                         
   3   3   6       1562.14       1554.05        32.18 o                         
   5   3   6         14.94         10.33         3.71 o                         
   7   3   6        916.17        905.06        32.95 o                         
   9   3   6         22.64         35.34         8.04 o                         
  11   3   6        130.43        157.18        11.78 o                         
  13   3   6        220.37        195.51        12.72 o                         
  15   3   6         24.45         14.29        17.15 o                         
  17   3   6        206.18        220.12        25.73 o                         
  19   3   6         33.75         34.30        20.01 o                         
 -22   4   6          8.09        -14.29        17.15 o                         
 -20   4   6         18.54        -14.29        15.72 o                         
 -18   4   6         92.28         78.61        17.15 o                         
 -16   4   6         53.88         40.74        11.12 o                         
 -14   4   6        753.94        826.08        40.74 o                         
 -12   4   6        314.69        285.87        24.30 o                         
 -10   4   6        337.83        368.77        24.30 o                         
  -8   4   6         58.74         54.31        11.43 o                         
  -6   4   6        779.51        860.46        19.20 o                         
  -4   4   6        127.69         91.48        12.86 o                         
  -2   4   6        198.79        216.56        13.58 o                         
   0   4   6         78.76         81.54         6.50 o                         
   2   4   6       1177.16       1188.30        28.88 o                         
   4   4   6        367.28        357.30        16.50 o                         
   6   4   6        460.62        439.93        17.45 o                         
   8   4   6         34.32         23.44         9.51 o                         
  10   4   6         44.27         49.88        11.33 o                         
  12   4   6         21.36          9.81        10.58 o                         
  14   4   6         92.23         87.19        17.15 o                         
  16   4   6         11.40        -15.72        15.72 o                         
  18   4   6          7.33         40.02        20.01 o                         
 -21   5   6         14.25         -1.43        17.15 o                         
 -19   5   6         29.30         29.96        12.60 o                         
 -17   5   6        630.12        662.07        28.59 o                         
 -15   5   6        456.61        396.23        19.53 o                         
 -13   5   6        286.42        295.87        22.87 o                         
 -11   5   6        179.30        167.23        15.72 o                         
  -9   5   6        562.76        554.79        16.65 o                         
  -7   5   6        114.54        128.64        17.15 o                         
  -5   5   6        338.32        319.93        16.65 o                         
  -3   5   6       1353.72       1292.20        33.35 o                         
  -1   5   6       1216.03       1227.67        25.01 o                         
   1   5   6       1359.53       1220.28        18.64 o                         
   3   5   6        613.60        620.61        19.32 o                         
   5   5   6        451.65        403.04        14.00 o                         
   7   5   6         74.97         87.71        12.34 o                         
   9   5   6         98.97         78.56        11.63 o                         
  11   5   6         40.13         22.98        12.36 o                         
  13   5   6        157.04        112.78        15.06 o                         
  15   5   6          5.58         21.44        17.15 o                         
  17   5   6         40.63         84.33        21.44 o                         
 -20   6   6         65.27         71.47        21.44 o                         
 -18   6   6         70.53         87.19        18.58 o                         
 -16   6   6         50.09         28.59        15.72 o                         
 -14   6   6         51.03         78.61        15.72 o                         
 -10   6   6        211.72        248.70        20.01 o                         
  -8   6   6        219.36        186.26        18.58 o                         
  -6   6   6         17.28         -3.23         9.56 o                         
  -4   6   6        110.05         86.76        12.13 o                         
  -2   6   6        307.53        297.21        12.80 o                         
   0   6   6         40.87         20.13        15.13 o                         
   2   6   6        106.93        105.01         5.12 o                         
   4   6   6        210.80        205.52         9.80 o                         
   6   6   6         50.89         53.22         8.17 o                         
   8   6   6        169.92        173.58        11.32 o                         
  10   6   6          2.20          2.19         8.71 o                         
  12   6   6         33.47         19.57        12.68 o                         
  14   6   6         10.25         47.17        18.58 o                         
  16   6   6         39.93         32.87        17.15 o                         
 -19   7   6         22.94         12.86        17.15 o                         
 -17   7   6         10.85         11.43        14.29 o                         
 -15   7   6         68.09         61.46        17.15 o                         
 -13   7   6         47.92         41.45        14.29 o                         
 -11   7   6          6.45         -2.86         9.25 o                         
  -9   7   6        377.85        348.77        20.73 o                         
  -7   7   6        203.57        199.86        14.63 o                         
  -5   7   6        165.40        163.19        22.87 o                         
  -3   7   6        220.10        233.75        16.17 o                         
  -1   7   6         35.70         31.06        15.59 o                         
   1   7   6        252.66        263.69        13.37 o                         
   3   7   6         32.30         39.00         6.88 o                         
   5   7   6         26.26         28.33         7.86 o                         
   7   7   6        139.88        183.56        13.00 o                         
   9   7   6        142.63        136.52        12.97 o                         
  11   7   6          1.31          7.50         9.03 o                         
  13   7   6        108.90        102.68        16.11 o                         
  15   7   6         10.90         28.59        17.15 o                         
 -18   8   6          7.33        -15.72        15.72 o                         
 -16   8   6          1.27          9.49        12.36 o                         
 -14   8   6        149.31        153.34        15.45 o                         
 -12   8   6        136.93        151.87        27.87 o                         
 -10   8   6         41.90         45.15        16.44 o                         
  -8   8   6        347.72        306.96        13.17 o                         
  -6   8   6         87.63         81.29        13.14 o                         
  -4   8   6        393.71        377.40        29.30 o                         
  -2   8   6        102.59        119.76        11.26 o                         
   0   8   6        197.17        167.37        12.16 o                         
   2   8   6        317.62        354.18        22.98 o                         
   4   8   6         30.04         40.43         8.12 o                         
   6   8   6        205.67        190.38        12.88 o                         
   8   8   6         32.77         61.20        15.77 o                         
  10   8   6         46.70         50.62        13.42 o                         
  12   8   6        164.23        174.25        19.03 o                         
  14   8   6          0.66          8.58        18.58 o                         
 -17   9   6          4.73          1.26        15.01 o                         
 -15   9   6          4.44          4.63        12.36 o                         
 -13   9   6          1.56         12.51        11.63 o                         
 -11   9   6         21.45          7.96        15.72 o                         
  -9   9   6        200.09        185.75        32.16 o                         
  -7   9   6         63.18         88.20         9.34 o                         
  -5   9   6        266.17        281.81        20.60 o                         
  -3   9   6         26.43         22.51         6.16 o                         
  -1   9   6        363.44        363.21        17.52 o                         
   1   9   6         12.69         23.12        15.22 o                         
   3   9   6         92.83        117.84        13.00 o                         
   5   9   6         19.71         33.14         9.48 o                         
   7   9   6         16.96         39.35        10.63 o                         
   9   9   6         43.71         42.88        14.01 o                         
  11   9   6          5.89         -2.02        14.01 o                         
  13   9   6          4.83        -10.01        17.15 o                         
 -14  10   6         17.44         18.03        12.86 o                         
 -12  10   6          5.36          2.49        11.33 o                         
 -10  10   6         17.72         16.26        12.15 o                         
  -8  10   6        209.56        234.41        27.16 o                         
  -6  10   6         49.31         56.92        10.39 o                         
  -4  10   6         32.10         23.19        13.62 o                         
  -2  10   6         52.68         33.47        24.30 o                         
   0  10   6         95.74        123.92        13.83 o                         
   2  10   6        608.43        639.18        23.96 o                         
   4  10   6          4.58         23.07        13.72 o                         
   6  10   6        294.71        344.31        21.41 o                         
   8  10   6         43.41         36.66        15.06 o                         
  10  10   6          0.82          4.58        13.58 o                         
 -11  11   6          4.45          5.15        11.89 o                         
  -9  11   6         37.50         36.58        12.32 o                         
  -7  11   6         64.33         72.90        25.73 o                         
  -5  11   6         12.76         32.87        21.44 o                         
  -3  11   6         42.17         65.62        16.65 o                         
  -1  11   6         17.31         29.74        15.64 o                         
   1  11   6         34.81         43.77        13.00 o                         
   3  11   6         48.61         64.89        24.30 o                         
   5  11   6          0.59        -14.29        22.87 o                         
   7  11   6         28.24         44.31        27.16 o                         
  -6  12   6          3.59        -21.44        21.44 o                         
  -4  12   6          4.20          2.86        22.87 o                         
  -2  12   6          2.86          0.86        19.30 o                         
   0  12   6         67.71         58.56        18.11 o                         
   2  12   6         35.85         70.04        27.16 o                         
   6 -10   7          7.64        -18.58        18.58 o                         
   8 -10   7          5.17        -18.58        20.01 o                         
  10 -10   7          0.77         22.87        25.73 o                         
 -17  -9   7         14.55        -22.87        22.87 o                         
 -15  -9   7         16.29         37.16        22.87 o                         
 -13  -9   7         63.31         42.88        22.87 o                         
  -1  -9   7         31.05         28.59        15.72 o                         
   1  -9   7         33.34         15.72        18.58 o                         
   3  -9   7         63.90         91.48        22.87 o                         
   5  -9   7         53.35         41.45        21.44 o                         
   7  -9   7        127.49         87.19        24.30 o                         
   9  -9   7        155.85        154.37        30.02 o                         
  11  -9   7          2.73         10.01        22.87 o                         
 -18  -8   7          5.25          4.29        24.30 o                         
 -16  -8   7         44.83         68.61        25.73 o                         
 -14  -8   7         40.26         63.83        19.30 o                         
 -12  -8   7         45.20         33.62        13.62 o                         
 -10  -8   7         74.77         86.36        14.15 o                         
  -8  -8   7        107.92        114.94        13.62 o                         
  -6  -8   7         74.83         81.47        17.15 o                         
  -4  -8   7        555.40        527.43        31.45 o                         
  -2  -8   7        246.59        273.00        24.30 o                         
   0  -8   7        165.65        181.53        22.87 o                         
   2  -8   7         23.07         -2.86        17.15 o                         
   4  -8   7         69.99         47.17        20.01 o                         
   6  -8   7        142.98        102.91        25.73 o                         
   8  -8   7         28.44         22.87        21.44 o                         
  10  -8   7          2.58         41.45        22.87 o                         
  12  -8   7         56.36         27.16        25.73 o                         
 -19  -7   7         36.47         60.03        28.59 o                         
 -17  -7   7         66.15         74.33        27.16 o                         
 -15  -7   7        146.17        172.95        28.59 o                         
 -13  -7   7        181.03        227.26        27.16 o                         
 -11  -7   7        162.59        158.25        16.08 o                         
  -9  -7   7         34.10         43.67        11.12 o                         
  -7  -7   7         13.67         19.30        12.15 o                         
  -5  -7   7        301.45        291.89        15.45 o                         
  -3  -7   7        221.88        236.48        24.30 o                         
  -1  -7   7        288.66        281.58        22.87 o                         
   1  -7   7        141.43        120.06        20.01 o                         
   3  -7   7        287.76        297.30        27.16 o                         
   5  -7   7         60.35         58.60        20.01 o                         
   7  -7   7        205.77        181.53        25.73 o                         
   9  -7   7        566.73        614.62        44.31 o                         
  11  -7   7          6.91          4.29        20.01 o                         
  13  -7   7         17.86         34.30        25.73 o                         
 -20  -6   7          6.03        -22.87        22.87 o                         
 -18  -6   7          5.36         24.30        22.87 o                         
 -16  -6   7        511.81        534.57        41.45 o                         
 -14  -6   7         53.32         54.31        21.44 o                         
 -12  -6   7        270.54        247.28        27.16 o                         
 -10  -6   7        871.36        869.92        29.31 o                         
  -8  -6   7          3.25         29.41        18.58 o                         
  -6  -6   7        605.94        565.45        45.74 o                         
  -4  -6   7        116.85        144.54        11.33 o                         
  -2  -6   7        236.67        228.90         9.87 o                         
   0  -6   7         84.42         84.99         6.54 o                         
   2  -6   7       3258.41       3048.78        98.62 o                         
   4  -6   7        260.17        241.56        25.73 o                         
   6  -6   7         58.25         21.44        17.15 o                         
   8  -6   7        187.56        185.81        27.16 o                         
  10  -6   7        117.68        148.65        27.16 o                         
  12  -6   7          3.60         41.45        22.87 o                         
  14  -6   7         24.03         38.59        24.30 o                         
 -21  -5   7         22.35         24.30        27.16 o                         
 -19  -5   7         87.44         87.19        27.16 o                         
 -17  -5   7         76.43         87.19        25.73 o                         
 -15  -5   7        151.42        140.08        24.30 o                         
 -13  -5   7         84.47         75.75        20.01 o                         
 -11  -5   7        215.17        210.11        22.87 o                         
  -9  -5   7         84.33         83.77        12.13 o                         
  -7  -5   7        374.54        374.41        46.45 o                         
  -5  -5   7        394.94        371.10        15.45 o                         
  -3  -5   7        132.48        164.91         8.04 o                         
  -1  -5   7        731.20        824.84        18.22 o                         
   1  -5   7         16.08         32.52         7.16 o                         
   3  -5   7        593.50        620.33        35.73 o                         
   5  -5   7        242.36        232.98        25.73 o                         
   7  -5   7        793.85        839.02        45.74 o                         
   9  -5   7         39.37         18.58        17.15 o                         
  11  -5   7        344.40        318.74        34.30 o                         
  13  -5   7        165.09        157.23        28.59 o                         
  15  -5   7         55.20         44.31        24.30 o                         
 -22  -4   7          1.87         -2.86        22.87 o                         
 -20  -4   7         62.96        102.91        30.02 o                         
 -18  -4   7        113.28        151.51        28.59 o                         
 -16  -4   7        302.08        321.60        32.87 o                         
 -14  -4   7        221.50        267.29        28.59 o                         
 -12  -4   7        148.69        154.37        22.87 o                         
 -10  -4   7        427.60        407.36        30.02 o                         
  -8  -4   7        327.93        309.97        16.65 o                         
  -6  -4   7       2094.63       2074.66        61.46 o                         
  -4  -4   7        552.09        557.57        23.58 o                         
  -2  -4   7        865.74        861.90        18.56 o                         
   0  -4   7        594.43        660.07        17.45 o                         
   2  -4   7        757.88        718.96        35.73 o                         
   4  -4   7        583.60        651.01        22.87 o                         
   6  -4   7       1136.90       1157.76        52.89 o                         
   8  -4   7        109.62        111.49        22.87 o                         
  10  -4   7        193.15        157.23        25.73 o                         
  12  -4   7         90.97        128.64        25.73 o                         
  14  -4   7        204.52        230.12        32.87 o                         
  16  -4   7          3.23         12.86        24.30 o                         
 -21  -3   7         77.09         88.62        27.16 o                         
 -19  -3   7         17.03         -1.43        21.44 o                         
 -17  -3   7         56.45         55.74        21.44 o                         
 -15  -3   7        137.75        131.50        24.30 o                         
 -13  -3   7        555.73        498.84        35.73 o                         
 -11  -3   7       1001.41       1147.76        50.03 o                         
  -9  -3   7        395.68        397.36        27.16 o                         
  -7  -3   7       1350.56       1443.80        36.39 o                         
  -5  -3   7        308.89        351.97        15.72 o                         
  -3  -3   7       1503.93       1594.52        29.98 o                         
  -1  -3   7        420.85        415.69        11.70 o                         
   1  -3   7        582.30        489.77        26.44 o                         
   3  -3   7       1023.10       1014.83        42.88 o                         
   5  -3   7        385.69        377.50        13.58 o                         
   7  -3   7         65.83         77.18        20.01 o                         
   9  -3   7        223.51        244.63        30.02 o                         
  11  -3   7        119.05         87.19        21.44 o                         
  13  -3   7         22.21         20.01        18.58 o                         
  15  -3   7         10.41          1.43        21.44 o                         
  17  -3   7         37.39         27.16        25.73 o                         
 -22  -2   7        212.09        244.42        34.30 o                         
 -20  -2   7         13.23         30.36        22.87 o                         
 -18  -2   7         18.68          8.33        11.33 o                         
 -16  -2   7        124.05        117.21        22.87 o                         
 -14  -2   7        671.26        714.67        42.88 o                         
 -12  -2   7        237.43        273.00        25.73 o                         
 -10  -2   7        676.46        708.95        35.73 o                         
  -8  -2   7        696.96        699.13        25.01 o                         
  -6  -2   7        363.57        333.13        16.44 o                         
  -4  -2   7        361.80        326.13        13.62 o                         
  -2  -2   7       1833.22       1874.92        35.90 o                         
   0  -2   7       1140.02       1067.72        40.02 o                         
   2  -2   7         78.19         55.74        14.29 o                         
   4  -2   7       1091.79       1104.88        45.74 o                         
   6  -2   7        655.30        719.68        16.00 o                         
   8  -2   7         32.42         26.33         6.93 o                         
  10  -2   7        597.07        575.55        22.21 o                         
  12  -2   7         85.11         97.92        13.20 o                         
  14  -2   7         12.99         17.15        21.44 o                         
  16  -2   7        207.51        288.73        34.30 o                         
  18  -2   7         42.68         58.60        27.16 o                         
 -23  -1   7        100.99        131.50        31.45 o                         
 -21  -1   7         61.13         71.04        15.06 o                         
 -19  -1   7          3.81         -9.23        10.98 o                         
 -17  -1   7         67.57         77.18        20.01 o                         
 -15  -1   7        500.10        447.38        34.30 o                         
 -13  -1   7        565.12        581.74        35.73 o                         
 -11  -1   7       3595.21       3753.44       117.21 o                         
  -9  -1   7        211.21        235.84        21.44 o                         
  -7  -1   7        764.95        764.19        46.45 o                         
  -5  -1   7       4381.43       4352.91        87.42 o                         
  -3  -1   7       1779.37       1913.20        43.46 o                         
  -1  -1   7        851.26        806.15        32.87 o                         
   1  -1   7       3559.35       4263.72       124.35 o                         
   3  -1   7        256.23        344.47        22.87 o                         
   5  -1   7        135.25        135.40         9.00 o                         
   7  -1   7         99.90         84.39         7.41 o                         
   9  -1   7        140.85        124.56         9.48 o                         
  11  -1   7         44.12         46.25        17.15 o                         
  13  -1   7         21.74         21.14        12.00 o                         
  15  -1   7         27.40          4.29        18.58 o                         
  17  -1   7        151.31        145.79        30.02 o                         
  19  -1   7         28.92         25.73        24.30 o                         
 -24   0   7         28.58         64.73        17.15 o                         
 -22   0   7        108.78        123.64        17.49 o                         
 -20   0   7         55.99         55.94        14.42 o                         
 -18   0   7        124.58        132.93        25.73 o                         
 -16   0   7          0.00         -5.72        14.29 o                         
 -14   0   7        125.50        124.35        21.44 o                         
 -12   0   7         45.58         78.61        17.15 o                         
 -10   0   7       1019.19       1190.64        47.17 o                         
  -8   0   7       1700.33       1519.39        80.76 o                         
  -6   0   7       2156.69       2088.95        46.99 o                         
  -4   0   7        198.54        203.46        11.12 o                         
  -2   0   7        609.80        640.34        27.16 o                         
   0   0   7       1116.74       1115.27        24.01 o                         
   2   0   7          6.22         37.16        11.43 o                         
   4   0   7         35.14         31.73         5.66 o                         
   6   0   7         13.93         14.92         6.25 o                         
   8   0   7        342.95        332.96        13.06 o                         
  10   0   7        632.71        617.24        18.08 o                         
  12   0   7        117.95        142.14        14.42 o                         
  14   0   7        374.01        393.47        34.30 o                         
  16   0   7         61.03         55.17        14.76 o                         
  18   0   7         37.76         67.18        25.73 o                         
 -23   1   7        101.00        104.60        17.86 o                         
 -21   1   7         61.02         94.38        31.45 o                         
 -19   1   7          3.78         -9.57        11.33 o                         
 -17   1   7         67.51         45.74        20.01 o                         
 -15   1   7        500.01        427.37        31.45 o                         
 -13   1   7        564.41        521.71        34.30 o                         
 -11   1   7       3596.32       3917.82       120.06 o                         
  -9   1   7        211.46        273.61        15.16 o                         
  -7   1   7        764.09        749.49        27.87 o                         
  -5   1   7       4386.17       4192.11        86.41 o                         
  -3   1   7       1778.24       2003.66        77.18 o                         
  -1   1   7        853.53        834.77        20.88 o                         
   1   1   7       3559.85       4319.43        83.16 o                         
   3   1   7        256.92        286.52        10.08 o                         
   5   1   7        134.63        126.91         8.17 o                         
   7   1   7         99.84        116.75         9.00 o                         
   9   1   7        140.52        131.28        10.08 o                         
  11   1   7         44.19         30.53         8.35 o                         
  13   1   7         21.65         16.63        10.98 o                         
  15   1   7         27.37         41.85        12.36 o                         
  17   1   7        151.20        141.42        21.44 o                         
 -24   2   7          0.73        -18.58        18.58 o                         
 -22   2   7        212.08        259.61        37.16 o                         
 -20   2   7         13.27         12.86        13.39 o                         
 -18   2   7         18.71         31.45        20.01 o                         
 -16   2   7        124.12         97.20        21.44 o                         
 -14   2   7        671.13        643.20        37.16 o                         
 -12   2   7        237.46        287.30        24.30 o                         
 -10   2   7        676.43        680.95        23.74 o                         
  -8   2   7        696.76        742.21        22.72 o                         
  -6   2   7        363.05        297.30        18.58 o                         
  -4   2   7        361.92        311.73        12.15 o                         
  -2   2   7       1834.69       1923.81        32.16 o                         
   0   2   7       1141.15       1156.63        21.17 o                         
   2   2   7         78.26         82.18         3.61 o                         
   4   2   7       1092.81       1081.61        21.81 o                         
   6   2   7        654.91        672.53        17.43 o                         
   8   2   7         32.00         33.55         8.60 o                         
  10   2   7        596.60        570.95        18.26 o                         
  12   2   7         85.26         90.68        19.02 o                         
  14   2   7         12.93          7.15        20.01 o                         
  16   2   7        207.19        195.82        24.30 o                         
  18   2   7         42.70         37.16        20.01 o                         
 -23   3   7         21.66          5.72        17.15 o                         
 -21   3   7         77.16        112.92        22.87 o                         
 -19   3   7         16.99        -14.29        14.29 o                         
 -17   3   7         56.54         68.61        20.01 o                         
 -15   3   7        137.99        171.52        22.87 o                         
 -13   3   7        555.86        528.77        52.17 o                         
 -11   3   7       1002.90       1141.13        32.84 o                         
  -9   3   7        394.94        435.95        24.30 o                         
  -7   3   7       1351.52       1442.20        48.60 o                         
  -5   3   7        309.34        346.28        12.13 o                         
  -3   3   7       1505.81       1665.52        34.19 o                         
  -1   3   7        421.46        424.51        21.44 o                         
   1   3   7        582.31        473.84        11.37 o                         
   3   3   7       1024.05        999.34        19.55 o                         
   5   3   7        386.05        394.63         9.93 o                         
   7   3   7         65.97         72.01         7.87 o                         
   9   3   7        222.59        209.06        11.39 o                         
  11   3   7        118.85        109.49        10.37 o                         
  13   3   7         22.28          8.06        10.98 o                         
  15   3   7         10.46         15.72        17.15 o                         
  17   3   7         37.41         17.15        18.58 o                         
  19   3   7         32.15         21.44        20.01 o                         
 -22   4   7          1.87        -10.72        22.15 o                         
 -20   4   7         62.96         60.55        26.44 o                         
 -18   4   7        113.04        128.33        25.73 o                         
 -16   4   7        301.85        316.45        19.12 o                         
 -14   4   7        221.35        231.55        16.08 o                         
 -12   4   7        148.17        160.09        20.01 o                         
 -10   4   7        430.03        395.93        24.30 o                         
  -8   4   7        328.76        291.59        18.58 o                         
  -6   4   7       2093.65       2139.36        41.93 o                         
  -4   4   7        552.59        561.73        28.59 o                         
  -2   4   7        867.02        844.23        36.45 o                         
   0   4   7        594.79        665.44        18.34 o                         
   2   4   7        756.89        742.12        19.52 o                         
   4   4   7        581.54        564.56        15.17 o                         
   6   4   7       1138.23       1117.56        30.56 o                         
   8   4   7        109.45        105.53        15.72 o                         
  10   4   7        193.28        169.03        28.59 o                         
  12   4   7         91.03        128.32        23.58 o                         
  14   4   7        204.87        212.97        22.87 o                         
  16   4   7          3.17         34.30        18.58 o                         
  18   4   7         36.13         62.89        21.44 o                         
 -21   5   7         22.48         18.58        18.58 o                         
 -19   5   7         87.40         60.76        14.15 o                         
 -17   5   7         76.55         81.87        13.14 o                         
 -15   5   7        151.83        127.21        20.01 o                         
 -13   5   7         84.78        120.06        17.15 o                         
 -11   5   7        214.48        201.54        18.58 o                         
  -9   5   7         83.87         84.55         8.09 o                         
  -7   5   7        374.63        368.77        25.73 o                         
  -5   5   7        395.25        386.44        17.87 o                         
  -3   5   7        132.50        154.86        17.15 o                         
  -1   5   7        731.80        834.28        16.71 o                         
   1   5   7         16.17         17.79         6.91 o                         
   3   5   7        593.03        572.33        13.76 o                         
   5   5   7        242.50        224.85        14.05 o                         
   7   5   7        794.39        808.78        20.39 o                         
   9   5   7         39.28         33.62        11.33 o                         
  11   5   7        344.07        364.88        21.44 o                         
  13   5   7        165.15        150.28        16.83 o                         
  15   5   7         55.23         51.46        17.15 o                         
  17   5   7         15.56         21.44        18.58 o                         
 -20   6   7          6.06         17.15        18.58 o                         
 -18   6   7          5.37         12.86        15.72 o                         
 -16   6   7        511.84        465.96        28.59 o                         
  -8   6   7          3.26         -5.72         8.93 o                         
  -6   6   7        606.66        571.31        30.73 o                         
  -4   6   7        117.17        117.64        13.14 o                         
  -2   6   7        236.95        240.75        17.87 o                         
   0   6   7         84.02        101.84        12.38 o                         
   2   6   7       3256.92       3049.85        44.72 o                         
   4   6   7        259.51        238.97        10.42 o                         
   6   6   7         58.75         39.86         8.17 o                         
   8   6   7        187.69        166.73        11.56 o                         
  10   6   7        117.51        120.52        11.62 o                         
  12   6   7          3.60        -10.42        12.00 o                         
  14   6   7         24.15         14.29        17.15 o                         
  16   6   7         39.34         11.43        20.01 o                         
 -19   7   7         36.36          8.58        17.15 o                         
 -17   7   7         65.87         45.74        17.15 o                         
 -15   7   7        146.21        155.80        20.01 o                         
 -11   7   7        162.84        135.37        20.73 o                         
  -9   7   7         33.89         32.63        11.59 o                         
  -7   7   7         13.83         -4.29         9.10 o                         
  -5   7   7        302.12        290.52        21.44 o                         
  -3   7   7        222.46        227.02        35.02 o                         
  -1   7   7        288.79        297.37        16.15 o                         
   1   7   7        140.99        126.95        10.52 o                         
   3   7   7        287.76        286.81        11.71 o                         
   5   7   7         60.43         45.69        12.45 o                         
   7   7   7        205.88        212.53        12.47 o                         
   9   7   7        566.59        631.74        49.31 o                         
  11   7   7          6.89          3.24        12.68 o                         
  13   7   7         17.88         20.58        29.30 o                         
  15   7   7          9.86         18.58        18.58 o                         
 -18   8   7          5.23          1.43        17.15 o                         
 -16   8   7         44.78         56.41        22.15 o                         
 -14   8   7         40.29         30.29        12.68 o                         
 -12   8   7         45.15         36.04        11.33 o                         
 -10   8   7         74.72         68.22        13.02 o                         
  -8   8   7        107.87        122.40        14.63 o                         
  -6   8   7         74.81         55.23        14.29 o                         
  -4   8   7        555.86        514.88        24.26 o                         
  -2   8   7        247.25        205.83        17.18 o                         
   0   8   7        166.36        177.54        12.80 o                         
   2   8   7         23.28         40.27         9.86 o                         
   4   8   7         70.17         64.05         9.70 o                         
   6   8   7        143.19        143.18        12.17 o                         
   8   8   7         28.43         30.51        12.68 o                         
  10   8   7          2.59         28.08        15.72 o                         
  12   8   7         56.42         66.42        16.11 o                         
  14   8   7          9.97          8.58        18.58 o                         
 -17   9   7         14.33         -2.58        12.68 o                         
 -15   9   7         16.16         20.62        13.72 o                         
 -13   9   7         63.65         46.30        13.39 o                         
 -11   9   7         63.01         38.59        18.58 o                         
  -9   9   7        151.32        159.88        22.15 o                         
  -7   9   7         48.31         52.39         8.63 o                         
  -5   9   7         28.47         19.96         7.72 o                         
  -3   9   7         88.17         80.58        28.59 o                         
  -1   9   7         31.05         46.26        10.47 o                         
   1   9   7         33.37         43.03        17.55 o                         
   3   9   7         64.18         63.04        11.13 o                         
   5   9   7         53.44         34.24        12.79 o                         
   7   9   7        127.50        149.51        16.65 o                         
   9   9   7        155.64        152.48        55.03 o                         
  11   9   7          2.78          4.49        13.72 o                         
 -14  10   7          3.28         24.67        12.96 o                         
 -12  10   7         33.78         41.84        12.68 o                         
 -10  10   7         11.98         11.00        11.33 o                         
  -8  10   7         40.74         44.66        10.82 o                         
  -6  10   7         73.35         79.25        10.26 o                         
  -4  10   7         12.37          4.07        13.02 o                         
  -2  10   7          7.51         20.60        14.63 o                         
   0  10   7         56.23         49.97        11.97 o                         
   2  10   7         98.67        116.80        14.08 o                         
   4  10   7         85.08         85.76        25.73 o                         
   6  10   7          7.57          7.15        22.87 o                         
   8  10   7          5.17         11.58        23.58 o                         
  10  10   7          0.77         23.70        21.44 o                         
 -11  11   7         10.55        -11.63        11.63 o                         
  -9  11   7        116.30        128.64        27.16 o                         
  -7  11   7          9.68          8.58        21.44 o                         
  -5  11   7         51.91         72.98        16.17 o                         
  -3  11   7         46.61         56.00        17.09 o                         
  -1  11   7        140.68        132.51        25.73 o                         
   1  11   7         26.65         39.31        17.18 o                         
   3  11   7          0.76         -1.43        22.87 o                         
   5  11   7          8.60        -21.44        21.44 o                         
   7  11   7         35.70         51.46        27.16 o                         
  -6  12   7          0.69        -21.44        21.44 o                         
  -4  12   7         38.40         57.17        25.73 o                         
  -2  12   7         25.34         34.30        16.47 o                         
   0  12   7         23.55         44.47        18.11 o                         
   4 -10   8        176.85        210.11        30.02 o                         
   6 -10   8         61.73         60.03        24.30 o                         
   8 -10   8         47.00         51.46        25.73 o                         
 -15  -9   8          9.83         10.01        22.87 o                         
  -3  -9   8         12.64          2.86        15.72 o                         
  -1  -9   8         13.18         22.87        17.15 o                         
   1  -9   8         80.97         85.76        21.44 o                         
   3  -9   8          9.12        -17.15        18.58 o                         
   5  -9   8         77.23         84.33        24.30 o                         
   7  -9   8          6.84         40.02        22.87 o                         
   9  -9   8         12.35         30.02        22.87 o                         
  11  -9   8         53.98         24.30        27.16 o                         
 -18  -8   8         64.14         50.03        27.16 o                         
 -16  -8   8         47.78         21.72        35.73 o                         
 -14  -8   8         56.05         63.38        16.08 o                         
 -12  -8   8        236.37        248.13        19.69 o                         
 -10  -8   8        187.87        195.07        17.18 o                         
  -8  -8   8        134.60        167.67        15.16 o                         
  -6  -8   8        170.04        195.82        22.87 o                         
  -4  -8   8        260.68        258.71        24.30 o                         
  -2  -8   8        140.47        134.36        20.01 o                         
   0  -8   8        108.16        108.63        20.01 o                         
   2  -8   8        254.53        210.11        25.73 o                         
   4  -8   8         69.49         97.20        22.87 o                         
   6  -8   8        368.57        330.18        34.30 o                         
   8  -8   8         80.51         85.76        25.73 o                         
  10  -8   8          0.46         14.29        22.87 o                         
  12  -8   8          6.75         -7.15        25.73 o                         
 -19  -7   8         58.63         61.46        28.59 o                         
 -17  -7   8         22.16         51.46        25.73 o                         
 -15  -7   8         86.28         92.91        25.73 o                         
 -13  -7   8        164.96        183.86        18.19 o                         
 -11  -7   8         99.62        129.26        15.06 o                         
  -9  -7   8         69.51         66.17        20.73 o                         
  -7  -7   8        942.29        914.95        28.69 o                         
  -5  -7   8         19.18         15.56         8.93 o                         
  -3  -7   8        297.46        302.41        15.06 o                         
  -1  -7   8        401.50        351.62        28.59 o                         
   1  -7   8        193.48        160.09        22.87 o                         
   3  -7   8         94.11         72.90        20.01 o                         
   5  -7   8        309.33        284.44        30.02 o                         
   7  -7   8         55.99        117.21        25.73 o                         
   9  -7   8         13.90          1.43        18.58 o                         
  11  -7   8        209.12        170.09        30.02 o                         
  13  -7   8         57.36         94.34        30.02 o                         
 -20  -6   8         10.39         70.04        27.16 o                         
 -18  -6   8          4.96         17.15        22.87 o                         
 -16  -6   8        157.90        191.53        30.02 o                         
 -14  -6   8         49.93         31.45        20.01 o                         
 -12  -6   8        102.11        116.78        24.30 o                         
 -10  -6   8         93.04         88.71        13.14 o                         
  -8  -6   8         23.88         15.01        10.11 o                         
  -6  -6   8          3.39         11.13         9.56 o                         
  -4  -6   8         50.02         40.72        10.01 o                         
  -2  -6   8        160.34        153.77        15.72 o                         
   0  -6   8         58.61         44.64        12.86 o                         
   2  -6   8          2.21         -7.15        15.72 o                         
   4  -6   8        343.30        310.17        30.02 o                         
   6  -6   8        182.63        202.97        27.16 o                         
   8  -6   8        165.88        178.67        28.59 o                         
  10  -6   8         82.56         91.48        24.30 o                         
  12  -6   8         75.24         48.60        25.73 o                         
  14  -6   8          0.52          2.86        22.87 o                         
 -21  -5   8         19.63         60.03        27.16 o                         
 -19  -5   8        273.51        261.57        37.16 o                         
 -17  -5   8        134.93        148.65        28.59 o                         
 -15  -5   8        112.87        128.64        25.73 o                         
 -13  -5   8        205.00        227.26        27.16 o                         
 -11  -5   8        532.06        490.61        37.88 o                         
  -9  -5   8        940.35        924.31        30.32 o                         
  -7  -5   8        520.24        504.15        33.59 o                         
  -5  -5   8        274.90        266.13        15.06 o                         
  -3  -5   8        527.28        493.92        32.16 o                         
  -1  -5   8        711.73        669.70        16.58 o                         
   1  -5   8        636.47        591.75        35.73 o                         
   3  -5   8         89.68         71.47        18.58 o                         
   5  -5   8        120.07        130.07        24.30 o                         
   7  -5   8        344.20        478.83        34.30 o                         
   9  -5   8        115.60         68.61        22.87 o                         
  11  -5   8        403.73        424.51        40.02 o                         
  13  -5   8         62.45         98.62        27.16 o                         
  15  -5   8          6.58         -1.43        22.87 o                         
 -22  -4   8          2.58         24.30        22.87 o                         
 -20  -4   8         99.43        157.23        30.02 o                         
 -18  -4   8          6.41         -5.72        21.44 o                         
 -16  -4   8          2.56         -4.29        18.58 o                         
 -14  -4   8        138.30         98.62        22.87 o                         
 -12  -4   8        452.92        468.82        34.30 o                         
 -10  -4   8        116.32        114.91        13.62 o                         
  -8  -4   8        267.59        285.24        16.17 o                         
  -6  -4   8        352.68        405.86        17.67 o                         
  -4  -4   8       1022.23       1088.68        29.26 o                         
  -2  -4   8       1364.78       1368.32        53.60 o                         
   0  -4   8        361.10        341.25        19.30 o                         
   2  -4   8        138.73        154.37        20.01 o                         
   4  -4   8       1412.20       1476.51        60.03 o                         
   6  -4   8        254.92        222.98        25.73 o                         
   8  -4   8         62.25         41.45        20.01 o                         
  10  -4   8         32.85         55.74        21.44 o                         
  12  -4   8         87.87         50.03        22.87 o                         
  14  -4   8          2.89         -7.15        21.44 o                         
  16  -4   8         56.78         35.73        27.16 o                         
 -21  -3   8         64.74         77.18        27.16 o                         
 -19  -3   8        148.87        135.79        28.59 o                         
 -17  -3   8         74.57         58.60        22.87 o                         
 -15  -3   8         50.79         75.75        20.01 o                         
 -13  -3   8        748.87        721.82        42.88 o                         
 -11  -3   8       1093.61       1160.62        50.03 o                         
  -9  -3   8        144.75        147.49        15.72 o                         
  -7  -3   8       1329.86       1248.19        61.46 o                         
  -5  -3   8         90.61         92.47         9.56 o                         
  -3  -3   8        625.60        682.70        21.15 o                         
  -1  -3   8        476.17        455.21        11.37 o                         
   1  -3   8       1202.74       1286.40        50.03 o                         
   3  -3   8        112.76        117.21        18.58 o                         
   5  -3   8        747.63        752.86        26.44 o                         
   7  -3   8        856.63        879.04        47.17 o                         
   9  -3   8        775.72        677.51        41.45 o                         
  11  -3   8         26.23         28.59        20.01 o                         
  13  -3   8         32.46         27.16        20.01 o                         
  15  -3   8        353.83        334.47        37.16 o                         
  17  -3   8         29.67         67.18        28.59 o                         
 -22  -2   8         14.73         65.75        25.73 o                         
 -20  -2   8        157.43        179.31        19.30 o                         
 -18  -2   8          5.96        -14.29        18.58 o                         
 -16  -2   8        230.74        224.41        27.16 o                         
 -14  -2   8        654.43        650.35        40.02 o                         
 -12  -2   8        982.41        861.89        42.88 o                         
 -10  -2   8        389.98        404.24        19.69 o                         
  -8  -2   8        152.88        138.00        11.59 o                         
  -6  -2   8       5182.20       5215.97       105.61 o                         
  -4  -2   8        496.19        469.19        18.58 o                         
  -2  -2   8        546.94        521.80        11.87 o                         
   0  -2   8        164.47        161.52        17.15 o                         
   2  -2   8       3540.92       3797.75       115.78 o                         
   4  -2   8        237.30        230.12        22.87 o                         
   6  -2   8        248.05        190.46        15.01 o                         
   8  -2   8         86.68         76.07         7.76 o                         
  10  -2   8        265.52        287.39        16.39 o                         
  12  -2   8        113.91        121.49        25.73 o                         
  14  -2   8        160.19        198.68        28.59 o                         
  16  -2   8          4.63         -1.43        22.87 o                         
  18  -2   8          7.27         -7.15        21.44 o                         
 -23  -1   8          1.14        -12.86        21.44 o                         
 -21  -1   8          9.12          2.33        12.96 o                         
 -19  -1   8         63.36         68.61        21.44 o                         
 -17  -1   8         12.32         12.86        18.58 o                         
 -15  -1   8         53.92         32.87        18.58 o                         
 -13  -1   8         23.10         17.15        17.15 o                         
 -11  -1   8        713.35        670.36        35.73 o                         
  -9  -1   8       2338.09       2120.65        70.04 o                         
  -7  -1   8        148.55        152.23        12.13 o                         
  -5  -1   8       1805.90       2014.30        46.45 o                         
  -3  -1   8       1595.30       1516.37        36.88 o                         
  -1  -1   8         55.51         48.60        11.43 o                         
   1  -1   8        439.51        411.65        24.30 o                         
   3  -1   8       1041.16       1109.17        45.74 o                         
   5  -1   8        113.54         99.47        11.26 o                         
   7  -1   8        192.28        189.09        10.00 o                         
   9  -1   8         33.46         28.38         7.76 o                         
  11  -1   8        715.53        708.24        44.31 o                         
  13  -1   8        227.32        227.73        17.15 o                         
  15  -1   8          8.74         10.01        21.44 o                         
  17  -1   8         39.64         65.75        25.73 o                         
 -24   0   8         28.19         42.92        26.44 o                         
 -22   0   8         73.43        116.53        37.88 o                         
 -20   0   8        182.93        176.08        17.86 o                         
 -18   0   8         22.24         32.87        21.44 o                         
 -16   0   8        195.20        142.93        24.30 o                         
 -14   0   8          4.78         -7.15        15.72 o                         
 -12   0   8        160.18        121.49        18.58 o                         
 -10   0   8       1515.57       1361.46        37.40 o                         
  -8   0   8       6673.70       7143.84       142.51 o                         
  -6   0   8        729.49        967.45        34.30 o                         
  -4   0   8       5397.47       5595.78       115.78 o                         
  -2   0   8      19508.22      22785.11      1036.27 o                         
   0   0   8       4129.18       4047.01        78.35 o                         
   2   0   8      13678.24      13728.79       371.63 o                         
   4   0   8        839.19        723.94        32.84 o                         
   6   0   8       1017.77       1054.28        22.75 o                         
   8   0   8         53.28         40.57         8.17 o                         
  10   0   8        676.23        666.33        19.27 o                         
  12   0   8          1.69          2.81         7.95 o                         
  14   0   8        648.97        661.50        27.13 o                         
  16   0   8          0.26         13.48        20.73 o                         
  18   0   8         23.71         58.60        24.30 o                         
 -23   1   8          1.15         -3.68        13.72 o                         
 -21   1   8          9.11         25.78        14.42 o                         
 -19   1   8         63.31         90.05        24.30 o                         
 -17   1   8         12.36         -8.58        15.72 o                         
 -15   1   8         53.94         38.59        17.15 o                         
 -13   1   8         23.02         32.87        17.15 o                         
 -11   1   8        712.84        634.83        24.26 o                         
  -9   1   8       2336.03       2177.39        51.03 o                         
  -7   1   8        148.53        145.38        16.44 o                         
  -5   1   8       1807.04       1951.05        62.89 o                         
  -3   1   8       1596.08       1586.57        51.46 o                         
  -1   1   8         55.52         69.71        14.29 o                         
   1   1   8        441.30        490.51        14.76 o                         
   3   1   8       1041.46       1158.40        27.44 o                         
   5   1   8        113.39        115.27         9.31 o                         
   7   1   8        192.22        198.35        10.87 o                         
   9   1   8         33.40         42.54         8.71 o                         
  11   1   8        715.31        731.32        21.01 o                         
  13   1   8        227.26        263.15        14.81 o                         
  15   1   8          8.69          4.29        24.30 o                         
  17   1   8         39.52         54.14        14.63 o                         
 -24   2   8         77.74        101.48        22.87 o                         
 -22   2   8         14.68         22.03        14.42 o                         
 -20   2   8        157.65        181.31        17.86 o                         
 -18   2   8          5.95        -15.72        17.15 o                         
 -16   2   8        230.68        222.98        25.73 o                         
 -14   2   8        654.36        647.58        45.74 o                         
 -12   2   8        983.51        946.78        30.81 o                         
 -10   2   8        389.30        429.03        19.20 o                         
  -8   2   8        152.90        147.28        11.12 o                         
  -6   2   8       5181.18       5225.66       147.22 o                         
  -4   2   8        495.57        482.96        16.44 o                         
  -2   2   8        546.36        545.45        12.91 o                         
   0   2   8        164.70        164.57         9.05 o                         
   2   2   8       3541.09       3880.61        54.63 o                         
   4   2   8        237.72        245.63        15.11 o                         
   6   2   8        247.49        202.31        10.37 o                         
   8   2   8         86.99         68.77         9.00 o                         
  10   2   8        266.02        259.28        13.41 o                         
  12   2   8        114.13        106.36        10.73 o                         
  14   2   8        160.87        180.06        27.87 o                         
  16   2   8          4.71         24.30        18.58 o                         
  18   2   8          7.34         14.29        18.58 o                         
 -23   3   8         48.88         60.84        15.80 o                         
 -21   3   8         64.70         49.54        11.97 o                         
 -19   3   8        148.57        178.19        19.20 o                         
 -17   3   8         74.41         84.01        14.63 o                         
 -15   3   8         50.67         58.95        17.15 o                         
 -13   3   8        746.64        762.67        27.29 o                         
 -11   3   8       1093.85       1116.76        32.84 o                         
  -9   3   8        144.09        130.07        15.72 o                         
  -7   3   8       1330.34       1304.99        42.88 o                         
  -5   3   8         91.00         88.64         7.07 o                         
  -3   3   8        624.80        733.07        15.54 o                         
  -1   3   8        478.33        460.25        21.44 o                         
   1   3   8       1203.58       1296.49        37.75 o                         
   3   3   8        112.59        121.95         5.28 o                         
   5   3   8        748.39        754.00        18.16 o                         
   7   3   8        856.69        904.61        25.31 o                         
   9   3   8        776.05        760.66        20.95 o                         
  11   3   8         26.20         30.35         8.71 o                         
  13   3   8         32.38         11.06        11.59 o                         
  15   3   8        353.77        415.94        31.45 o                         
  17   3   8         29.59         -2.86        18.58 o                         
 -22   4   8          2.57         -1.59        14.29 o                         
 -20   4   8         99.50        102.55        26.44 o                         
 -18   4   8          6.44         11.43        17.15 o                         
 -16   4   8          2.53          1.57        12.15 o                         
 -14   4   8        138.48        148.65        21.44 o                         
 -12   4   8        452.18        397.36        27.16 o                         
 -10   4   8        116.13        112.92        15.72 o                         
  -8   4   8        267.45        280.15        18.58 o                         
  -6   4   8        353.07        403.40        11.87 o                         
  -4   4   8       1023.27       1084.87        40.02 o                         
  -2   4   8       1365.50       1394.12        34.32 o                         
   0   4   8        361.16        354.26        11.37 o                         
   2   4   8        138.23        139.40         6.87 o                         
   4   4   8       1411.68       1434.94        27.44 o                         
   6   4   8        255.05        253.77        22.87 o                         
   8   4   8         62.09         54.31        11.33 o                         
  10   4   8         32.74         16.11        10.98 o                         
  12   4   8         87.97         57.66        16.44 o                         
  14   4   8          2.84          5.32        12.60 o                         
  16   4   8         56.96         41.45        18.58 o                         
  18   4   8          2.59         24.30        18.58 o                         
 -19   5   8        273.33        257.48        20.73 o                         
 -17   5   8        134.76        152.94        22.87 o                         
 -15   5   8        112.65        131.50        20.01 o                         
 -13   5   8        205.33        208.68        20.01 o                         
 -11   5   8        532.39        485.98        25.73 o                         
  -9   5   8        941.39        983.38        32.87 o                         
  -7   5   8        521.39        501.70        28.59 o                         
  -5   5   8        275.18        308.74        22.87 o                         
  -3   5   8        527.77        514.19        26.44 o                         
  -1   5   8        712.05        633.31        23.18 o                         
   1   5   8        638.49        673.16        17.30 o                         
   3   5   8         89.53         82.22         7.29 o                         
   5   5   8        120.08        132.34         9.03 o                         
   7   5   8        343.48        374.09        14.00 o                         
   9   5   8        115.81         98.98        13.72 o                         
  11   5   8        403.89        429.08        22.66 o                         
  13   5   8         62.69         71.79        15.06 o                         
  15   5   8          6.55          0.00        18.58 o                         
  17   5   8         20.72          0.00        18.58 o                         
 -20   6   8         10.44          7.15        18.58 o                         
 -18   6   8          4.98         20.01        15.72 o                         
 -10   6   8         92.61        104.34        18.58 o                         
  -8   6   8         23.91         19.30        12.15 o                         
  -6   6   8          3.40          8.10        10.58 o                         
  -4   6   8         50.00         35.73        11.12 o                         
  -2   6   8        160.00        148.25        14.63 o                         
   0   6   8         58.54         49.09         9.19 o                         
   2   6   8          2.15         16.12        13.57 o                         
   4   6   8        343.98        281.96        19.79 o                         
   6   6   8        182.52        165.02        10.63 o                         
   8   6   8        165.18        173.09        11.74 o                         
  10   6   8         83.18        112.44        15.06 o                         
  12   6   8         75.23         69.11        14.27 o                         
  14   6   8          0.52         22.97        14.04 o                         
  16   6   8          5.26          2.86        18.58 o                         
 -19   7   8         58.76         74.33        20.01 o                         
 -17   7   8         22.07         34.30        17.15 o                         
 -15   7   8         86.75         85.76        17.15 o                         
 -11   7   8         99.83         90.18        13.62 o                         
  -9   7   8         69.57         83.84        12.60 o                         
  -7   7   8        943.45        897.32        29.80 o                         
  -5   7   8         18.90         31.45        12.86 o                         
  -3   7   8        298.23        302.54        30.02 o                         
  -1   7   8        400.34        423.24        16.19 o                         
   1   7   8        194.36        184.58        13.09 o                         
   3   7   8         93.83        110.62        10.55 o                         
   5   7   8        309.84        331.82        14.12 o                         
   7   7   8         56.33         89.94        13.20 o                         
   9   7   8         13.99         16.69        12.36 o                         
  11   7   8        209.20        166.52        17.96 o                         
  13   7   8         57.35        119.50        28.59 o                         
  15   7   8         23.34         17.15        20.01 o                         
 -18   8   8         64.03         78.61        20.01 o                         
 -16   8   8         47.86         34.30        13.72 o                         
 -14   8   8         55.84         50.57        20.73 o                         
 -12   8   8        236.29        168.66        24.30 o                         
 -10   8   8        188.21        197.32        17.15 o                         
  -8   8   8        135.07        155.53        28.59 o                         
  -6   8   8        169.78        203.90        18.58 o                         
  -4   8   8        260.78        257.13        18.68 o                         
  -2   8   8        140.01        103.68        14.63 o                         
   0   8   8        108.39        128.08        12.16 o                         
   2   8   8        254.85        245.36        14.03 o                         
   4   8   8         69.50         88.67        14.01 o                         
   6   8   8        368.62        368.82        21.15 o                         
   8   8   8         80.23         79.62        15.06 o                         
  10   8   8          0.46          4.34        16.44 o                         
  12   8   8          6.76        -12.96        12.96 o                         
 -17   9   8          4.06         -9.57        13.02 o                         
 -15   9   8          9.83         19.69        29.30 o                         
 -13   9   8          0.34          5.16        12.15 o                         
 -11   9   8         44.38         27.59        14.29 o                         
  -9   9   8         90.87         97.90        14.63 o                         
  -7   9   8          0.23        -10.98        10.98 o                         
  -5   9   8          3.02         -3.57        12.13 o                         
  -3   9   8         12.70         10.72        12.13 o                         
  -1   9   8         13.12          6.98        12.60 o                         
   1   9   8         80.84         70.05        11.56 o                         
   3   9   8          9.21         15.01        17.87 o                         
   5   9   8         77.49         97.20        27.16 o                         
   7   9   8          6.89          1.92        12.68 o                         
   9   9   8         12.30          8.67        14.76 o                         
  11   9   8         54.00         61.75        16.39 o                         
 -14  10   8         93.07         85.44        14.76 o                         
 -12  10   8        187.81        172.95        27.16 o                         
 -10  10   8          4.13         10.32        15.01 o                         
  -8  10   8        241.70        285.39        20.01 o                         
  -6  10   8         50.45         64.46         9.23 o                         
  -4  10   8        153.35        176.67        18.68 o                         
  -2  10   8         34.16         28.09        14.63 o                         
   0  10   8         46.81         31.27        16.08 o                         
   2  10   8         72.73         52.17        17.18 o                         
   4  10   8        177.28        147.22        31.45 o                         
   6  10   8         61.66        101.48        30.02 o                         
   8  10   8         47.04         48.73        16.11 o                         
 -11  11   8         45.98         53.29        13.20 o                         
  -9  11   8         31.68         17.10        16.44 o                         
  -7  11   8         11.13         18.58        22.87 o                         
  -5  11   8          1.90         -5.72        18.58 o                         
  -3  11   8          9.40         32.87        16.08 o                         
  -1  11   8         21.96         35.20        16.08 o                         
   1  11   8         44.48         75.29        32.16 o                         
   3  11   8         28.89         40.02        22.87 o                         
   5  11   8         35.72         47.17        25.73 o                         
  -4  12   8         89.09        115.78        28.59 o                         
  -2  12   8          9.73          2.14        32.16 o                         
   2 -10   9         13.92         15.72        21.44 o                         
   4 -10   9         57.01         70.04        25.73 o                         
   6 -10   9         21.86         45.74        22.87 o                         
   8 -10   9         73.74         87.19        28.59 o                         
 -15  -9   9        147.16        300.16        35.73 o                         
  -5  -9   9        136.30        164.37        22.87 o                         
  -3  -9   9        193.61        181.53        24.30 o                         
  -1  -9   9        173.04        218.69        25.73 o                         
   1  -9   9         91.09        102.91        24.30 o                         
   3  -9   9        257.12        295.87        32.87 o                         
   5  -9   9        138.28        160.09        28.59 o                         
   7  -9   9         22.45         14.29        22.87 o                         
   9  -9   9         13.66         27.16        24.30 o                         
 -18  -8   9         16.71         17.07        17.09 o                         
 -16  -8   9          3.24          5.34        15.06 o                         
 -14  -8   9         29.65         36.24        15.64 o                         
 -12  -8   9         45.89         49.31        14.15 o                         
 -10  -8   9         14.92         -3.85        11.59 o                         
  -8  -8   9        146.18        142.93        22.87 o                         
  -6  -8   9         22.05         28.59        15.72 o                         
  -4  -8   9        364.43        363.05        30.02 o                         
  -2  -8   9        155.40        161.52        22.87 o                         
   0  -8   9        112.85        125.78        22.87 o                         
   2  -8   9         32.29         60.03        21.44 o                         
   4  -8   9         26.51         -4.29        18.58 o                         
   6  -8   9         70.58         45.74        22.87 o                         
   8  -8   9         46.58         15.72        22.87 o                         
  10  -8   9         12.52          8.58        24.30 o                         
  12  -8   9         24.52         32.87        28.59 o                         
 -19  -7   9         69.56        110.90        20.55 o                         
 -17  -7   9          5.31          3.69        21.44 o                         
 -15  -7   9        102.67         92.24        16.65 o                         
 -13  -7   9        146.16        190.63        19.30 o                         
 -11  -7   9         25.16         35.73        13.14 o                         
  -9  -7   9        145.19        162.96        15.16 o                         
  -7  -7   9         66.28         58.21        12.00 o                         
  -5  -7   9        322.79        317.31        17.09 o                         
  -3  -7   9         67.14         69.49        10.29 o                         
  -1  -7   9        602.72        558.87        34.30 o                         
   1  -7   9        409.01        378.77        31.45 o                         
   3  -7   9         55.11         27.16        18.58 o                         
   5  -7   9         21.47         44.31        21.44 o                         
   7  -7   9         16.72         61.46        22.87 o                         
   9  -7   9        179.15        194.39        31.45 o                         
  11  -7   9         21.71         27.16        25.73 o                         
  13  -7   9          2.47         -1.43        24.30 o                         
 -20  -6   9         61.68         55.74        28.59 o                         
 -18  -6   9         45.70         60.03        25.73 o                         
 -16  -6   9        157.68        182.96        30.02 o                         
 -14  -6   9         81.70        103.39        21.44 o                         
 -12  -6   9        408.78        425.15        23.74 o                         
 -10  -6   9        304.00        297.90        18.68 o                         
  -8  -6   9        111.95        101.39        12.60 o                         
  -6  -6   9         18.62          9.18        11.43 o                         
  -4  -6   9         16.24         13.98         8.93 o                         
  -2  -6   9        233.10        214.98        19.30 o                         
   0  -6   9        260.53        231.30        14.76 o                         
   2  -6   9       1392.11       1366.45        58.60 o                         
   4  -6   9        850.69        807.58        45.74 o                         
   6  -6   9         70.97        105.77        22.87 o                         
   8  -6   9        833.04        787.57        50.03 o                         
  10  -6   9        157.20        140.08        28.59 o                         
  12  -6   9         56.29         38.59        24.30 o                         
  14  -6   9          2.72         -5.72        25.73 o                         
 -21  -5   9         22.49         40.02        27.16 o                         
 -19  -5   9         68.89         57.17        27.16 o                         
 -17  -5   9         60.43         71.47        24.30 o                         
 -15  -5   9         36.89         51.46        21.44 o                         
 -13  -5   9          5.34         16.50        12.00 o                         
 -11  -5   9          9.85          7.01        10.58 o                         
  -9  -5   9        190.79        194.18        17.87 o                         
  -7  -5   9          4.10         -9.10        10.01 o                         
  -5  -5   9         12.10         -2.35         8.55 o                         
  -3  -5   9         56.02         53.00         9.25 o                         
  -1  -5   9        148.51        136.00        11.63 o                         
   1  -5   9         32.23         25.73        17.15 o                         
   3  -5   9        824.60        761.84        44.31 o                         
   5  -5   9        462.12        477.40        34.30 o                         
   7  -5   9          2.40         34.30        18.58 o                         
   9  -5   9         33.52         18.58        21.44 o                         
  11  -5   9         24.72         14.29        21.44 o                         
  13  -5   9         26.96         62.89        25.73 o                         
  15  -5   9         18.65          5.72        25.73 o                         
 -22  -4   9        119.13        140.08        30.02 o                         
 -20  -4   9          1.38         10.01        22.87 o                         
 -18  -4   9        388.08        423.08        38.59 o                         
 -16  -4   9        389.18        370.20        35.73 o                         
 -14  -4   9        590.02        673.22        41.45 o                         
 -12  -4   9       1021.57       1006.87        33.85 o                         
 -10  -4   9         10.62          5.72        10.11 o                         
  -8  -4   9        256.00        275.43        16.08 o                         
  -6  -4   9        166.15        185.45        13.02 o                         
  -4  -4   9        554.82        532.18        20.14 o                         
  -2  -4   9         43.22         53.21         8.93 o                         
   0  -4   9        413.16        418.80        28.59 o                         
   2  -4   9        570.42        538.86        34.30 o                         
   4  -4   9       1362.93       1335.00        57.17 o                         
   6  -4   9       3174.61       3048.78       104.34 o                         
   8  -4   9        251.42        215.83        27.16 o                         
  10  -4   9         34.94         44.31        21.44 o                         
  12  -4   9        415.37        413.08        38.59 o                         
  14  -4   9          0.22        -11.43        22.87 o                         
  16  -4   9         45.78         27.16        27.16 o                         
 -21  -3   9          4.99         14.29        20.01 o                         
 -19  -3   9         44.90         31.45        22.87 o                         
 -17  -3   9         46.52         47.17        21.44 o                         
 -15  -3   9        309.11        308.74        30.02 o                         
 -13  -3   9        236.53        221.55        25.73 o                         
 -11  -3   9       1062.92       1038.95        32.84 o                         
  -9  -3   9        136.29        135.80        13.14 o                         
  -7  -3   9         63.21         60.58        10.11 o                         
  -5  -3   9        353.51        347.61        24.30 o                         
  -3  -3   9        574.11        592.05        20.55 o                         
  -1  -3   9       1499.43       1497.21        37.35 o                         
   1  -3   9         90.57         87.19        17.15 o                         
   3  -3   9        914.69        856.17        42.88 o                         
   5  -3   9       1485.66       1591.35        38.04 o                         
   7  -3   9        116.72        131.50        22.87 o                         
   9  -3   9        423.64        414.51        34.30 o                         
  11  -3   9         40.70         28.59        21.44 o                         
  13  -3   9         39.75         34.30        22.87 o                         
  15  -3   9          6.36         12.86        24.30 o                         
  17  -3   9         18.42         14.29        25.73 o                         
 -22  -2   9         92.56         61.46        25.73 o                         
 -20  -2   9         46.37         65.75        24.30 o                         
 -18  -2   9         46.90         42.88        22.87 o                         
 -16  -2   9        204.55        162.94        24.30 o                         
 -14  -2   9         67.24         54.31        20.01 o                         
 -12  -2   9        125.07        131.36        14.63 o                         
 -10  -2   9         10.73         13.58        10.72 o                         
  -8  -2   9        391.78        389.68        25.01 o                         
  -6  -2   9       4261.27       4417.73        91.96 o                         
  -4  -2   9       4468.52       4508.25        92.98 o                         
  -2  -2   9       2572.73       2450.71        55.59 o                         
   0  -2   9        231.40        200.11        18.58 o                         
   2  -2   9        106.48        135.79        18.58 o                         
   4  -2   9        158.72        140.08        21.44 o                         
   6  -2   9       1467.72       1500.03        36.69 o                         
   8  -2   9       1438.35       1424.93        35.40 o                         
  10  -2   9         79.36         75.32        11.89 o                         
  12  -2   9         18.12         30.02        21.44 o                         
  14  -2   9         53.71         78.61        24.30 o                         
  16  -2   9          7.40         30.02        24.30 o                         
  18  -2   9         11.31        -22.87        22.87 o                         
 -23  -1   9         38.93         62.97        17.09 o                         
 -21  -1   9        200.36        229.12        20.26 o                         
 -19  -1   9         41.61         22.87        20.01 o                         
 -17  -1   9         81.93         27.16        20.01 o                         
 -15  -1   9          0.58         -2.86        15.72 o                         
 -13  -1   9         66.33         90.62        13.14 o                         
 -11  -1   9        381.55        378.89        21.44 o                         
  -9  -1   9        563.11        576.04        22.24 o                         
  -7  -1   9       3099.21       3271.61        71.25 o                         
  -5  -1   9       1505.77       1551.47        38.41 o                         
  -3  -1   9        639.77        591.57        20.70 o                         
  -1  -1   9       1255.01       1286.40        48.60 o                         
   1  -1   9       4962.01       5435.77       158.66 o                         
   3  -1   9         49.87         40.02        14.29 o                         
   5  -1   9        714.72        710.57        22.97 o                         
   7  -1   9        754.77        752.09        18.92 o                         
   9  -1   9         28.52         19.02        11.35 o                         
  11  -1   9       1244.28       1272.95        36.38 o                         
  13  -1   9         73.71         79.26        32.87 o                         
  15  -1   9          6.14         27.16        22.87 o                         
  17  -1   9        146.32        117.21        30.02 o                         
 -24   0   9         10.98          4.43        15.06 o                         
 -22   0   9         26.58         48.60        15.80 o                         
 -20   0   9          3.44          7.15        20.01 o                         
 -18   0   9         39.71         20.01        20.01 o                         
 -16   0   9          2.95         -7.15        17.15 o                         
 -14   0   9         71.18         33.16        12.60 o                         
 -12   0   9         14.03          2.43        10.01 o                         
 -10   0   9        213.87        160.10        13.14 o                         
  -8   0   9        228.87        269.72        22.15 o                         
  -6   0   9        116.83        103.40         9.56 o                         
  -4   0   9         26.93         41.45        11.43 o                         
  -2   0   9         23.55         20.49         7.15 o                         
   0   0   9        187.73        160.99         8.64 o                         
   2   0   9         12.93          8.58        11.43 o                         
   4   0   9        145.71        157.05        12.60 o                         
   6   0   9        330.73        317.06        12.72 o                         
   8   0   9         22.26         36.56         8.17 o                         
  10   0   9         22.28         14.55         8.04 o                         
  12   0   9         40.57         44.31        11.89 o                         
  14   0   9         26.81         38.27        13.39 o                         
  16   0   9          0.15        -11.43        20.01 o                         
  18   0   9          2.80        -12.86        21.44 o                         
 -23   1   9         39.19         29.14        15.45 o                         
 -21   1   9        200.24        227.15        34.30 o                         
 -19   1   9         41.80         51.46        21.44 o                         
 -17   1   9         81.61         41.45        20.01 o                         
 -15   1   9          0.59          5.24        10.58 o                         
 -13   1   9         66.29         37.41        11.59 o                         
 -11   1   9        382.83        387.81        20.14 o                         
  -9   1   9        560.61        552.62        25.01 o                         
  -7   1   9       3097.99       3279.66        70.75 o                         
  -5   1   9       1506.67       1496.52        51.46 o                         
  -3   1   9        640.70        623.36        28.59 o                         
  -1   1   9       1256.68       1402.40        31.54 o                         
   1   1   9       4962.34       5754.60       109.82 o                         
   3   1   9         49.61         56.91         4.84 o                         
   5   1   9        714.40        705.70        18.26 o                         
   7   1   9        755.04        696.91        32.48 o                         
   9   1   9         28.34         18.55         8.17 o                         
  11   1   9       1245.10       1295.67        42.28 o                         
  13   1   9         73.90         82.64        14.43 o                         
  15   1   9          6.13          1.94        12.60 o                         
  17   1   9        146.15        115.78        21.44 o                         
 -24   2   9         34.35         65.75        22.87 o                         
 -22   2   9         92.40        113.40        14.27 o                         
 -20   2   9         46.58         51.73        15.64 o                         
 -18   2   9         47.11         50.03        14.15 o                         
 -16   2   9        204.06        204.41        17.09 o                         
 -14   2   9         67.14         79.01        13.14 o                         
 -12   2   9        124.58        124.50        14.15 o                         
 -10   2   9         10.68         17.99        10.01 o                         
  -8   2   9        391.14        379.04        17.18 o                         
  -6   2   9       4264.15       4398.07       127.21 o                         
  -4   2   9       4468.21       4569.91        89.34 o                         
  -2   2   9       2571.10       2613.84        43.43 o                         
   0   2   9        232.31        224.64         9.08 o                         
   2   2   9        106.28        123.83        19.30 o                         
   4   2   9        159.70        131.07         9.87 o                         
   6   2   9       1468.26       1468.64        29.76 o                         
   8   2   9       1438.17       1356.97        42.91 o                         
  10   2   9         79.33         84.21        10.08 o                         
  12   2   9         18.11         15.25         9.08 o                         
  14   2   9         53.65         59.53        13.14 o                         
  16   2   9          7.45         -8.58        17.15 o                         
  18   2   9         11.36         31.45        21.44 o                         
 -23   3   9         16.71         20.21        14.04 o                         
 -21   3   9          4.96         10.54        10.71 o                         
 -19   3   9         44.77         40.02        14.15 o                         
 -17   3   9         46.76         61.26        17.87 o                         
 -15   3   9        308.71        358.82        54.31 o                         
 -13   3   9        235.89        246.43        17.87 o                         
 -11   3   9       1062.83       1058.76        31.28 o                         
  -9   3   9        136.08         97.20        15.72 o                         
  -7   3   9         63.35         77.18        12.86 o                         
  -5   3   9        353.88        356.56        11.20 o                         
  -3   3   9        574.89        649.37        13.89 o                         
  -1   3   9       1498.86       1565.29        27.16 o                         
   1   3   9         90.89         91.23         5.22 o                         
   3   3   9        914.59        920.95        17.11 o                         
   5   3   9       1485.76       1574.84        27.15 o                         
   7   3   9        116.63        128.63        17.52 o                         
   9   3   9        424.08        413.66        15.75 o                         
  11   3   9         40.81         52.34        12.13 o                         
  13   3   9         39.61         28.99        12.60 o                         
  15   3   9          6.33        -10.01        17.15 o                         
  17   3   9         18.49          5.72        18.58 o                         
 -22   4   9        119.17        150.30        18.51 o                         
 -20   4   9          1.37         -7.15        10.98 o                         
 -18   4   9        388.25        479.47        36.45 o                         
 -16   4   9        388.28        417.50        30.73 o                         
 -14   4   9        590.91        594.60        34.30 o                         
 -12   4   9       1020.93       1006.25        42.88 o                         
 -10   4   9         10.74          2.86        11.43 o                         
  -8   4   9        255.80        250.13        18.58 o                         
  -6   4   9        166.54        203.42         7.76 o                         
  -4   4   9        554.83        546.01        28.59 o                         
  -2   4   9         43.34         42.88        14.29 o                         
   0   4   9        414.14        412.92        18.51 o                         
   2   4   9        568.60        598.75        14.90 o                         
   4   4   9       1364.17       1285.60        26.76 o                         
   6   4   9       3173.78       2997.13        50.39 o                         
   8   4   9        251.39        231.66        15.80 o                         
  10   4   9         34.85         21.32        13.58 o                         
  12   4   9        414.87        449.38        41.45 o                         
  14   4   9          0.22         10.01        13.02 o                         
  16   4   9         45.86         67.18        21.44 o                         
 -21   5   9         22.52         18.58        18.58 o                         
 -19   5   9         69.04         76.83        14.04 o                         
 -17   5   9         60.49         44.31        17.15 o                         
 -15   5   9         36.94         41.45        15.72 o                         
 -13   5   9          5.33          4.29        12.86 o                         
 -11   5   9          9.89          4.29        10.01 o                         
  -9   5   9        190.76        184.38        14.29 o                         
  -7   5   9          4.08        -14.29        14.29 o                         
  -5   5   9         12.13         12.86        15.72 o                         
  -3   5   9         55.99         38.93        10.58 o                         
  -1   5   9        148.39        133.66        14.04 o                         
   1   5   9         32.41         25.98         7.27 o                         
   3   5   9        824.94        805.12        16.90 o                         
   5   5   9        462.08        443.43        14.41 o                         
   7   5   9          2.38         -0.13         6.79 o                         
   9   5   9         33.41         22.99        18.58 o                         
  11   5   9         24.63         41.34        13.02 o                         
  13   5   9         27.17         63.69        33.59 o                         
  15   5   9         18.61         31.45        18.58 o                         
 -20   6   9         61.59         88.62        21.44 o                         
 -18   6   9         45.51         20.01        15.72 o                         
 -10   6   9        304.69        254.42        24.30 o                         
  -8   6   9        111.66        100.05        18.58 o                         
  -6   6   9         18.51          6.86        17.15 o                         
  -4   6   9         16.02         24.04        10.98 o                         
  -2   6   9        234.35        211.73        16.08 o                         
   0   6   9        259.31        258.84        12.80 o                         
   2   6   9       1392.04       1332.65        28.54 o                         
   4   6   9        851.75        801.54        20.13 o                         
   6   6   9         70.90         78.17        12.96 o                         
   8   6   9        832.11        757.88        35.02 o                         
  10   6   9        157.28        162.73        16.39 o                         
  12   6   9         56.26         66.94        15.80 o                         
  14   6   9          2.76         30.95        14.01 o                         
 -19   7   9         69.61        105.77        21.44 o                         
 -17   7   9          5.32         24.30        15.72 o                         
 -13   7   9        146.10        138.65        22.87 o                         
 -11   7   9         25.03         31.33        12.60 o                         
  -9   7   9        145.55        150.35        15.16 o                         
  -7   7   9         66.71         59.94        14.29 o                         
  -5   7   9        323.10        312.44        18.68 o                         
  -3   7   9         66.94         61.49        13.14 o                         
  -1   7   9        602.53        599.62        25.64 o                         
   1   7   9        409.35        388.03        19.70 o                         
   3   7   9         55.15         50.51        10.22 o                         
   5   7   9         21.45         19.70        17.87 o                         
   7   7   9         16.63         20.98        12.36 o                         
   9   7   9        178.79        186.46        17.45 o                         
  11   7   9         21.45         30.87        14.27 o                         
  13   7   9          2.44          3.06        14.01 o                         
 -18   8   9         16.68         11.43        21.44 o                         
 -16   8   9          3.23         14.40        29.30 o                         
 -14   8   9         29.73         32.87        20.01 o                         
 -12   8   9         46.00         21.44        18.58 o                         
 -10   8   9         14.99         16.97        20.73 o                         
  -8   8   9        145.97        148.31        15.64 o                         
  -6   8   9         21.99         23.58        12.13 o                         
  -4   8   9        364.25        392.26        22.17 o                         
  -2   8   9        155.39        181.89        17.87 o                         
   0   8   9        112.72        112.25        11.56 o                         
   2   8   9         32.32         28.93         9.67 o                         
   4   8   9         26.68         35.73        21.44 o                         
   6   8   9         70.34         66.40        13.20 o                         
   8   8   9         46.63         57.54        22.15 o                         
  10   8   9         12.61          2.22        13.58 o                         
  12   8   9         24.50         16.92        15.06 o                         
 -17   9   9         17.98         30.61        14.42 o                         
 -15   9   9        147.24        155.34        17.15 o                         
 -13   9   9          5.26         -7.64        11.33 o                         
 -11   9   9        112.04         98.62        22.87 o                         
  -9   9   9         53.76         42.74        21.44 o                         
  -7   9   9        157.81        186.39        17.67 o                         
  -5   9   9        136.40        138.48        20.73 o                         
  -3   9   9        193.45        176.75        27.87 o                         
  -1   9   9        173.04        167.86        18.68 o                         
   1   9   9         91.11        116.83        17.87 o                         
   3   9   9        256.83        305.19        24.75 o                         
   5   9   9        138.45        181.53        31.45 o                         
   7   9   9         22.38         34.92        13.72 o                         
   9   9   9         13.65         10.99        14.01 o                         
  11   9   9        101.47         80.01        17.96 o                         
 -14  10   9         47.79         63.32        25.01 o                         
 -12  10   9         81.81         96.16        14.01 o                         
 -10  10   9         60.57         60.28        17.15 o                         
  -8  10   9         24.31         35.98        13.53 o                         
  -6  10   9         36.23         22.15         9.01 o                         
  -4  10   9          7.70          2.28        13.62 o                         
  -2  10   9         76.05         71.47        17.18 o                         
   0  10   9         50.04         83.19        40.02 o                         
   2  10   9         13.92          1.58        16.44 o                         
   4  10   9         57.06         85.76        28.59 o                         
   6  10   9         21.94        -11.43        22.87 o                         
   8  10   9         73.76        107.20        31.45 o                         
 -11  11   9          8.44         10.36        11.63 o                         
  -9  11   9         77.47        101.48        27.16 o                         
  -7  11   9         77.01        130.07        27.16 o                         
  -5  11   9         12.03         12.22        15.64 o                         
  -3  11   9        154.43        200.13        21.57 o                         
  -1  11   9        101.35         97.84        18.68 o                         
   1  11   9        155.78        159.62        22.72 o                         
   3  11   9         25.50         14.29        24.30 o                         
   5  11   9         57.44         70.04        30.02 o                         
   2 -10  10        144.29        147.22        28.59 o                         
   4 -10  10         38.75         31.45        24.30 o                         
   6 -10  10         39.36         -7.15        21.44 o                         
  -7  -9  10         73.03        107.20        21.44 o                         
  -5  -9  10         78.80         75.75        21.44 o                         
  -3  -9  10         58.73         30.02        18.58 o                         
  -1  -9  10         23.03         22.87        18.58 o                         
   1  -9  10         26.39         55.74        22.87 o                         
   3  -9  10         76.46         81.47        25.73 o                         
   5  -9  10          1.86         60.03        25.73 o                         
   7  -9  10         47.05         54.31        25.73 o                         
   9  -9  10         30.75         35.73        27.16 o                         
 -18  -8  10         45.15         89.70        19.53 o                         
 -16  -8  10         29.47         35.73        17.09 o                         
 -14  -8  10         31.96         43.34        15.64 o                         
 -12  -8  10        215.24        238.29        20.14 o                         
 -10  -8  10         47.90         46.22        13.62 o                         
  -8  -8  10        347.53        361.62        31.45 o                         
  -6  -8  10        200.19        191.53        24.30 o                         
  -4  -8  10        403.05        403.07        32.87 o                         
  -2  -8  10        618.86        623.19        40.02 o                         
   0  -8  10        118.63        102.91        22.87 o                         
   2  -8  10          2.55         34.30        21.44 o                         
   4  -8  10        119.17        108.63        25.73 o                         
   6  -8  10         64.02         64.32        25.73 o                         
   8  -8  10        168.28        140.08        30.02 o                         
  10  -8  10         85.66         47.17        25.73 o                         
 -19  -7  10         51.36         84.96        19.53 o                         
 -17  -7  10         32.80         29.30        27.87 o                         
 -15  -7  10         29.76         49.93        15.64 o                         
 -13  -7  10         38.60         35.33        25.73 o                         
 -11  -7  10        315.22        330.23        21.22 o                         
  -9  -7  10         98.13        129.70        14.63 o                         
  -7  -7  10       1464.89       1453.78        62.89 o                         
  -5  -7  10         35.45         27.97        10.29 o                         
  -3  -7  10         70.55         73.60        15.01 o                         
  -1  -7  10        319.75        335.89        28.59 o                         
   1  -7  10        205.16        182.96        25.73 o                         
   3  -7  10        172.83        150.08        25.73 o                         
   5  -7  10        201.82        225.84        30.02 o                         
   7  -7  10         59.89         57.17        24.30 o                         
   9  -7  10         74.03         47.17        25.73 o                         
  11  -7  10          2.33          0.00        21.44 o                         
 -20  -6  10         16.91          7.28        16.47 o                         
 -18  -6  10         15.88         27.53        15.64 o                         
 -16  -6  10          6.60         19.30        14.15 o                         
 -14  -6  10          0.58         -4.35        12.60 o                         
 -12  -6  10         50.61         55.92        13.62 o                         
 -10  -6  10        227.87        232.15        31.45 o                         
  -8  -6  10        203.55        190.00        15.06 o                         
  -6  -6  10         50.31         34.71        10.58 o                         
  -4  -6  10         27.05         33.80         9.96 o                         
  -2  -6  10         15.06         26.44         9.96 o                         
   0  -6  10          5.62          0.00        15.72 o                         
   2  -6  10        102.37        102.91        21.44 o                         
   4  -6  10         98.37         52.89        21.44 o                         
   6  -6  10         68.82         51.46        22.87 o                         
   8  -6  10        158.68        137.22        28.59 o                         
  10  -6  10         18.90         41.45        22.87 o                         
  12  -6  10         83.30         67.18        28.59 o                         
 -21  -5  10         90.18        105.77        30.02 o                         
 -19  -5  10         15.41         24.30        22.87 o                         
 -17  -5  10        139.30        118.60        28.59 o                         
 -15  -5  10        115.33        114.80        16.65 o                         
 -13  -5  10        227.74        233.64        19.20 o                         
 -11  -5  10        202.25        219.57        17.67 o                         
  -9  -5  10        411.92        340.91        19.20 o                         
  -7  -5  10        658.01        617.42        24.19 o                         
  -5  -5  10          0.84         -5.89         9.29 o                         
  -3  -5  10        178.74        200.19        14.42 o                         
  -1  -5  10        116.63        143.99        23.58 o                         
   1  -5  10        139.18        184.38        22.87 o                         
   3  -5  10       3217.57       3088.80       108.63 o                         
   5  -5  10        138.32        135.79        24.30 o                         
   7  -5  10        647.68        647.49        42.88 o                         
   9  -5  10         24.43         20.01        21.44 o                         
  11  -5  10         14.34         48.60        24.30 o                         
  13  -5  10         18.64         47.17        27.16 o                         
 -22  -4  10         20.37        -21.44        21.44 o                         
 -20  -4  10         13.95         27.16        24.30 o                         
 -18  -4  10         40.92         30.02        22.87 o                         
 -16  -4  10         34.96         18.21        13.62 o                         
 -14  -4  10          3.66         10.81        14.29 o                         
 -12  -4  10        281.12        243.40        18.19 o                         
 -10  -4  10         91.24         91.65        15.72 o                         
  -8  -4  10        200.91        220.66        15.64 o                         
  -6  -4  10        687.51        717.60        27.87 o                         
  -4  -4  10       1146.28       1097.87        31.14 o                         
  -2  -4  10        276.99        251.76        15.06 o                         
   0  -4  10        428.21        331.61        27.16 o                         
   2  -4  10        273.09        278.72        28.59 o                         
   4  -4  10         53.63         62.89        21.44 o                         
   6  -4  10        232.69        205.82        27.16 o                         
   8  -4  10         72.39         48.60        21.44 o                         
  10  -4  10         25.23         18.58        21.44 o                         
  12  -4  10         33.82         60.03        25.73 o                         
  14  -4  10         20.00         67.18        25.73 o                         
 -21  -3  10         21.75         37.16        24.30 o                         
 -19  -3  10        154.53        198.68        31.45 o                         
 -17  -3  10        335.62        343.04        34.30 o                         
 -15  -3  10         21.61         22.87        13.14 o                         
 -13  -3  10        294.45        298.10        37.88 o                         
 -11  -3  10        365.24        304.34        19.20 o                         
  -9  -3  10          2.73         -4.66         9.56 o                         
  -7  -3  10        185.96        180.71        14.04 o                         
  -5  -3  10        745.82        843.76        26.22 o                         
  -3  -3  10        868.03        957.02        28.69 o                         
  -1  -3  10         89.23         61.46        15.72 o                         
   1  -3  10       1285.50       1389.32        55.74 o                         
   3  -3  10       5301.10       5588.71       167.23 o                         
   5  -3  10        347.84        366.99        23.58 o                         
   7  -3  10        677.49        617.47        41.45 o                         
   9  -3  10        104.81         57.17        21.44 o                         
  11  -3  10         60.12         42.88        21.44 o                         
  13  -3  10         33.37         85.76        27.16 o                         
  15  -3  10         47.26         62.89        27.16 o                         
 -22  -2  10         66.16         74.33        28.59 o                         
 -20  -2  10         17.16         25.73        21.44 o                         
 -18  -2  10        742.15        658.92        44.31 o                         
 -16  -2  10        352.75        458.82        37.16 o                         
 -14  -2  10          8.61          0.00        12.86 o                         
 -12  -2  10        734.29        681.57        27.23 o                         
 -10  -2  10        185.86        156.33        14.63 o                         
  -8  -2  10        153.17        176.07        13.62 o                         
  -6  -2  10       1218.68       1218.47        33.35 o                         
  -4  -2  10        242.59        236.82        14.15 o                         
  -2  -2  10        856.90        799.00        35.73 o                         
   0  -2  10       4014.29       4500.99       135.79 o                         
   2  -2  10        202.68        168.66        21.44 o                         
   4  -2  10       1127.59       1220.65        52.89 o                         
   6  -2  10         95.26         78.61        11.03 o                         
   8  -2  10       1096.83       1042.75        45.74 o                         
  10  -2  10         55.60         40.02        20.01 o                         
  12  -2  10        252.78        261.57        32.87 o                         
  14  -2  10         67.44         91.48        27.16 o                         
  16  -2  10          9.40          2.86        24.30 o                         
 -23  -1  10          8.34          4.52        20.73 o                         
 -21  -1  10          0.97         -2.86        20.01 o                         
 -19  -1  10         17.87         30.02        20.01 o                         
 -17  -1  10         24.86          4.29        17.15 o                         
 -15  -1  10          4.14         14.29        11.59 o                         
 -13  -1  10         79.21         61.76        13.14 o                         
 -11  -1  10         31.23          8.58        10.11 o                         
  -9  -1  10        301.31        291.75        20.01 o                         
  -7  -1  10       1241.34       1260.39        47.88 o                         
  -5  -1  10        459.45        423.13        17.87 o                         
  -3  -1  10        321.85        300.16        22.87 o                         
  -1  -1  10        413.89        413.08        27.16 o                         
   1  -1  10        383.11        478.83        30.02 o                         
   3  -1  10       2168.53       2251.21        78.61 o                         
   5  -1  10         44.53         40.39         9.51 o                         
   7  -1  10        443.19        425.72        19.83 o                         
   9  -1  10        261.59        277.85        12.88 o                         
  11  -1  10         29.92         24.36        11.43 o                         
  13  -1  10        147.13        152.94        27.16 o                         
  15  -1  10        134.10         90.05        27.16 o                         
  17  -1  10        119.59        178.67        32.87 o                         
 -24   0  10         88.58        107.63        18.89 o                         
 -22   0  10        434.07        514.07        50.74 o                         
 -20   0  10         61.14         27.16        21.44 o                         
 -18   0  10       1112.82       1144.34        67.18 o                         
 -16   0  10        816.20        840.37        32.84 o                         
 -14   0  10         37.86         36.54        14.29 o                         
 -12   0  10        440.94        362.91        26.44 o                         
 -10   0  10        552.31        579.63        23.74 o                         
  -8   0  10          0.21         -7.53         7.53 o                         
  -6   0  10       3985.54       4346.00        90.96 o                         
  -4   0  10       3531.52       3573.35       108.63 o                         
  -2   0  10       8181.91       9587.78       297.30 o                         
   0   0  10        368.46        450.24        27.16 o                         
   2   0  10       4199.61       4268.00       128.64 o                         
   4   0  10       2094.20       2105.85        49.84 o                         
   6   0  10        687.71        680.80        19.22 o                         
   8   0  10       1558.91       1509.39        31.67 o                         
  10   0  10         96.03         88.83        10.56 o                         
  12   0  10         34.95         36.31        12.36 o                         
  14   0  10        150.46        120.87        16.83 o                         
  16   0  10         26.15         20.01        22.87 o                         
 -23   1  10          8.43        -10.63        10.63 o                         
 -21   1  10          0.98          8.58        15.16 o                         
 -19   1  10         17.85         22.15        13.14 o                         
 -17   1  10         24.92         25.01        13.14 o                         
 -15   1  10          4.11          5.72        10.58 o                         
 -13   1  10         79.33         80.33        13.62 o                         
 -11   1  10         31.18         36.35        10.58 o                         
  -9   1  10        300.54        316.22        33.59 o                         
  -7   1  10       1242.11       1245.40        33.85 o                         
  -5   1  10        459.37        423.08        24.30 o                         
  -3   1  10        322.04        330.96        18.58 o                         
  -1   1  10        413.71        459.64        15.06 o                         
   1   1  10        383.12        467.39        25.73 o                         
   3   1  10       2166.92       2239.47        38.49 o                         
   5   1  10         44.58         41.12         7.76 o                         
   7   1  10        444.09        448.86        16.34 o                         
   9   1  10        260.98        289.34        13.98 o                         
  11   1  10         29.72         25.66         9.19 o                         
  13   1  10        147.19        158.29        15.80 o                         
  15   1  10        134.33        148.68        17.49 o                         
 -24   2  10         11.75         11.43        21.44 o                         
 -22   2  10         66.29         72.83        13.87 o                         
 -20   2  10         17.21         32.16        16.44 o                         
 -18   2  10        741.53        786.69        61.46 o                         
 -16   2  10        352.75        390.51        41.45 o                         
 -14   2  10          8.68         -1.43        11.12 o                         
 -12   2  10        734.04        682.68        26.28 o                         
 -10   2  10        185.33        151.01        13.62 o                         
  -8   2  10        152.80        154.37        17.15 o                         
  -6   2  10       1219.11       1216.37        45.74 o                         
  -4   2  10        242.55        246.23        32.87 o                         
  -2   2  10        857.64        844.74        22.17 o                         
   0   2  10       4013.49       4406.06        85.75 o                         
   2   2  10        202.83        188.64        13.02 o                         
   4   2  10       1126.32       1188.81        25.54 o                         
   6   2  10         95.12         97.53         9.45 o                         
   8   2  10       1096.41       1053.86        41.00 o                         
  10   2  10         55.49         62.71         9.67 o                         
  12   2  10        252.86        269.74        31.91 o                         
  14   2  10         67.43         79.63        14.04 o                         
  16   2  10          9.36         -4.29        17.15 o                         
 -23   3  10         40.33         27.63        15.06 o                         
 -21   3  10         21.76         16.12        14.63 o                         
 -19   3  10        154.92        201.25        40.02 o                         
 -17   3  10        335.70        385.27        22.24 o                         
 -15   3  10         21.48         26.44        12.13 o                         
 -13   3  10        295.19        306.43        36.45 o                         
 -11   3  10        364.76        348.76        27.16 o                         
  -9   3  10          2.73          8.58        12.86 o                         
  -7   3  10        186.02        225.84        17.15 o                         
  -5   3  10        746.30        849.62        18.94 o                         
  -3   3  10        867.68        969.03        19.49 o                         
  -1   3  10         89.39         81.67         6.34 o                         
   1   3  10       1285.97       1309.74        22.19 o                         
   3   3  10       5300.33       5706.87        96.47 o                         
   5   3  10        347.51        357.26        17.84 o                         
   7   3  10        677.87        735.47        19.76 o                         
   9   3  10        104.49        107.26        11.78 o                         
  11   3  10         60.14         58.60        13.02 o                         
  13   3  10         33.25         23.36        29.30 o                         
  15   3  10         47.44         45.74        18.58 o                         
  17   3  10         41.02         44.31        21.44 o                         
 -22   4  10         20.45         13.73        14.04 o                         
 -20   4  10         13.98         12.86        20.01 o                         
 -18   4  10         41.02         47.59        13.62 o                         
 -16   4  10         34.93         44.31        18.58 o                         
 -14   4  10          3.70         24.30        15.72 o                         
 -12   4  10        280.70        271.57        22.87 o                         
 -10   4  10         91.39         85.76        14.29 o                         
  -8   4  10        201.42        208.68        15.72 o                         
  -6   4  10        688.04        719.46        16.07 o                         
  -4   4  10       1147.05       1094.87        41.45 o                         
  -2   4  10        276.36        234.41        18.58 o                         
   0   4  10        427.48        351.62        17.49 o                         
   2   4  10        273.44        281.65        17.54 o                         
   4   4  10         53.80         63.21         6.90 o                         
   6   4  10        232.80        248.77        16.44 o                         
   8   4  10         72.58         80.23        25.01 o                         
  10   4  10         25.13         31.27        12.36 o                         
  12   4  10         33.69         18.20        16.44 o                         
  14   4  10         19.99         15.17        20.73 o                         
  16   4  10         68.25         71.47        22.87 o                         
 -21   5  10         90.33         82.90        21.44 o                         
 -17   5  10        139.20        137.22        21.44 o                         
 -15   5  10        114.94        148.65        20.01 o                         
 -13   5  10        228.21        268.72        21.44 o                         
 -11   5  10        202.64        204.40        17.15 o                         
  -9   5  10        412.67        400.21        17.15 o                         
  -7   5  10        657.75        581.74        31.45 o                         
  -5   5  10          0.82        -10.01        12.86 o                         
  -3   5  10        178.88        175.41        14.63 o                         
  -1   5  10        116.51        119.72        13.39 o                         
   1   5  10        138.93        149.33        42.88 o                         
   3   5  10       3214.34       3269.37        76.36 o                         
   5   5  10        138.01        126.43        12.96 o                         
   7   5  10        648.01        627.94        25.76 o                         
   9   5  10         24.33         26.83        23.58 o                         
  11   5  10         14.36          5.30        12.00 o                         
  13   5  10         18.70         -8.69        17.15 o                         
  15   5  10         45.14         37.16        21.44 o                         
 -20   6  10         16.90          7.15        18.58 o                         
 -10   6  10        227.68        238.70        24.30 o                         
  -8   6  10        203.53        224.41        22.87 o                         
  -6   6  10         50.49         31.01        11.59 o                         
  -4   6  10         27.25         32.16        12.15 o                         
  -2   6  10         14.96         44.55        12.00 o                         
   0   6  10          5.54         -4.03        10.98 o                         
   2   6  10        102.37        109.51         9.01 o                         
   4   6  10         98.50         61.46        20.01 o                         
   6   6  10         68.80         49.22        12.36 o                         
   8   6  10        158.47        132.52        16.11 o                         
  10   6  10         18.86         21.54        13.20 o                         
  12   6  10         83.32         39.33        15.45 o                         
  14   6  10        102.80        121.04        18.89 o                         
 -19   7  10         51.29         30.02        18.58 o                         
 -13   7  10         38.64         54.57        17.15 o                         
 -11   7  10        315.46        315.51        20.14 o                         
  -9   7  10         98.20        109.82        32.16 o                         
  -7   7  10       1464.28       1421.31        40.39 o                         
  -5   7  10         35.69         37.41        11.59 o                         
  -3   7  10         70.47         56.47        29.30 o                         
  -1   7  10        319.61        324.14        20.14 o                         
   1   7  10        205.03        207.81        15.29 o                         
   3   7  10        172.46        128.92        16.65 o                         
   5   7  10        201.55        208.68        30.02 o                         
   7   7  10         60.09         63.94        14.01 o                         
   9   7  10         73.69         78.76        20.01 o                         
  11   7  10          2.29        -13.18        17.15 o                         
  13   7  10        130.50        142.74        55.03 o                         
 -18   8  10         45.34         37.93        15.06 o                         
 -16   8  10         29.52         33.01        37.16 o                         
 -14   8  10         32.11         22.87        20.01 o                         
 -12   8  10        214.60        230.12        27.16 o                         
 -10   8  10         47.74         49.19        46.45 o                         
  -8   8  10        347.91        378.61        21.71 o                         
  -6   8  10        200.10        176.87        17.18 o                         
  -4   8  10        403.92        387.48        23.18 o                         
  -2   8  10        617.89        635.35        28.30 o                         
   0   8  10        118.40        139.23        19.30 o                         
   2   8  10          2.61        -11.97        15.01 o                         
   4   8  10        119.13        105.77        24.30 o                         
   6   8  10         63.98         85.76        25.73 o                         
   8   8  10        168.61        130.94        41.45 o                         
  10   8  10         85.59         96.30        33.59 o                         
  12   8  10        180.01        203.77        21.62 o                         
 -17   9  10         36.35         41.45        22.87 o                         
 -15   9  10         50.20         69.97        21.44 o                         
 -13   9  10         40.82         72.90        22.87 o                         
 -11   9  10         36.29         18.58        18.58 o                         
  -9   9  10         29.25         49.59        22.15 o                         
  -7   9  10         72.78         78.00        14.63 o                         
  -5   9  10         78.93         71.17        15.64 o                         
  -3   9  10         58.64         47.66        14.63 o                         
  -1   9  10         23.07         -4.53        20.01 o                         
   1   9  10         26.33         37.62        15.64 o                         
   3   9  10         76.41         78.20        17.67 o                         
   5   9  10          1.90        -10.01        21.44 o                         
   7   9  10         47.12         54.31        25.73 o                         
   9   9  10         30.85         42.08        15.34 o                         
 -14  10  10          1.07         -7.68        19.30 o                         
 -12  10  10         95.57         41.77        13.39 o                         
 -10  10  10         38.38         27.28        11.63 o                         
  -8  10  10          5.88         11.43        17.15 o                         
  -6  10  10        167.56        173.03        27.16 o                         
  -4  10  10          0.06        -12.15        13.14 o                         
  -2  10  10         50.33         50.20        17.87 o                         
   0  10  10        199.49        170.77        20.70 o                         
   2  10  10        144.04        171.04        22.72 o                         
   4  10  10         38.71          8.58        22.87 o                         
   6  10  10         39.48        -21.44        22.87 o                         
 -11  11  10         34.01         60.03        15.72 o                         
  -9  11  10         46.32         74.33        25.73 o                         
  -7  11  10          1.66         14.29        21.44 o                         
  -5  11  10         10.97          9.71        23.58 o                         
  -3  11  10          0.85         27.16        17.18 o                         
  -1  11  10         11.00         43.53        17.67 o                         
   1  11  10          2.45         -4.93        15.64 o                         
   3  11  10         45.35         40.02        24.30 o                         
   0 -10  11         60.32         72.90        25.73 o                         
   2 -10  11          0.53         24.30        22.87 o                         
   4 -10  11         27.14         18.58        22.87 o                         
   6 -10  11         40.83         85.76        28.59 o                         
  -9  -9  11         14.19         81.47        22.87 o                         
  -7  -9  11         37.15         28.59        20.01 o                         
  -5  -9  11        294.99        335.89        31.45 o                         
  -3  -9  11         83.16         78.61        22.87 o                         
  -1  -9  11         17.66          5.72        18.58 o                         
   1  -9  11         25.70         -4.29        20.01 o                         
   3  -9  11         66.13         45.74        24.30 o                         
   5  -9  11         83.99         42.88        27.16 o                         
   7  -9  11         82.27         98.62        30.02 o                         
   9  -9  11        220.88        303.02        38.59 o                         
 -18  -8  11         37.75        103.43        30.73 o                         
 -16  -8  11         13.52          1.33        15.06 o                         
 -14  -8  11         39.02         51.16        20.73 o                         
 -12  -8  11         86.57         93.40        16.08 o                         
 -10  -8  11          5.94         -3.17        11.59 o                         
  -8  -8  11          3.16        -15.72        17.15 o                         
  -6  -8  11         76.22         40.02        20.01 o                         
  -4  -8  11         29.74         24.30        17.15 o                         
  -2  -8  11         86.83        100.05        21.44 o                         
   0  -8  11         40.14         57.17        21.44 o                         
   2  -8  11         24.05         65.75        22.87 o                         
   4  -8  11         31.35         -1.43        18.58 o                         
   6  -8  11         45.40         65.75        25.73 o                         
   8  -8  11         10.03         37.16        25.73 o                         
  10  -8  11         21.53         14.29        22.87 o                         
 -19  -7  11         65.81         52.13        26.44 o                         
 -17  -7  11         49.62         35.47        18.58 o                         
 -15  -7  11         29.76         56.67        15.64 o                         
 -13  -7  11        132.44        146.33        33.59 o                         
 -11  -7  11          0.38          3.48        11.59 o                         
  -9  -7  11          8.55         -2.60        10.98 o                         
  -7  -7  11         65.13         71.21        12.36 o                         
  -5  -7  11         33.25         46.62        11.33 o                         
  -3  -7  11        239.96        194.39        24.30 o                         
  -1  -7  11        265.07        252.99        27.16 o                         
   1  -7  11        110.67         61.46        22.87 o                         
   3  -7  11        124.20        170.09        27.16 o                         
   5  -7  11        686.72        724.67        48.60 o                         
   7  -7  11        105.50        142.93        28.59 o                         
   9  -7  11         18.04         -2.86        22.87 o                         
  11  -7  11         86.84         95.77        30.02 o                         
 -20  -6  11         61.30         43.40        18.11 o                         
 -18  -6  11         89.04        124.54        19.69 o                         
 -16  -6  11        190.80        226.93        21.22 o                         
 -14  -6  11         95.42        109.57        17.18 o                         
 -12  -6  11        336.29        334.69        21.22 o                         
 -10  -6  11       1889.80       1893.76       102.20 o                         
  -8  -6  11         88.44        122.13        13.39 o                         
  -6  -6  11         63.62         64.41        20.01 o                         
  -4  -6  11         67.02         60.20        19.30 o                         
  -2  -6  11         91.84        110.31        12.36 o                         
   0  -6  11       1804.98       1762.37        71.47 o                         
   2  -6  11         19.04          4.29        18.58 o                         
   4  -6  11         88.27         60.03        22.87 o                         
   6  -6  11         46.34         52.89        22.87 o                         
   8  -6  11        203.20        201.54        31.45 o                         
  10  -6  11          2.45        -18.58        18.58 o                         
  12  -6  11         46.89         62.89        28.59 o                         
 -21  -5  11          9.86         12.65        16.65 o                         
 -19  -5  11         34.60         21.39        23.58 o                         
 -17  -5  11         28.91         29.38        18.58 o                         
 -15  -5  11         48.74         59.72        14.15 o                         
 -13  -5  11        266.29        280.15        20.21 o                         
 -11  -5  11          3.54         -7.01        12.15 o                         
  -9  -5  11         46.41         60.70        12.86 o                         
  -7  -5  11        123.60        117.32        13.62 o                         
  -5  -5  11        298.90        308.59        18.58 o                         
  -3  -5  11         45.08         37.68        10.98 o                         
  -1  -5  11         65.83         27.16        17.15 o                         
   1  -5  11         36.42         15.72        20.01 o                         
   3  -5  11        408.03        427.37        34.30 o                         
   5  -5  11         82.22         45.74        21.44 o                         
   7  -5  11        119.78        130.07        27.16 o                         
   9  -5  11        422.43        498.84        42.88 o                         
  11  -5  11        103.18         81.47        28.59 o                         
  13  -5  11         20.38          7.15        25.73 o                         
 -22  -4  11         49.24         54.16        18.11 o                         
 -20  -4  11        306.57        288.96        27.87 o                         
 -18  -4  11         31.83         43.20        15.45 o                         
 -16  -4  11        263.99        233.11        20.73 o                         
 -14  -4  11        160.55        171.46        17.67 o                         
 -12  -4  11       1885.26       1918.71        52.04 o                         
 -10  -4  11        641.67        580.31        25.27 o                         
  -8  -4  11         26.38         29.13        10.58 o                         
  -6  -4  11          7.81         -5.00         9.10 o                         
  -4  -4  11        204.98        191.71        45.74 o                         
  -2  -4  11        991.39        959.52        67.18 o                         
   0  -4  11       1409.09       1447.92        60.03 o                         
   2  -4  11        145.21        135.79        22.87 o                         
   4  -4  11         62.81         74.33        20.01 o                         
   6  -4  11        121.71        100.05        22.87 o                         
   8  -4  11        188.93        167.23        27.16 o                         
  10  -4  11         84.35        137.22        28.59 o                         
  12  -4  11        101.85         80.04        25.73 o                         
  14  -4  11        120.84        137.22        32.87 o                         
 -21  -3  11         82.23         79.36        18.11 o                         
 -19  -3  11         97.81        105.63        18.11 o                         
 -17  -3  11         25.44         10.75        13.62 o                         
 -15  -3  11        262.73        243.50        19.69 o                         
 -13  -3  11         73.12         61.46        20.01 o                         
 -11  -3  11        104.25        102.47        14.15 o                         
  -9  -3  11          2.12         -7.22         9.56 o                         
  -7  -3  11         96.85         96.61        22.15 o                         
  -5  -3  11        293.75        309.84        16.65 o                         
  -3  -3  11        217.89        257.28        16.08 o                         
  -1  -3  11        853.80        803.29        40.02 o                         
   1  -3  11        440.63        348.76        28.59 o                         
   3  -3  11       1463.01       1403.61        61.46 o                         
   5  -3  11         34.50         21.93        18.58 o                         
   7  -3  11         12.02         11.43        18.58 o                         
   9  -3  11        254.19        228.69        30.02 o                         
  11  -3  11         34.49         24.30        21.44 o                         
  13  -3  11          5.07          1.43        21.44 o                         
  15  -3  11         12.79         27.16        25.73 o                         
 -22  -2  11         38.22         53.60        18.19 o                         
 -20  -2  11        333.63        356.63        26.28 o                         
 -18  -2  11         85.61         88.33        17.87 o                         
 -16  -2  11         38.64         48.70        14.63 o                         
 -14  -2  11        148.40        137.20        15.64 o                         
 -12  -2  11        205.51        209.96        17.67 o                         
 -10  -2  11        209.74        174.65        17.15 o                         
  -8  -2  11       1064.39       1090.31        33.31 o                         
  -6  -2  11         92.02         84.13        11.59 o                         
  -4  -2  11        100.20        106.67        11.59 o                         
  -2  -2  11         53.55         50.03        14.29 o                         
   0  -2  11        544.65        578.88        34.30 o                         
   2  -2  11        310.27        337.32        28.59 o                         
   4  -2  11        293.37        314.45        28.59 o                         
   6  -2  11        481.45        469.62        20.34 o                         
   8  -2  11         23.45         18.58        17.15 o                         
  10  -2  11        103.11         94.34        24.30 o                         
  12  -2  11        152.72        120.06        27.16 o                         
  14  -2  11        213.29        225.84        32.87 o                         
  16  -2  11          2.56         -8.58        24.30 o                         
 -23  -1  11         38.92         16.31        13.67 o                         
 -21  -1  11         66.00         68.12        17.49 o                         
 -19  -1  11         84.80         73.76        15.64 o                         
 -17  -1  11        115.98        106.22        29.30 o                         
 -15  -1  11         11.19          8.27        11.59 o                         
 -13  -1  11        379.92        289.60        21.44 o                         
 -11  -1  11       1303.27       1248.60        38.41 o                         
  -9  -1  11        907.88        915.29        29.80 o                         
  -7  -1  11       1154.04       1200.80        59.32 o                         
  -5  -1  11       1533.57       1575.39        40.43 o                         
  -3  -1  11       4620.62       4814.01       141.50 o                         
  -1  -1  11       2545.73       2862.96        92.91 o                         
   1  -1  11       1503.02       1576.56        61.46 o                         
   3  -1  11        476.41        501.70        34.30 o                         
   5  -1  11         20.17         48.93        10.82 o                         
   7  -1  11       3706.95       3614.59        77.74 o                         
   9  -1  11       1211.30       1185.20        35.34 o                         
  11  -1  11         33.62         36.69        13.39 o                         
  13  -1  11         10.18         14.29        21.44 o                         
  15  -1  11         43.17         60.03        25.73 o                         
  17  -1  11         25.84         10.01        25.73 o                         
 -24   0  11         24.01         10.63        16.08 o                         
 -22   0  11         69.68        132.62        20.14 o                         
 -20   0  11         98.99         95.26        18.68 o                         
 -18   0  11         45.80         42.17        19.30 o                         
 -16   0  11         74.50         67.62        15.72 o                         
 -14   0  11         29.38         21.44        11.59 o                         
 -12   0  11         46.30         45.28        12.60 o                         
 -10   0  11         43.01         59.68        11.59 o                         
  -8   0  11        425.88        424.95        19.69 o                         
  -6   0  11        161.40        122.74        11.59 o                         
  -4   0  11       2427.91       2461.32        80.04 o                         
  -2   0  11         75.81         71.19         6.39 o                         
   0   0  11        562.03        527.43        30.02 o                         
   2   0  11          0.02          7.15        14.29 o                         
   4   0  11        132.73         90.23        27.87 o                         
   6   0  11        501.40        468.32        21.96 o                         
   8   0  11          7.74          9.45         7.65 o                         
  10   0  11          4.66          4.12         8.71 o                         
  12   0  11         19.97         24.52        13.02 o                         
  14   0  11         68.34         28.59        24.30 o                         
  16   0  11         56.21         70.04        25.73 o                         
 -23   1  11         39.04         34.27        14.49 o                         
 -21   1  11         65.98        101.15        18.68 o                         
 -19   1  11         84.51        104.71        17.09 o                         
 -17   1  11        115.89        127.49        24.30 o                         
 -15   1  11         11.19         24.81        12.60 o                         
 -13   1  11        379.56        340.71        20.70 o                         
 -11   1  11       1303.26       1348.98        64.32 o                         
  -9   1  11        907.45        885.80        28.79 o                         
  -7   1  11       1154.52       1183.49        47.17 o                         
  -5   1  11       1534.59       1613.72        57.17 o                         
  -3   1  11       4619.29       5275.35       102.28 o                         
  -1   1  11       2545.82       3096.56        62.68 o                         
   1   1  11       1501.26       1512.24        55.74 o                         
   3   1  11        477.02        508.58        12.63 o                         
   5   1  11         19.88         28.59        11.12 o                         
   7   1  11       3707.13       3608.76        61.76 o                         
   9   1  11       1212.20       1187.61        28.04 o                         
  11   1  11         33.68         47.31        14.86 o                         
  13   1  11         10.09          2.26        24.30 o                         
  15   1  11         43.17         64.32        20.01 o                         
 -24   2  11          0.57          9.43        15.06 o                         
 -22   2  11         38.26         38.98        16.65 o                         
 -20   2  11        333.55        349.66        24.75 o                         
 -18   2  11         85.74         78.73        17.87 o                         
 -16   2  11         38.65         59.93        13.62 o                         
 -14   2  11        148.64        157.98        15.64 o                         
 -12   2  11        205.78        202.20        15.64 o                         
 -10   2  11        209.89        170.87        22.15 o                         
  -8   2  11       1064.21       1051.99        42.88 o                         
  -6   2  11         92.46         81.47        14.29 o                         
  -4   2  11        100.10        124.79        10.58 o                         
  -2   2  11         53.02         37.45         7.53 o                         
   0   2  11        543.62        557.80        19.30 o                         
   2   2  11        310.71        314.45        17.09 o                         
   4   2  11        293.80        291.76        17.09 o                         
   6   2  11        480.51        468.97        16.34 o                         
   8   2  11         23.57         26.80         8.50 o                         
  10   2  11        102.81        116.27        11.75 o                         
  12   2  11        152.91        169.15        17.74 o                         
  14   2  11        213.17        208.68        24.30 o                         
  16   2  11          2.58        -18.58        18.58 o                         
 -23   3  11         26.65         19.25        15.06 o                         
 -21   3  11         82.36         90.97        38.59 o                         
 -19   3  11         97.78         86.66        20.01 o                         
 -17   3  11         25.40          7.15        17.87 o                         
 -15   3  11        262.42        218.84        17.18 o                         
 -13   3  11         73.16         88.99        13.14 o                         
 -11   3  11        104.30        100.05        17.15 o                         
  -9   3  11          2.11          1.43        12.86 o                         
  -7   3  11         96.98         91.48        14.29 o                         
  -5   3  11        293.46        319.79        14.63 o                         
  -3   3  11        217.09        258.63        10.16 o                         
  -1   3  11        853.34        889.61        18.42 o                         
   1   3  11        439.72        428.26        13.00 o                         
   3   3  11       1464.00       1402.41        36.01 o                         
   5   3  11         34.74         39.77         8.17 o                         
   7   3  11         11.91          3.30         8.53 o                         
   9   3  11        254.15        218.79        17.09 o                         
  11   3  11         34.35         15.60        11.59 o                         
  13   3  11          5.15         -2.69        16.44 o                         
  15   3  11         12.74         18.58        20.01 o                         
 -22   4  11         49.18         64.08        15.64 o                         
 -20   4  11        306.04        327.32        32.87 o                         
 -18   4  11         32.08         35.73        18.58 o                         
 -16   4  11        263.77        230.12        24.30 o                         
 -14   4  11        160.31        182.96        21.44 o                         
 -12   4  11       1885.41       1941.04        67.18 o                         
 -10   4  11        641.04        578.88        30.02 o                         
  -8   4  11         26.16         18.58        10.01 o                         
  -6   4  11          7.85          6.43         5.13 o                         
  -4   4  11        205.67        235.84        21.44 o                         
  -2   4  11        991.37       1001.97        40.02 o                         
   0   4  11       1409.68       1487.94        38.67 o                         
   2   4  11        145.29        188.20        14.76 o                         
   4   4  11         62.96         38.59        17.15 o                         
   6   4  11        121.37        115.34        19.30 o                         
   8   4  11        189.24        190.48        16.47 o                         
  10   4  11         84.50         95.56        14.76 o                         
  12   4  11        101.63        100.32        16.08 o                         
  14   4  11        120.74         85.21        16.47 o                         
  16   4  11         17.61         44.31        20.01 o                         
 -17   5  11         28.99         37.16        17.15 o                         
 -15   5  11         48.52         51.46        15.72 o                         
 -13   5  11        265.97        303.02        22.87 o                         
 -11   5  11          3.56         11.43        11.43 o                         
  -9   5  11         46.61         58.60        17.15 o                         
  -7   5  11        124.01        142.93        20.01 o                         
  -5   5  11        299.63        318.74        24.30 o                         
  -3   5  11         45.03         29.71        11.59 o                         
  -1   5  11         65.45         49.91        12.60 o                         
   1   5  11         36.41         43.40        12.86 o                         
   3   5  11        407.57        348.76        31.45 o                         
   5   5  11         82.52         77.82        12.36 o                         
   7   5  11        119.47        132.48        14.42 o                         
   9   5  11        422.81        428.28        23.69 o                         
  11   5  11        103.00        127.70        37.16 o                         
  13   5  11         20.46         34.49        15.06 o                         
  15   5  11          5.57          6.53        20.73 o                         
 -10   6  11       1890.61       1753.80        65.75 o                         
  -8   6  11         87.77        105.77        18.58 o                         
  -6   6  11         63.78         52.18        12.13 o                         
  -4   6  11         67.17         53.02        12.00 o                         
  -2   6  11         91.58         77.07        14.29 o                         
   0   6  11       1806.77       1810.53        47.81 o                         
   2   6  11         19.22         32.65        12.60 o                         
   4   6  11         88.38         80.04        22.87 o                         
   6   6  11         46.53         52.26        13.39 o                         
   8   6  11        203.24        184.38        17.86 o                         
  10   6  11          2.45        -10.92        12.86 o                         
  12   6  11         46.85         60.29        17.15 o                         
  14   6  11         58.88         47.88        16.83 o                         
 -19   7  11         65.73         90.05        20.01 o                         
 -13   7  11        132.81         98.62        21.44 o                         
 -11   7  11          0.39         -3.61        10.58 o                         
  -9   7  11          8.53         32.16        12.13 o                         
  -7   7  11         64.96         59.67        23.58 o                         
  -5   7  11         33.24         17.87        11.12 o                         
  -3   7  11        239.68        193.21        17.49 o                         
  -1   7  11        265.09        241.08        18.68 o                         
   1   7  11        110.00        110.48        15.80 o                         
   3   7  11        124.23        126.35        16.65 o                         
   5   7  11        687.44        730.39        48.60 o                         
   7   7  11        105.27        123.94        16.39 o                         
   9   7  11         18.05          0.11        12.68 o                         
  11   7  11         86.90         61.46        17.87 o                         
  13   7  11         12.69         11.43        18.58 o                         
 -18   8  11         37.59         13.85        14.42 o                         
 -16   8  11         13.58         41.45        22.87 o                         
 -14   8  11         38.85         51.46        20.01 o                         
 -12   8  11         86.76         65.59        14.63 o                         
 -10   8  11          6.08          0.00        12.13 o                         
  -8   8  11          3.21         -3.36        11.59 o                         
  -6   8  11         75.91         80.36        14.63 o                         
  -4   8  11         29.55         34.85        20.73 o                         
  -2   8  11         86.89        107.54        16.65 o                         
   0   8  11         40.09         38.89        14.63 o                         
   2   8  11         24.10         41.11        14.63 o                         
   4   8  11         31.48         30.02        21.44 o                         
   6   8  11         45.42         51.46        25.73 o                         
   8   8  11         10.01          4.29        22.87 o                         
  10   8  11         21.50         15.95        20.73 o                         
 -15   9  11         62.43         56.19        16.44 o                         
 -13   9  11        121.21         98.62        22.87 o                         
 -11   9  11         34.78         15.72        20.01 o                         
  -9   9  11         14.24         26.52        17.15 o                         
  -7   9  11         37.28         28.38        13.62 o                         
  -5   9  11        295.12        314.62        37.16 o                         
  -3   9  11         83.11         57.40        15.64 o                         
  -1   9  11         17.72         18.26        13.62 o                         
   1   9  11         25.52         28.11        15.06 o                         
   3   9  11         66.18         80.04        25.73 o                         
   5   9  11         84.14         94.34        28.59 o                         
   7   9  11         82.22         92.91        28.59 o                         
   9   9  11        220.99        177.24        35.73 o                         
 -14  10  11          3.53        -11.49        23.58 o                         
 -12  10  11          5.43          0.24        11.63 o                         
 -10  10  11         36.55         17.15        21.44 o                         
  -8  10  11          0.22          1.16        13.62 o                         
  -6  10  11         31.53         38.45        15.64 o                         
  -4  10  11          2.47          6.43        14.15 o                         
  -2  10  11         41.46         65.49        25.01 o                         
   0  10  11         60.30         62.18        17.18 o                         
   2  10  11          0.53        -11.85        15.64 o                         
   4  10  11         27.09         37.16        25.73 o                         
   6  10  11         40.92         17.15        25.73 o                         
  -9  11  11         27.96         21.44        24.30 o                         
  -7  11  11        146.60        198.77        21.22 o                         
  -5  11  11          0.83          0.44        14.63 o                         
  -3  11  11         39.13         41.45        17.18 o                         
  -1  11  11         57.82         85.95        19.69 o                         
   1  11  11         29.10         24.95        25.73 o                         
  -2 -10  12         90.44         41.45        24.30 o                         
   0 -10  12         38.43          5.72        22.87 o                         
   2 -10  12         28.92         28.59        24.30 o                         
   4 -10  12        106.08        101.48        28.59 o                         
 -11  -9  12         18.41         50.03        21.44 o                         
  -9  -9  12         10.50         27.16        20.01 o                         
  -7  -9  12         19.19        -12.86        18.58 o                         
  -5  -9  12         48.66         58.60        21.44 o                         
  -3  -9  12         27.13         18.58        20.01 o                         
  -1  -9  12         28.80         27.16        21.44 o                         
   1  -9  12         17.42          8.58        21.44 o                         
   3  -9  12        105.81        118.64        30.02 o                         
   5  -9  12         24.64         20.01        24.30 o                         
   7  -9  12          4.74          0.00        22.87 o                         
 -18  -8  12         15.01         35.14        17.09 o                         
 -16  -8  12         27.95         23.42        15.64 o                         
 -14  -8  12         66.80         57.77        16.08 o                         
 -12  -8  12         45.49         86.77        27.16 o                         
 -10  -8  12        121.97        121.49        22.87 o                         
  -8  -8  12        272.66        294.44        30.02 o                         
  -6  -8  12        666.49        700.38        42.88 o                         
  -4  -8  12         82.44         74.33        22.87 o                         
  -2  -8  12         72.94         90.05        22.87 o                         
   0  -8  12         22.45          1.43        20.01 o                         
   2  -8  12         99.58        108.63        24.30 o                         
   4  -8  12        241.77        277.29        34.30 o                         
   6  -8  12        102.14         72.90        28.59 o                         
   8  -8  12         25.50         20.01        24.30 o                         
 -19  -7  12          8.76         28.84        17.09 o                         
 -17  -7  12          4.13         -0.71        15.16 o                         
 -15  -7  12        184.97        195.69        34.30 o                         
 -13  -7  12         28.22         39.12        13.62 o                         
 -11  -7  12          9.07         10.29        12.60 o                         
  -9  -7  12        225.65        264.15        29.30 o                         
  -7  -7  12         35.17         23.12        11.59 o                         
  -5  -7  12         88.85         88.83        35.73 o                         
  -3  -7  12        236.07        260.14        27.16 o                         
  -1  -7  12        377.29        403.07        34.30 o                         
   1  -7  12         76.91         80.04        24.30 o                         
   3  -7  12          2.05         -1.43        20.01 o                         
   5  -7  12         47.09         21.44        22.87 o                         
   7  -7  12        156.16        124.35        30.02 o                         
   9  -7  12        103.67         91.48        27.16 o                         
  11  -7  12         48.45        -15.72        27.16 o                         
 -20  -6  12         59.85         67.86        19.12 o                         
 -18  -6  12         39.07         47.70        17.67 o                         
 -16  -6  12        193.09        225.50        21.22 o                         
 -14  -6  12         85.59         72.68        16.44 o                         
 -12  -6  12         44.11         27.50        12.60 o                         
 -10  -6  12         47.81         42.62        13.62 o                         
  -8  -6  12        241.50        257.67        32.16 o                         
  -6  -6  12        379.79        377.63        20.14 o                         
  -4  -6  12         38.36         52.25        15.01 o                         
  -2  -6  12        109.02        123.94        13.39 o                         
   0  -6  12        259.08        251.56        28.59 o                         
   2  -6  12         20.96         -5.72        18.58 o                         
   4  -6  12        100.72         85.76        24.30 o                         
   6  -6  12        115.20         65.75        25.73 o                         
   8  -6  12         42.74         24.30        24.30 o                         
  10  -6  12          3.69         25.73        25.73 o                         
  12  -6  12         39.49          5.72        25.73 o                         
 -21  -5  12        119.45        131.25        21.71 o                         
 -19  -5  12         29.44         37.33        17.67 o                         
 -17  -5  12        421.91        470.28        27.67 o                         
 -15  -5  12        235.18        243.83        21.22 o                         
 -13  -5  12         45.65         41.93        13.62 o                         
 -11  -5  12        668.95        682.42        45.02 o                         
  -9  -5  12         65.71         52.32        15.01 o                         
  -7  -5  12         15.63         12.66        10.72 o                         
  -5  -5  12        395.09        387.19        20.55 o                         
  -3  -5  12       1589.38       1515.48       103.63 o                         
  -1  -5  12        212.25        220.12        25.73 o                         
   1  -5  12         63.75         44.31        21.44 o                         
   3  -5  12         33.67         38.59        21.44 o                         
   5  -5  12        149.55         91.48        22.87 o                         
   7  -5  12         35.41         18.58        20.01 o                         
   9  -5  12        352.14        353.05        37.16 o                         
  11  -5  12          1.25         17.15        24.30 o                         
  13  -5  12         92.34         87.19        32.87 o                         
 -22  -4  12          1.88         11.35        17.49 o                         
 -20  -4  12         13.06         35.86        16.65 o                         
 -18  -4  12         80.26         63.55        17.87 o                         
 -16  -4  12         26.60         13.82        13.39 o                         
 -14  -4  12         19.56         18.69        13.02 o                         
 -12  -4  12        106.93        109.30        16.44 o                         
 -10  -4  12        114.54        125.72        20.73 o                         
  -8  -4  12         12.40         16.88        10.58 o                         
  -6  -4  12        311.87        321.66        18.68 o                         
  -4  -4  12        388.44        375.75        19.53 o                         
  -2  -4  12        301.87        294.44        28.59 o                         
   0  -4  12       1210.84       1147.76        52.89 o                         
   2  -4  12         46.63         28.59        20.01 o                         
   4  -4  12        152.40        145.79        25.73 o                         
   6  -4  12        104.31         87.19        24.30 o                         
   8  -4  12         21.39         42.88        22.87 o                         
  10  -4  12         21.92         45.74        24.30 o                         
  12  -4  12         16.90        -22.87        22.87 o                         
  14  -4  12          8.40         50.03        28.59 o                         
 -21  -3  12         89.62         96.93        19.12 o                         
 -19  -3  12         24.42         36.69        28.59 o                         
 -17  -3  12        444.47        367.00        24.75 o                         
 -15  -3  12        220.15        213.34        32.16 o                         
 -13  -3  12        196.42        216.90        29.30 o                         
 -11  -3  12       1438.06       1333.42       118.64 o                         
  -9  -3  12         24.39          6.26        10.58 o                         
  -7  -3  12         50.11         58.21        12.00 o                         
  -5  -3  12        936.09        954.57        52.89 o                         
  -3  -3  12        920.98        808.44        27.78 o                         
  -1  -3  12        405.07        354.48        30.02 o                         
   1  -3  12       1347.88       1269.25        57.17 o                         
   3  -3  12        897.35        859.03        48.60 o                         
   5  -3  12       2448.13       2489.81        57.01 o                         
   7  -3  12        169.53        164.37        28.59 o                         
   9  -3  12         76.54         57.17        21.44 o                         
  11  -3  12        365.82        415.94        41.45 o                         
  13  -3  12        208.83        215.83        35.73 o                         
  15  -3  12         98.12        102.91        30.02 o                         
 -22  -2  12         49.48         65.75        18.11 o                         
 -20  -2  12         20.21         35.02        16.17 o                         
 -18  -2  12         69.40         67.49        16.44 o                         
 -16  -2  12        325.12        337.34        22.17 o                         
 -14  -2  12        209.52        247.13        19.69 o                         
 -12  -2  12        552.35        539.97        29.30 o                         
 -10  -2  12       1199.58       1057.32        39.31 o                         
  -8  -2  12       2367.55       2308.92        57.10 o                         
  -6  -2  12       1013.30        925.90        30.27 o                         
  -4  -2  12        266.27        310.43        17.67 o                         
  -2  -2  12        820.26        841.88        40.02 o                         
   0  -2  12        239.69        242.99        24.30 o                         
   2  -2  12        410.51        474.54        35.73 o                         
   4  -2  12       1380.78       1417.90        61.46 o                         
   6  -2  12       1164.36       1157.20        33.26 o                         
   8  -2  12        155.47        175.81        25.73 o                         
  10  -2  12         73.73         80.04        25.73 o                         
  12  -2  12          0.66        -18.58        21.44 o                         
  14  -2  12          8.33        -11.43        22.87 o                         
  16  -2  12         31.50         44.31        27.16 o                         
 -23  -1  12         36.52         35.57        17.09 o                         
 -21  -1  12         27.27         53.78        17.67 o                         
 -19  -1  12         22.83         47.93        15.06 o                         
 -17  -1  12         86.86         53.60        14.15 o                         
 -15  -1  12        249.69        263.16        37.16 o                         
 -13  -1  12         92.23         90.87        14.15 o                         
 -11  -1  12        108.62        125.78        14.63 o                         
  -9  -1  12        494.74        472.17        22.72 o                         
  -7  -1  12       1338.68       1329.74        37.35 o                         
  -5  -1  12        127.05        123.84        13.14 o                         
  -3  -1  12        260.06        270.42        20.01 o                         
  -1  -1  12        164.60        170.09        21.44 o                         
   1  -1  12       1604.03       1596.57        62.89 o                         
   3  -1  12        379.96        455.96        32.87 o                         
   5  -1  12        613.75        627.48        24.38 o                         
   7  -1  12        356.61        368.72        22.87 o                         
   9  -1  12        186.65        205.82        27.16 o                         
  11  -1  12         10.95        -17.15        20.01 o                         
  13  -1  12          7.18        -14.29        20.01 o                         
  15  -1  12         17.51          4.29        24.30 o                         
 -24   0  12         42.36         62.60        21.44 o                         
 -22   0  12        125.82        147.14        26.44 o                         
 -20   0  12          0.25         -0.95        13.62 o                         
 -18   0  12        136.13        126.53        18.19 o                         
 -16   0  12        454.10        541.84        27.78 o                         
 -14   0  12        569.74        504.84        25.21 o                         
 -12   0  12        886.91        944.94        47.88 o                         
 -10   0  12        131.41         92.91        13.14 o                         
  -8   0  12         29.21         18.99        10.58 o                         
  -6   0  12       3906.36       4320.89       130.07 o                         
  -4   0  12          0.89          0.00        12.86 o                         
  -2   0  12        874.13        868.51        22.47 o                         
   0   0  12        407.89        560.30        32.87 o                         
   2   0  12          3.22          4.29        15.72 o                         
   4   0  12       3289.10       3319.84        73.59 o                         
   6   0  12       2020.44       2164.80        53.31 o                         
   8   0  12        156.02        173.60        17.15 o                         
  10   0  12        305.10        315.37        15.75 o                         
  12   0  12          0.90          5.06        13.02 o                         
  14   0  12         44.04         67.18        25.73 o                         
  16   0  12         14.68        -21.44        21.44 o                         
 -23   1  12         36.53         66.27        27.16 o                         
 -21   1  12         27.36         49.51        16.65 o                         
 -19   1  12         22.82          3.92        13.62 o                         
 -17   1  12         87.05         70.71        15.64 o                         
 -15   1  12        249.87        264.92        20.01 o                         
 -13   1  12         92.09         76.53        13.14 o                         
 -11   1  12        108.50        120.21        14.63 o                         
  -9   1  12        494.94        496.52        45.02 o                         
  -7   1  12       1339.30       1369.31        52.89 o                         
  -5   1  12        127.36        120.06        17.15 o                         
  -3   1  12        260.74        253.87        12.68 o                         
  -1   1  12        164.01        191.97        17.15 o                         
   1   1  12       1603.59       1650.89        60.03 o                         
   3   1  12        380.13        436.66        21.22 o                         
   5   1  12        614.09        610.04        33.59 o                         
   7   1  12        355.71        356.01        20.14 o                         
   9   1  12        186.33        180.57        13.06 o                         
  11   1  12         10.93         -8.78         8.78 o                         
  13   1  12          7.22         16.15        13.62 o                         
  15   1  12         17.55          7.15        20.01 o                         
 -24   2  12         87.12        115.39        40.74 o                         
 -22   2  12         49.17         56.11        17.67 o                         
 -20   2  12         20.30         59.08        16.65 o                         
 -18   2  12         68.90         72.75        22.87 o                         
 -16   2  12        324.65        323.54        21.22 o                         
 -14   2  12        208.71        209.44        17.67 o                         
 -12   2  12        552.25        568.19        24.75 o                         
 -10   2  12       1200.08       1120.60        47.17 o                         
  -8   2  12       2366.44       2414.15        78.61 o                         
  -6   2  12       1012.86        973.38        40.02 o                         
  -4   2  12        266.28        305.26        15.06 o                         
  -2   2  12        819.70        890.53        35.73 o                         
   0   2  12        240.03        277.31        18.58 o                         
   2   2  12        409.58        430.10        22.15 o                         
   4   2  12       1379.83       1309.65        37.35 o                         
   6   2  12       1164.56       1121.39        34.32 o                         
   8   2  12        155.36        152.49        14.38 o                         
  10   2  12         73.70         63.65        10.66 o                         
  12   2  12          0.66        -10.58        10.58 o                         
  14   2  12          8.35         17.15        18.58 o                         
  16   2  12         31.46         37.16        20.01 o                         
 -23   3  12         11.15          7.15        20.01 o                         
 -21   3  12         89.71         84.94        17.18 o                         
 -19   3  12         24.47         31.40        14.42 o                         
 -17   3  12        444.05        446.24        50.74 o                         
 -15   3  12        219.94        219.69        18.19 o                         
 -13   3  12        196.30        192.96        22.87 o                         
 -11   3  12       1439.44       1486.51        57.17 o                         
  -9   3  12         24.25         24.30        14.29 o                         
  -7   3  12         50.02         37.16        12.86 o                         
  -5   3  12        937.19       1047.46        28.30 o                         
  -3   3  12        921.55        862.31        23.74 o                         
  -1   3  12        405.05        384.21        42.17 o                         
   1   3  12       1347.95       1344.11        27.79 o                         
   3   3  12        898.69        882.84        27.13 o                         
   5   3  12       2448.98       2433.06        56.49 o                         
   7   3  12        169.11        159.84        11.04 o                         
   9   3  12         76.21         52.92        16.44 o                         
  11   3  12        365.17        468.72        51.46 o                         
  13   3  12        209.01        191.60        26.44 o                         
  15   3  12         98.37        120.06        24.30 o                         
 -22   4  12          1.86        -17.15        17.15 o                         
 -20   4  12         13.01         -7.15        18.58 o                         
 -18   4  12         80.47        104.34        21.44 o                         
 -16   4  12         26.50        -15.72        15.72 o                         
 -14   4  12         19.53         31.45        15.72 o                         
 -12   4  12        106.72        125.78        17.15 o                         
 -10   4  12        114.79        142.93        17.15 o                         
  -8   4  12         12.33          7.67         9.25 o                         
  -6   4  12        311.34        320.91        12.98 o                         
  -4   4  12        388.11        360.19        25.73 o                         
  -2   4  12        301.92        308.74        22.87 o                         
   0   4  12       1211.54       1131.12        40.02 o                         
   2   4  12         46.67         37.52        12.00 o                         
   4   4  12        152.23        145.79        24.30 o                         
   6   4  12        104.53        142.93        22.87 o                         
   8   4  12         21.32         27.87        11.63 o                         
  10   4  12         21.92         59.76        27.87 o                         
  12   4  12         16.88         24.46        13.39 o                         
  14   4  12          8.38          4.09        14.63 o                         
 -13   5  12         45.66         37.16        14.29 o                         
  -9   5  12         66.03         77.18        17.15 o                         
  -7   5  12         15.54         14.29        15.72 o                         
  -5   5  12        394.85        388.78        28.59 o                         
  -3   5  12       1591.37       1467.45        96.48 o                         
  -1   5  12        211.78        210.67        16.08 o                         
   1   5  12         63.52         62.59        17.87 o                         
   3   5  12         33.80         62.89        20.01 o                         
   5   5  12        149.07        190.10        28.59 o                         
   7   5  12         35.48         50.92        30.02 o                         
   9   5  12        351.83        341.78        22.87 o                         
  11   5  12          1.27        -13.58        13.58 o                         
  13   5  12         92.32         98.02        18.58 o                         
 -12   6  12         44.18         47.17        18.58 o                         
 -10   6  12         47.91         71.47        18.58 o                         
  -8   6  12        241.90        255.85        24.30 o                         
  -6   6  12        379.71        351.15        19.53 o                         
  -4   6  12         38.69         35.98        11.59 o                         
  -2   6  12        109.23        107.20        14.42 o                         
   0   6  12        258.74        213.89        27.16 o                         
   2   6  12         20.99          3.69        12.00 o                         
   4   6  12        100.68         94.34        25.73 o                         
   6   6  12        115.17        111.49        24.30 o                         
   8   6  12         42.75         29.51        14.04 o                         
  10   6  12          3.74         -1.01        13.62 o                         
  12   6  12         39.46         58.90        16.83 o                         
 -15   7  12        185.27        161.52        27.16 o                         
 -13   7  12         28.01          8.58        18.58 o                         
 -11   7  12          8.93         15.72        17.15 o                         
  -9   7  12        225.36        217.91        23.58 o                         
  -7   7  12         34.87         33.96        12.60 o                         
  -5   7  12         88.30         74.49        13.62 o                         
  -3   7  12        236.86        279.96        20.21 o                         
  -1   7  12        376.34        398.13        23.18 o                         
   1   7  12         77.14         71.13        15.16 o                         
   3   7  12          2.05          4.29        18.58 o                         
   5   7  12         46.96         45.74        22.87 o                         
   7   7  12        156.17        148.65        31.45 o                         
   9   7  12        103.84         96.47        17.86 o                         
  11   7  12         48.35         33.59        17.15 o                         
 -18   8  12         15.01          5.72        21.44 o                         
 -16   8  12         28.02        -17.15        20.01 o                         
 -14   8  12         66.71         60.03        22.87 o                         
 -12   8  12         45.55         45.64        14.04 o                         
 -10   8  12        122.55        159.76        17.18 o                         
  -8   8  12        273.07        311.46        35.73 o                         
  -6   8  12        665.97        638.02        33.59 o                         
  -4   8  12         82.88         84.49        30.73 o                         
  -2   8  12         73.13         82.11        15.64 o                         
   0   8  12         22.47         -5.00        13.14 o                         
   2   8  12         99.77         91.42        16.65 o                         
   4   8  12        241.46        222.98        31.45 o                         
   6   8  12        102.12        114.35        28.59 o                         
   8   8  12         25.35         38.59        25.73 o                         
  10   8  12          9.17         35.73        25.73 o                         
 -15   9  12          7.79         21.44        20.01 o                         
 -13   9  12         40.96         41.45        21.44 o                         
 -11   9  12         18.33          7.40        14.04 o                         
  -9   9  12         10.45          7.15        14.29 o                         
  -7   9  12         19.20         24.35        14.63 o                         
  -5   9  12         48.64         63.49        18.58 o                         
  -3   9  12         27.11         34.17        15.64 o                         
  -1   9  12         28.81         32.87        15.16 o                         
   1   9  12         17.39         22.87        16.17 o                         
   3   9  12        105.72        121.49        30.02 o                         
   5   9  12         24.65         12.86        24.30 o                         
   7   9  12          4.69        -11.43        21.44 o                         
 -12  10  12         45.07         22.87        20.01 o                         
 -10  10  12        184.14        138.65        25.73 o                         
  -8  10  12        332.37        329.92        24.75 o                         
  -6  10  12         84.70         53.60        16.17 o                         
  -4  10  12         69.01         80.90        32.87 o                         
  -2  10  12         90.18         97.77        18.58 o                         
   0  10  12         38.47         32.71        27.16 o                         
   2  10  12         28.99         49.25        28.59 o                         
   4  10  12        106.04        108.63        31.45 o                         
  -9  11  12          0.59          0.00        21.44 o                         
  -7  11  12          3.86          2.86        30.02 o                         
  -5  11  12         14.20         27.58        17.15 o                         
  -3  11  12         91.54         74.24        19.20 o                         
  -1  11  12         40.69         32.18        24.30 o                         
  -2 -10  13         17.59          7.15        22.87 o                         
   0 -10  13         52.98         31.45        24.30 o                         
   2 -10  13         20.68         30.02        27.16 o                         
 -13  -9  13         25.07         60.03        24.30 o                         
 -11  -9  13        122.93        104.34        27.16 o                         
  -9  -9  13         73.47         80.04        24.30 o                         
  -7  -9  13         25.32          1.43        20.01 o                         
  -5  -9  13         24.09          7.15        20.01 o                         
  -3  -9  13         58.19         70.04        24.30 o                         
  -1  -9  13         50.97         47.17        22.87 o                         
   1  -9  13        413.37        404.50        40.02 o                         
   3  -9  13          2.96         24.30        22.87 o                         
   5  -9  13         11.69         -4.29        24.30 o                         
 -18  -8  13         24.27         38.59        22.87 o                         
 -16  -8  13          3.16         11.53        39.31 o                         
 -14  -8  13         38.79         39.08        26.44 o                         
 -12  -8  13         43.26         60.35        35.02 o                         
 -10  -8  13          2.47         14.29        20.01 o                         
  -8  -8  13         59.99         62.89        21.44 o                         
  -6  -8  13        325.50        387.35        34.30 o                         
  -4  -8  13        167.06        185.81        27.16 o                         
  -2  -8  13         77.84         62.89        22.87 o                         
   0  -8  13         48.26         45.74        24.30 o                         
   2  -8  13         19.19         14.29        22.87 o                         
   4  -8  13         50.65         57.17        25.73 o                         
   6  -8  13          9.65         14.29        25.73 o                         
   8  -8  13         39.28         62.89        28.59 o                         
 -19  -7  13         17.37         29.81        17.67 o                         
 -17  -7  13         36.90         50.03        17.67 o                         
 -15  -7  13         35.40         63.36        18.58 o                         
 -13  -7  13         37.53         37.79        34.30 o                         
 -11  -7  13        281.33        339.83        22.17 o                         
  -9  -7  13        145.86        150.50        16.65 o                         
  -7  -7  13         21.31         14.98        12.36 o                         
  -5  -7  13        360.70        438.39        22.59 o                         
  -3  -7  13        160.05        128.64        24.30 o                         
  -1  -7  13        142.98        161.52        27.16 o                         
   1  -7  13        133.29        154.37        28.59 o                         
   3  -7  13        415.66        423.08        38.59 o                         
   5  -7  13         22.33         51.46        24.30 o                         
   7  -7  13         23.35         22.87        24.30 o                         
   9  -7  13         20.18         21.44        27.16 o                         
 -20  -6  13          6.31         23.24        17.67 o                         
 -18  -6  13         37.61         50.64        17.67 o                         
 -16  -6  13        166.82        146.56        29.30 o                         
 -14  -6  13         42.99         45.82        22.15 o                         
 -12  -6  13        244.22        249.26        19.69 o                         
 -10  -6  13        646.29        667.75        28.79 o                         
  -8  -6  13        291.47        261.89        19.30 o                         
  -6  -6  13        197.60        183.83        16.65 o                         
  -4  -6  13        874.06        839.41        45.02 o                         
  -2  -6  13        399.42        398.79        31.45 o                         
   0  -6  13        564.50        471.68        38.59 o                         
   2  -6  13        269.50        265.86        31.45 o                         
   4  -6  13        143.16        160.09        28.59 o                         
   6  -6  13         95.80        114.35        30.02 o                         
   8  -6  13         90.06         80.04        27.16 o                         
  10  -6  13         47.92          4.29        24.30 o                         
 -21  -5  13         26.88         71.47        19.20 o                         
 -19  -5  13         53.50         40.74        23.58 o                         
 -17  -5  13         43.31         59.31        27.87 o                         
 -15  -5  13         36.08         43.72        14.63 o                         
 -13  -5  13        248.70        267.91        26.44 o                         
 -11  -5  13        277.43        295.66        20.21 o                         
  -9  -5  13        191.75        208.37        22.87 o                         
  -7  -5  13        161.18        129.80        14.63 o                         
  -5  -5  13         71.75         63.54        20.01 o                         
  -3  -5  13         14.28          2.38        10.58 o                         
  -1  -5  13        766.77        783.28        44.31 o                         
   1  -5  13        148.81        147.22        25.73 o                         
   3  -5  13          9.94          4.29        20.01 o                         
   5  -5  13        115.01        121.49        28.59 o                         
   7  -5  13         59.97         52.89        22.87 o                         
   9  -5  13         39.36         48.60        24.30 o                         
  11  -5  13          1.26         -4.29        22.87 o                         
 -22  -4  13          5.65         -8.30        15.64 o                         
 -20  -4  13         45.32         51.46        17.18 o                         
 -18  -4  13        214.37        215.98        21.22 o                         
 -16  -4  13         99.88        115.60        18.19 o                         
 -14  -4  13        513.85        473.94        26.22 o                         
 -12  -4  13        138.55        133.55        25.73 o                         
 -10  -4  13        917.55        830.51        31.28 o                         
  -8  -4  13         68.84         54.69        13.02 o                         
  -6  -4  13        107.32        101.38        13.62 o                         
  -4  -4  13        380.29        358.42        20.70 o                         
  -2  -4  13       1530.13       1426.48        60.03 o                         
   0  -4  13        184.91        212.97        25.73 o                         
   2  -4  13       3236.09       3040.20       107.20 o                         
   4  -4  13        183.40        140.08        24.30 o                         
   6  -4  13         62.12         57.17        24.30 o                         
   8  -4  13         67.88         34.30        22.87 o                         
  10  -4  13        184.78        171.52        32.87 o                         
  12  -4  13        127.32        147.22        32.87 o                         
 -21  -3  13         45.89         25.42        16.65 o                         
 -19  -3  13         88.09        101.48        18.68 o                         
 -17  -3  13        205.22        245.00        21.71 o                         
 -15  -3  13        376.44        414.97        42.17 o                         
 -13  -3  13         37.61         28.59        12.13 o                         
 -11  -3  13        735.31        667.52        27.29 o                         
  -9  -3  13        176.77        182.57        16.65 o                         
  -7  -3  13        144.82        142.26        22.87 o                         
  -5  -3  13        218.38        238.51        17.18 o                         
  -3  -3  13         47.29         50.03        17.15 o                         
  -1  -3  13         37.73         31.45        17.15 o                         
   1  -3  13       3745.36       3616.23       121.49 o                         
   3  -3  13        123.31        118.64        24.30 o                         
   5  -3  13       1028.75       1026.26        52.89 o                         
   7  -3  13         13.46          1.43        20.01 o                         
   9  -3  13         51.06         64.32        24.30 o                         
  11  -3  13         70.76         94.34        27.16 o                         
  13  -3  13         25.45        -20.01        20.01 o                         
 -22  -2  13         46.19         68.89        28.59 o                         
 -20  -2  13         23.75         43.59        16.44 o                         
 -18  -2  13         16.26         18.48        13.62 o                         
 -16  -2  13         38.26         47.63        14.04 o                         
 -14  -2  13         45.80         68.91        14.04 o                         
 -12  -2  13          4.06        -10.11        10.11 o                         
 -10  -2  13        360.19        347.85        20.70 o                         
  -8  -2  13        148.17        115.87        20.73 o                         
  -6  -2  13         61.44         58.05        11.59 o                         
  -4  -2  13          1.17        -12.86        12.86 o                         
  -2  -2  13         26.32         32.87        15.72 o                         
   0  -2  13        434.21        461.68        34.30 o                         
   2  -2  13       1332.39       1276.40        57.17 o                         
   4  -2  13        606.73        638.91        42.88 o                         
   6  -2  13        273.28        284.51        17.45 o                         
   8  -2  13         85.18         91.48        24.30 o                         
  10  -2  13         88.91         75.75        25.73 o                         
  12  -2  13         87.11         95.77        27.16 o                         
  14  -2  13         40.13         67.18        27.16 o                         
 -23  -1  13          4.89         14.21        17.09 o                         
 -21  -1  13        414.74        425.49        33.59 o
[truncated: 198,289 more chars]
