# Supplementary material for: (S)-Alanine ethyl ester tetra­cyanidoborate, (C5H12NO)[B(CN)4]
Source: IUCrdata. 2021 Jun 4;6(Pt 6):x210562. doi: 10.1107/S2414314621005629 (PMC9462345; doi:10.1107/S2414314621005629)
Supplement: Supplementary file 3 [file x-06-x210562-Isup3.cml]

<?xml version="1.0" ?>
<cml>
<molecule id="m1">
  <atomArray>
    <atom id="a1" elementType="C"
          x2="-7.590000152587891" y2="1.649999976158142" />
    <atom id="a2" elementType="C"
          x2="-6.501055709560608" y2="2.738944419185425" />
    <atom id="a3" elementType="C"
          x2="-5.412111266533325" y2="1.6499999761581419" />
    <atom id="a4" elementType="O"
          x2="-4.078432144705289" y2="2.4199999761581417" />
    <atom id="a5" elementType="O"
          x2="-5.412111266533325" y2="0.10999997615814183" />
    <atom id="a6" elementType="C"
          x2="-4.323166823506042" y2="-0.9789444668691414" />
    <atom id="a7" elementType="C"
          x2="-2.989487701678006" y2="-0.20894446686914148" />
    <atom id="a8" elementType="B"
          x2="5.114999771118164" y2="1.9249999523162842" />
    <atom id="a9" elementType="C"
          x2="5.114999771118164" y2="3.464999952316284" />
    <atom id="a10" elementType="N"
          x2="6.203944214145447" y2="4.553944395343567" />
    <atom id="a11" elementType="C"
          x2="6.654999771118164" y2="1.9249999523162842" />
    <atom id="a12" elementType="N"
          x2="7.743944214145447" y2="0.8360555092890007" />
    <atom id="a13" elementType="C"
          x2="5.114999771118164" y2="0.38499995231628414" />
    <atom id="a14" elementType="N"
          x2="3.627473998632999" y2="-0.013581377141598128" />
    <atom id="a15" elementType="C"
          x2="3.574999771118164" y2="1.9249999523162844" />
    <atom id="a16" elementType="N"
          x2="2.486055328090881" y2="3.013944395343568" />
    <atom id="a17" elementType="N" formalCharge="1"
          x2="-6.501055709560608" y2="4.278944419185425" />
  </atomArray>
  <bondArray>
    <bond atomRefs2="a1 a2" order="1" />
    <bond atomRefs2="a2 a3" order="1" />
    <bond atomRefs2="a3 a4" order="2" />
    <bond atomRefs2="a3 a5" order="1" />
    <bond atomRefs2="a5 a6" order="1" />
    <bond atomRefs2="a6 a7" order="1" />
    <bond atomRefs2="a8 a9" order="1" />
    <bond atomRefs2="a9 a10" order="3" />
    <bond atomRefs2="a8 a11" order="1" />
    <bond atomRefs2="a11 a12" order="3" />
    <bond atomRefs2="a8 a13" order="1" />
    <bond atomRefs2="a13 a14" order="3" />
    <bond atomRefs2="a8 a15" order="1" />
    <bond atomRefs2="a15 a16" order="3" />
    <bond atomRefs2="a2 a17" order="1" />
  </bondArray>
</molecule>
</cml>
